# Supplementary material for: Spatial Heterogeneity of Metabolic Response to Drought Stress in Medicago lupulina L. Leaves
Source: Metabolites. 2026 Jan 17;16(1):80. doi: 10.3390/metabo16010080 (PMC12844375; doi:10.3390/metabo16010080)
Supplement: Supplementary file 1 [file metabolites-16-00080-s001.zip]

Archive with 2 entries (2 files):
- metabolites--supplementary.pdf
- Table S1 Metabolomics_Matrix.xlsx
