# Supplementary material for: Spatial Heterogeneity of Metabolic Response to Drought Stress in Medicago lupulina L. Leaves
Source: Metabolites. 2026 Jan 17;16(1):80. doi: 10.3390/metabo16010080 (PMC12844375; doi:10.3390/metabo16010080)
Supplement: Supplementary file 1 [file metabolites-16-00080-s001.zip › Table S1 Metabolomics_Matrix.xlsx]

## Sheet: 数据矩阵
ID	m/z	Retention time (min)	Ion mode	Metabolites	cid	HMDB	METLIN	Lipidmaps	ChEBI	KEGG	ID Annotation	Annotation	PubChem	CAS	smiles	InChIKey	Super Class	Class	Sub Class	level	Score	Isotope Similarity	Fragmentation Score	Fragment Ions	Adducts	Formula	Mass Error (ppm)	CC1	CC2	CC3	CC4	CC5	CC6	CM1	CM2	CM3	CM4	CM5	CM6	PEGC1	PEGC2	PEGC3	PEGC4	PEGC5	PEGC6	PEGM1	PEGM2	PEGM3	PEGM4
FT02746NR	277.217	12.199	neg	alpha-Linolenic acid	657	HMDB0001388	6208	LMFA01030152	27432	C06427	mtr00592,mtr01040	alpha-Linolenic acid metabolism|Biosynthesis of unsaturated fatty acids	5280934	463-40-1	C(CCCCCCC(=O)O)/C=C\C/C=C\C/C=C\CC	DTOSIQBPPRVQHS-PDBXOOCHSA-N	Lipids and lipid-like molecules	Fatty Acyls	Lineolic acids and derivatives	Level 1	73.55	89.75	99.98	69.3022, 69.3068, 87.1107, 107.2309, 144.8318, 213.5297, 277.1468, 277.2171, 278.2203, 278.8881	M-H	C18H30O2	-0.721	21.9832	21.9635	22.0601	21.8892	22.0099	21.4647	21.6353	21.3799	21.6644	22.0497	22.0296	21.975	21.2584	22.3069	22.0399	21.9206	21.5235	21.9098	20.9923	21.8849	21.4058	21.4359
FT01985PR	193.159	10.846	pos	beta-Ionone	60266	HMDB0036565	69413		32325	C12287			638014	79-77-6	CC(=O)\C=C\C1=C(C)CCCC1(C)C	PSQYTAPXSHCGMF-BQYQJAHWSA-N	Lipids and lipid-like molecules	Prenol lipids	Sesquiterpenoids	Level 1	73.36	91.07	96.53	93.0703, 107.0858, 109.0650, 119.0857, 123.1169, 133.1012, 135.1168, 149.1325, 175.1481, 193.1587	M+H	C13H20O	0	25.0628	25.2105	25.0952	25.1815	25.0182	25.0706	25.2908	24.9545	25.3344	25.11	25.1226	25.3292	25.2668	24.8995	25.1147	24.6738	24.8462	25.1101	24.9582	25.1655	25.1305	25.0811
FT06493PR	367.263	11.694	pos	QUINGESTANOL	210809	HMDB0257039							25414		CC12CCC3C(CC=C4C=C(CCC34)OC3CCCC3)C1CCC2(O)C#C	PCJFRMOEZQQSAX-UHFFFAOYSA-N	Lipids and lipid-like molecules	Steroids and steroid derivatives	Estrane steroids	Level 1	73.26	90.61	97.27	109.1014, 119.0857, 121.1013, 131.0855, 133.1011, 145.1012, 157.1011, 161.0959, 227.1430, 367.2629	M+H	C25H34O2	-0.545	23.7948	23.9515	23.5726	23.6554	23.6049	24.0586	24.0445	23.6936	24.2689	23.8129	24.0765	23.9246	23.7725	23.837	23.6972	23.1499	23.3583	23.8758	24.023	23.9633	23.9744	24.0024
FT01209PR	148.06	0.701	pos	L-Glutamic acid	46895	HMDB0000148	19		16015	C00025	mtr00220,mtr00250,mtr00330,mtr00340,mtr00430,mtr00470,mtr00480,mtr00630,mtr00650,mtr00660,mtr00860,mtr00910,mtr00970,mtr02010,mtr04082	Arginine biosynthesis|Alanine, aspartate and glutamate metabolism|Arginine and proline metabolism|Histidine metabolism|Taurine and hypotaurine metabolism|D-Amino acid metabolism|Glutathione metabolism|Glyoxylate and dicarboxylate metabolism|Butanoate metabolism|C5-Branched dibasic acid metabolism|Porphyrin metabolism|Nitrogen metabolism|Aminoacyl-tRNA biosynthesis|ABC transporters|Neuroactive lig…	33032	56-86-0	N[C@@H](CCC(O)=O)C(O)=O	WHUUTDBJXJRKMK-VKHMYHEASA-N	Organic acids and derivatives	Carboxylic acids and derivatives	Amino acids, peptides, and analogues	Level 1	73.14	92.16	95.95	56.0502, 84.0329, 84.0448, 85.0289, 85.0480, 102.0552, 103.0585, 130.0498, 131.0535, 148.0603	M+H	C5H9NO4	0	29.0557	29.0976	29.0254	29.081	27.3265	28.6893	28.7022	28.7269	29.0167	28.744	28.4902	28.537	28.4715	28.6136	28.661	28.4285	28.4557	28.7608	28.6057	28.5195	28.0902	28.0866
FT01069PR	138.055	0.719	pos	Trigonelline	47275	HMDB0000875	273		18123	C01004	mtr00960	Tropane, piperidine and pyridine alkaloid biosynthesis	5570	535-83-1	C[N+]1=CC=CC(=C1)C([O-])=O	WWNNZCOKKKDOPX-UHFFFAOYSA-N	Alkaloids and derivatives	Unclassified	Unclassified	Level 1	72.87	92.21	95.15	92.0498, 94.0655, 110.0602, 138.0226, 138.0295, 138.0350, 138.0549, 138.0749, 138.0797, 139.0584	M+H	C7H7NO2	0	28.4055	28.6234	28.4267	28.3796	27.6292	28.2443	29.3024	29.2201	29.217	29.3576	28.9777	29.2469	28.2405	28.3783	28.2013	28.5318	28.4487	28.5467	28.9236	28.7776	29.0058	28.8324
FT08222PR	447.092	5.029	pos	Apigenin-7-glucuronide	30437	HMDB0240480	48775	LMPK12110344					5319484		C1(O[C@H]2[C@H](O)[C@@H](O)[C@H](O)[C@@H](C(=O)O)O2)=CC2OC(C3C=CC(O)=CC=3)=CC(=O)C=2C(O)=C1	JBFOLLJCGUCDQP-ZFORQUDYSA-N	Phenylpropanoids and polyketides	Flavonoids	Flavonoid glycosides	Level 1	72.56	91.85	99.75	67.7621, 67.7668, 270.9903, 271.0050, 271.0599, 271.1141, 271.1278, 272.0632, 447.0919, 448.0951	M+H	C21H18O11	0	27.538	27.5598	27.5579	27.4766	27.5476	27.3293	27.4496	27.1989	27.2689	27.3351	27.4994	27.5416	27.308	27.34	27.4756	27.2762	27.3424	27.469	27.773	27.7938	27.8838	27.7832
FT04088PR	285.221	13.355	pos	Retinal	37369	HMDB0001358	2276	LMPR01090002	17898	C00376	mtr04977	Vitamin digestion and absorption	638015	116-31-4	C1C(C)(C)C(/C=C/C(/C)=C/C=C/C(/C)=C/C=O)=C(C)CC1	NCYCYZXNIZJOKI-OVSJKPMPSA-N	Lipids and lipid-like molecules	Prenol lipids	Retinoids	Level 1	72.5	90.65	94.32	95.0859, 105.0701, 107.0858, 109.1014, 119.0856, 121.1013, 133.1011, 161.0960, 175.1481, 285.2210	M+H	C20H28O	-1.052	24.1384	24.0019	24.0591	23.9389	24.1323	24.1017	24.142	23.8033	24.212	23.9561	24.2362	24.1131	23.9752	23.958	24.0479	23.2466	23.7203	23.786	23.4918	23.8295	23.8066	23.8741
FT01782PR	181.122	8.025	pos	Dihydroactinidiolide	59127	HMDB0035240	90552						27209	15356-74-8	CC12CCCC(C)(C)C1=CC(=O)O2	IMKHDCBNRDRUEB-UHFFFAOYSA-N	Organoheterocyclic compounds	Benzofurans	Unclassified	Level 1	72.5	90.89	98.42	93.0702, 95.0858, 107.0858, 121.1012, 135.1167, 139.0752, 145.1011, 163.1116, 181.1221, 182.1257	M+H	C11H16O2	0	24.8019	24.8849	24.6589	24.7543	24.7417	24.7733	24.8643	24.5598	25.0221	24.7627	24.8983	24.8853	24.5984	24.3829	24.5063	24.2152	24.3262	24.6372	24.2209	23.4185	24.2203	24.5607
FT01793PR	182.081	1.108	pos	L-Tyrosine	46901	HMDB0000158	34		17895	C00082	mtr00130,mtr00261,mtr00350,mtr00360,mtr00400,mtr00460,mtr00730,mtr00940,mtr00950,mtr00965,mtr00966,mtr00970,mtr00999	Ubiquinone and other terpenoid-quinone biosynthesis|Monobactam biosynthesis|Tyrosine metabolism|Phenylalanine metabolism|Phenylalanine, tyrosine and tryptophan biosynthesis|Cyanoamino acid metabolism|Thiamine metabolism|Phenylpropanoid biosynthesis|Isoquinoline alkaloid biosynthesis|Betalain biosynthesis|Glucosinolate biosynthesis|Aminoacyl-tRNA biosynthesis|Biosynthesis of various plant secondar…	6057	60-18-4	N[C@@H](CC1=CC=C(O)C=C1)C(O)=O	OUYCCCASQSFEME-QMMMGPOBSA-N	Organic acids and derivatives	Carboxylic acids and derivatives	Amino acids, peptides, and analogues	Level 1	72.44	91.12	94.87	91.0547, 105.0338, 113.9638, 119.0493, 123.0442, 136.0757, 137.0791, 147.0440, 165.0546, 182.0811	M+H	C9H11NO3	0	25.2324	25.2009	25.4309	25.0926	25.1561	24.9124	25.3218	24.9475	25.1633	25.074	25.4575	25.5015	24.9106	25.0797	25.1404	25.0369	24.9062	25.1173	25.5388	25.7382	25.7597	25.6058
FT04100NR	333.059	0.699	neg	Glycerophosphoinositol	51437	HMDB0011649			18321	C01225				129830-95-1	OC[C@@H](O)COP(O)(=O)O[C@H]1[C@H](O)[C@@H](O)[C@H](O)[C@@H](O)[C@H]1O	BMVUIWJCUQSHLZ-UJGXJMNGSA-N	Lipids and lipid-like molecules	Glycerophospholipids	Glycerophosphoinositols	Level 1	72.4	91.11	94.5	78.9581, 83.2619, 96.9687, 152.9951, 171.0058, 234.9013, 241.0117, 259.0231, 333.0591, 334.0623	M-H	C9H19O11P	-0.901	24.9913	24.7082	24.5992	24.6651	23.5763	24.7432	25.1627	25.4277	25.5752	25.4012	25.3165	24.9323	25.3646	25.2122	25.0941	25.2106	25.0739	25.0014	25.8598	25.7477	25.875	26.0033
FT07674NR	509.224	4.839	neg	Linalool 3,6-oxide primeveroside	59356	HMDB0035489	90771						53463466		CC(C)(OC1OC(COC2OCC(O)C(O)C2O)C(O)C(O)C1O)C1CCC(C)(O1)C=C	CXCRZTANOZWBHN-UHFFFAOYSA-N	Organic oxygen compounds	Organooxygen compounds	Carbohydrates and carbohydrate conjugates	Level 1	72.31	90.75	93.59	83.0494, 101.0236, 163.1116, 165.1273, 209.1180, 210.1215, 227.1287, 253.0927, 445.2080, 463.2185	M+FA-H	C21H36O11	-0.589	24.0083	24.1024	24.234	23.9864	24.1012	24.5685	24.2186	24.0788	24.394	24.3494	24.3394	24.0903	24.6702	24.7631	24.7357	24.5459	24.6482	24.5841	24.1017	24.0252	24.0651	23.9872
FT01936NR	237.04	5.081	neg	Benzoylmalic acid	62769	HMDB0039494	94064		174225				13953341	22138-51-8	OC(=O)CC(OC(=O)C1=CC=CC=C1)C(O)=O	NVPJTXMOQCANSN-UHFFFAOYSA-N	Benzenoids	Benzene and substituted derivatives	Benzoic acids and derivatives	Level 1	72.2	91.41	93.32	71.0129, 115.0028, 116.0062, 120.6477, 121.0015, 121.0286, 121.0497, 121.4115, 122.0318, 237.0401	M-H	C11H10O6	-1.266	26.0703	26.0319	26.0743	26.1142	26.1132	26.1086	26.3641	26.0428	26.4143	26.4388	26.5188	26.4536	25.6542	25.625	25.6898	25.6503	25.5741	25.6424	26.0734	26.1929	26.2874	26.1702
FT02554NR	269.045	6.709	neg	Apigenin	30098	HMDB0002124	3397	LMPK12110005	18388	C01477	mtr00941,mtr00943,mtr00944	Flavonoid biosynthesis|Isoflavonoid biosynthesis|Flavone and flavonol biosynthesis	5280443	520-36-5	C1(O)C=C2OC(C3=CC=C(O)C=C3)=CC(=O)C2=C(O)C=1	KZNIFHPLKGYRTM-UHFFFAOYSA-N	Phenylpropanoids and polyketides	Flavonoids	Flavones	Level 1	72.11	92.11	99.43	67.2591, 67.2638, 117.0335, 149.0236, 151.0028, 225.0551, 268.9772, 269.0452, 269.1140, 270.0485	M-H	C15H10O5	-0.743	28.7173	28.5585	28.3983	28.4449	28.2638	28.1297	28.8156	28.0054	27.9225	28.2642	28.4261	28.8962	27.9743	28.4209	28.2085	28.0614	27.826	28.5846	28.6998	28.1599	28.6369	28.7557
FT08347PR	454.293	10.64	pos	lysoPE(0:0/16:0)	21197	HMDB0011473	62261	LMGP02050036	131743				53480922		C(OP(OCCN)(O)=O)[C@]([H])(OC(=O)CCCCCCCCCCCCCCC)CO	CKPBBEOJHAPPBT-HXUWFJFHSA-N	Lipids and lipid-like molecules	Glycerophospholipids	Glycerophosphoethanolamines	Level 1	72	90.21	91.41	57.0705, 62.0607, 282.2789, 313.2734, 314.2770, 393.2399, 436.2820, 437.2860, 454.2924, 455.2958	M+H	C21H44NO7P	-0.66	22.6861	22.7693	22.7801	22.4418	22.8725	22.8729	22.1356	22.1788	22.7358	22.2587	22.5012	22.3138	23.0638	22.954	22.8943	22.2417	22.9252	22.8957	23.3181	23.5874	23.4898	23.4386
FT07943PR	433.134	4.088	pos	Apiosylglucosyl 4-hydroxybenzoate	59200	HMDB0035318	90620		169762				85284146	223261-31-2	OCC1(O)COC(OCC2OC(OC(=O)C3=CC=C(O)C=C3)C(O)C(O)C2O)C1O	QDXPYWCJJZAQEN-UHFFFAOYSA-N	Organic oxygen compounds	Organooxygen compounds	Carbohydrates and carbohydrate conjugates	Level 1	71.96	91.56	94.63	85.0288, 97.0287, 99.0443, 103.0392, 109.0285, 127.0389, 145.0494, 163.0598, 271.0811, 433.1334	M+H	C18H24O12	0	26.5474	26.5557	26.5727	26.5555	26.4665	26.6246	26.9049	26.5374	26.9118	26.9295	26.9481	26.9404	26.1911	26.2267	26.2257	26.1586	26.1505	26.2181	26.5134	26.5422	26.6532	26.579
FT10034PR	565.155	4.35	pos	Schaftoside	550210									51938-32-0	O=c1cc(-c2ccc(O)cc2)oc2c([C@@H]3OC[C@H](O)[C@H](O)[C@H]3O)c(O)c([C@H]3O[C@H](CO)[C@@H](O)[C@H](O)[C@H]3O)c(O)c12	MMDUKUSNQNWVET-WMRYYKKOSA-N	Phenylpropanoids and polyketides	Flavonoids	Flavonoid glycosides	Level 1	71.92	89.68	90.94	325.0709, 379.0800, 409.0919, 427.1017, 481.1139, 499.1240, 511.1227, 529.1334, 547.1445, 565.1544	M+H	C26H28O14	-0.531	21.1329	18.8995	21.3378	21.3374	21.2564	21.3286	22.2094	22.1154	22.2906	22.4354	22.3911	22.4606	20.8658	20.9008	20.9962	18.7301	20.9177	20.9337	21.8246	22.1314	22.1025	21.9714
FT03165NR	295.228	10.733	neg	8-hydroxy-11Z,14Z-Octadecadienoic acid	3262			LMFA02000308					92033088		C(CCCCCCC(O)CC/C=C\C/C=C\CCC)(=O)O	JZGOJMVGPJEQST-UTOQUPLUSA-N	Lipids and lipid-like molecules	Fatty Acyls	Lineolic acids and derivatives	Level 1	71.91	91.34	92.71	73.8042, 73.8095, 171.1020, 195.1385, 277.2171, 278.2211, 295.1486, 295.2276, 295.3072, 296.2310	M-H	C18H32O3	-1.016	25.6297	26.0357	25.7653	26.0856	25.5611	25.7839	26.2036	25.9935	26.3219	26.3451	26.1222	26.5703	25.5795	25.1948	25.5686	25.3422	25.6875	25.9045	25.763	25.9275	26.0279	25.5838
FT05927NR	413.218	5.367	neg	(4R,5S,7R,11x)-11,12-Dihydroxy-1(10)-spirovetiven-2-one 12-glucoside	55614	HMDB0030895	87263		168137				131751091	62574-29-2	CC1CC(=O)C=C(C)C11CCC(C1)C(C)(O)COC1OC(CO)C(O)C(O)C1O	FSQYQQPZIHCQMQ-UHFFFAOYSA-N	Lipids and lipid-like molecules	Prenol lipids	Terpene glycosides	Level 1	71.87	90.78	93.39	59.0129, 71.0129, 85.0284, 101.0235, 113.0237, 161.0448, 209.1543, 353.1972, 371.2075, 413.2181	M-H	C21H34O8	-0.242	23.9159	23.8723	23.8016	23.8566	23.8573	23.8857	24.7416	24.4644	24.6201	24.6172	24.6782	24.6673	23.8871	23.8297	23.9145	23.8079	24.0151	23.8616	24.6646	24.6506	24.7605	24.6462
FT00723PR	116.071	0.725	pos	L-Proline	46904	HMDB0000162	29		17203	C00148	mtr00330,mtr00470,mtr00970	Arginine and proline metabolism|D-Amino acid metabolism|Aminoacyl-tRNA biosynthesis	145742	147-85-3	OC(=O)[C@@H]1CCCN1	ONIBWKKTOPOVIA-BYPYZUCNSA-N	Organic acids and derivatives	Carboxylic acids and derivatives	Amino acids, peptides, and analogues	Level 1	71.83	92.63	99.93	70.0541, 70.0566, 70.0587, 70.0657, 70.0730, 70.0749, 71.0691, 116.0708, 116.0900, 117.0746	M+H	C5H9NO2	1.723	26.5018	26.6168	26.4438	26.4994	26.4218	26.5029	27.1474	26.9268	26.9841	27.1298	26.793	27.1188	30.6948	30.5719	30.6357	30.6396	30.8398	30.5412	31.6064	31.5565	31.5567	31.5904
FT00817PR	123.055	1.096	pos	Niacinamide	47565	HMDB0001406	1497		17154	C00153	mtr00760,mtr04977	Nicotinate and nicotinamide metabolism|Vitamin digestion and absorption	936	98-92-0	NC(=O)C1=CC=CN=C1	DFPAKSUCGFBDDF-UHFFFAOYSA-N	Organoheterocyclic compounds	Pyridines and derivatives	Pyridinecarboxylic acids and derivatives	Level 1	71.66	90.83	89.26	80.0500, 95.0495, 96.0447, 106.0290, 123.0456, 123.0554, 123.0775, 123.0814, 124.0395, 124.0589	M+H	C6H6N2O	0.813	24.1235	24.5634	24.6273	24.2821	24.7043	23.9288	24.5111	24.1985	24.3377	24.3728	24.3619	24.5524	24.434	24.2865	24.3486	24.4273	24.3595	24.5176	24.5228	24.6037	24.4346	24.6281
FT08996PR	496.34	10.784	pos	LysoPC(16:0/0:0)	19830	HMDB0010382	40284	LMGP01050018	72998	C04230	mtr00564,mtr04148	Glycerophospholipid metabolism|Efferocytosis	460602	17364-16-8	[C@](COP(=O)([O-])OCC[N+](C)(C)C)([H])(O)COC(CCCCCCCCCCCCCCC)=O	ASWBNKHCZGQVJV-HSZRJFAPSA-N	Lipids and lipid-like molecules	Glycerophospholipids	Glycerophosphocholines	Level 1	71.6	90.58	97.61	55.1466, 55.1501, 60.0814, 86.0969, 104.1073, 125.0000, 184.0733, 478.3290, 496.3397, 497.3438	M+H	C24H50NO7P	-0.403	23.2728	23.4596	23.5961	23.2568	23.8201	23.7293	23.1828	23.2458	23.9733	23.3705	23.6179	23.1966	23.9931	23.867	23.8081	23.4077	23.7387	23.577	24.1419	24.5861	24.5249	24.446
FT03247NR	299.056	6.919	neg	Diosmetin	30913	HMDB0029676	44398	LMPK12110824	4630	C10038			5281612	520-34-3	C1(O)=CC2OC(C3C=CC(OC)=C(O)C=3)=CC(=O)C=2C(O)=C1	MBNGWHIJMBWFHU-UHFFFAOYSA-N	Phenylpropanoids and polyketides	Flavonoids	O-methylated flavonoids	Level 1	71.58	89.62	93.27	74.7617, 146.9654, 187.9415, 231.9318, 256.0376, 284.0325, 285.0356, 299.0559, 300.0595, 303.2331	M-H	C16H12O6	-0.669	21.8617	21.6443	21.5541	21.7562	21.5834	21.06	21.6145	21.0144	21.0018	21.251	21.2762	21.545	21.5998	21.749	21.4883	21.2339	21.1549	21.8244	22.0467	21.7558	21.8057	21.3888
FT01226NR	193.035	0.699	neg	Galacturonic acid	267578		45875			C00333	mtr00040,mtr00053,mtr00520,mtr02010	Pentose and glucuronate interconversions|Ascorbate and aldarate metabolism|Amino sugar and nucleotide sugar metabolism|ABC transporters	439215		C1(C(C(OC(C1O)O)C(=O)O)O)O	AEMOLEFTQBMNLQ-YMDCURPLSA-N	Organic oxygen compounds	Organooxygen compounds	Carbohydrates and carbohydrate conjugates	Level 1	71.52	92.17	97.19	59.0129, 71.0129, 72.9922, 73.0285, 85.0285, 101.0235, 103.0027, 113.0235, 131.0342, 193.0349	M-H	C6H10O7	-3.108	29.3213	28.8353	28.4834	29.0505	27.1106	28.6318	28.6549	28.3579	29.0988	28.8098	28.9153	28.4324	28.8853	28.6104	28.2369	28.4923	28.1078	28.5175	28.396	28.6878	28.6501	28.7427
FT03583NR	311.223	10.009	neg	9,10-epoxy-13-hydroxy-11-octadecenoic acid	3232		74806	LMFA02000278	34504	C14834	mtr00591	Linoleic acid metabolism	5283016		C1(OC1CCCCCCCC(=O)O)/C=C/C(O)CCCCC	BWLQUNFALXKBSJ-BUHFOSPRSA-N	Organic acids and derivatives	Hydroxy acids and derivatives	Medium-chain hydroxy acids and derivatives	Level 1	71.44	90.92	86.86	139.1121, 171.1020, 185.1179, 193.1226, 197.1178, 201.1125, 211.1335, 293.2119, 311.2226, 312.2260	M-H	C18H32O4	-0.321	24.599	24.6997	24.2718	25.5192	24.3056	24.2464	24.8831	24.0847	24.4835	25.418	25.7447	24.7951	24.6795	24.2421	24.1935	25.0391	23.8896	24.3734	24.5008	25.6704	24.6461	24.4406
FT11443PR	623.124	4.54	pos	Clerodendrin	30452	HMDB0301685	409557	LMPK12110359					5488004		C1(O[C@H]2[C@H](O[C@H]3[C@H](O)[C@@H](O)[C@H](O)[C@@H](C(=O)O)O3)[C@@H](O)[C@H](O)[C@@H](C(=O)O)O2)=CC2OC(C3C=CC(O)=CC=3)=CC(=O)C=2C(O)=C1	SJFTVAAHLRFBST-DBFWEQBMSA-N	Phenylpropanoids and polyketides	Flavonoids	Flavonoid glycosides	Level 1	71.42	90.82	86.48	67.7621, 67.7668, 85.0288, 141.0182, 271.0599, 271.1283, 272.0632, 447.0919, 623.1233, 624.1268	M+H	C27H26O17	-0.642	24.4191	24.6886	24.7711	24.6258	24.6129	25.0023	24.4803	24.4924	24.826	24.7741	24.821	24.6325	24.3754	24.0545	24.0761	24.1297	24.1361	23.8822	23.9474	24.1123	24.1776	24.2511
FT01006PR	133.061	0.696	pos	L-Asparagine	46908	HMDB0000168	14		17196	C00152	mtr00250,mtr00460,mtr00970	Alanine, aspartate and glutamate metabolism|Cyanoamino acid metabolism|Aminoacyl-tRNA biosynthesis	6267	70-47-3	N[C@@H](CC(N)=O)C(O)=O	DCXYFEDJOCDNAF-REOHCLBHSA-N	Organic acids and derivatives	Carboxylic acids and derivatives	Amino acids, peptides, and analogues	Level 1	71.41	92.02	86.61	70.0294, 70.0657, 71.0497, 74.0242, 87.0557, 88.0397, 88.0761, 116.0344, 133.0608, 134.0810	M+H	C4H8N2O3	0	28.4215	28.4593	28.3898	28.3551	26.5938	28.0001	27.9428	27.8121	28.2648	27.8377	27.9085	27.7837	28.1808	28.3585	28.35	28.0566	28.0558	28.4413	28.4424	28.4052	25.248	27.9162
FT04229PR	291.097	4.886	pos	N-Malonyltryptophan	62775	HMDB0039500	94069		142268				5199636	29399-11-9	OC(=O)CC(=O)NC(CC1=CNC2=C1C=CC=C2)C(O)=O	OVEAWSPZRGBTSS-UHFFFAOYSA-N	Organic acids and derivatives	Carboxylic acids and derivatives	Amino acids, peptides, and analogues	Level 1	71.41	91.48	95.98	130.0651, 159.0916, 170.0599, 184.0756, 185.0707, 188.0705, 201.1021, 227.0813, 245.0919, 273.0867	M+H	C14H14N2O5	-0.344	23.2742	23.4278	23.513	23.3218	23.5401	23.4514	24.2759	24.0252	24.3957	24.3014	24.4133	24.3828	26.5639	26.6077	26.7046	26.6439	26.557	26.5127	27.4741	27.4305	27.5293	27.5368
FT06890PR	383.258	11.028	pos	Apo-12'-capsorubinal	255021	HMDB0302028							10215903		O=C\C(C)=C\C=C\C=C(/C)\C=C\C=C(/C)\C=C\C(=O)[C@]1(C)C[C@@H](O)CC1(C)C	MWEPRWWNHJVNMU-KNWYRSANSA-N	Lipids and lipid-like molecules	Prenol lipids	Diterpenoids	Level 1	71.23	90.55	94.79	93.0702, 119.0858, 145.1012, 151.0753, 157.1011, 165.0911, 203.1429, 221.1535, 365.2474, 383.2578	M+H	C25H34O3	-0.783	23.696	23.6548	23.6098	23.7168	23.4857	23.6592	24.0448	23.7301	24.1463	23.7403	23.6649	23.8871	23.735	23.4487	23.4478	23.2876	23.401	23.5768	23.6534	23.812	23.7197	23.8391
FT04445PR	298.274	11.188	pos	Palmitoleoyl Ethanolamide	9052	HMDB0013648	46564	LMFA08040043	71465				9835868	94421-67-7	C(CCCCCCC(=O)NCCO)/C=C\CCCCCC	WFRLANWAASSSFV-FPLPWBNLSA-N	Organic nitrogen compounds	Organonitrogen compounds	Amines	Level 1	71.22	90.71	89.4	81.0704, 83.0860, 95.0859, 97.1016, 109.1014, 245.2263, 263.2367, 280.2634, 298.2738, 299.2568	M+H	C18H35NO2	-0.335	24.1598	24.4048	24.1657	24.1803	24.3069	23.6865	23.3678	23.3341	23.5923	23.6457	23.6279	23.2597	24.3097	24.1228	24.205	23.7548	24.1639	24.139	24.1707	24.5361	24.1741	23.9606
FT06403PR	365.105	0.728	pos	Sucrose	46961	HMDB0000258	137		17992	C00089	mtr00052,mtr00500,mtr02010	Galactose metabolism|Starch and sucrose metabolism|ABC transporters	5988	57-50-1	OC[C@H]1O[C@@](CO)(O[C@H]2O[C@H](CO)[C@@H](O)[C@H](O)[C@H]2O)[C@@H](O)[C@@H]1O	CZMRCDWAGMRECN-UGDNZRGBSA-N	Organic oxygen compounds	Organooxygen compounds	Carbohydrates and carbohydrate conjugates	Level 1	71.19	91.1	94.04	91.2719, 91.2793, 185.0420, 203.0525, 244.0791, 364.9976, 365.0195, 365.1053, 365.2127, 366.1087	M+Na	C12H22O11	-0.274	22.277	22.7482	23.4871	23.1679	23.0471	23.5853	23.8403	24.2673	24.3624	24.4103	24.3277	23.683	25.5832	25.737	25.6036	25.4721	25.9823	25.1308	26.1224	26.1149	26.1222	26.3618
FT09403PR	522.355	10.867	pos	LysoPC(0:0/18:1)	19863	HMDB0061701	40348	LMGP01050082	76071				24779494	22248-65-3	[C@](COP(=O)([O-])OCC[N+](C)(C)C)([H])(OC(CCCCCCC/C=C\CCCCCCCC)=O)CO	SULIDBRAXVDKBU-PTGWMXDISA-N	Lipids and lipid-like molecules	Glycerophospholipids	Glycerophosphocholines	Level 1	71.18	89.62	97.68	58.0370, 60.0814, 86.0969, 104.1072, 125.0000, 184.0733, 185.0774, 504.3444, 522.3552, 523.3598	M+H	C26H52NO7P	-0.191	20.9927	21.188	21.4746	21.2139	21.602	21.5816	21.5794	21.5889	22.6213	21.9728	22.1226	21.6605	21.4616	21.1878	20.9806	20.5297	21.7209	20.986	21.2582	21.9273	21.9358	21.7848
FT06190NR	427.182	4.39	neg	6-Deoxy-4-O-(3,6-di-O-methyl-beta-D-glucopyranosyl)-2,3-di-O-methyl-alpha-L-mannopyranose	204760	HMDB0249889							75115048		COCC1OC(OC2C(C)OC(O)C(OC)C2OC)C(O)C(OC)C1O	ZKQSBMMRFRSVRB-UHFFFAOYSA-N	Organic oxygen compounds	Organooxygen compounds	Carbohydrates and carbohydrate conjugates	Level 1	71.11	90.29	87.28	59.0130, 71.0129, 73.0286, 85.0286, 101.0235, 113.0236, 161.0451, 249.1341, 381.1764, 382.1800	M+FA-H	C16H30O10	-0.702	22.6577	22.657	22.7429	22.6963	22.6396	22.6759	23.2641	22.9481	23.3031	23.2939	23.3531	23.3049	22.9411	22.9266	22.9305	22.8002	22.8652	22.8481	23.3795	23.4976	23.5835	23.6321
FT06572NR	447.151	4.217	neg	Benzyl alcohol + Hex-Pen	542242										OCC1(O)COC(OCC2OC(OCC=3C=CC=CC3)C(O)C(O)C2O)C1O	NJMQSVWMCODQIP-UHFFFAOYSA-N	Organic oxygen compounds	Organooxygen compounds	Carbohydrates and carbohydrate conjugates	Level 1	71.09	91.2	85.84	59.0129, 71.0129, 89.0233, 101.0235, 113.0235, 161.0448, 221.1180, 269.1028, 401.1446, 402.1479	M+FA-H	C18H26O10	-0.224	25.3092	25.2927	25.4006	25.2647	25.4275	25.4684	25.5524	25.3385	25.6192	25.6004	25.703	25.6944	25.3491	25.3825	25.3567	25.1852	25.2373	25.2887	25.6001	25.6282	25.6984	25.6799
FT00767PR	120.066	0.694	pos	L-Threonine	46907	HMDB0000167	32		16857	C00188	mtr00260,mtr00261,mtr00290,mtr00470,mtr00860,mtr00970	Glycine, serine and threonine metabolism|Monobactam biosynthesis|Valine, leucine and isoleucine biosynthesis|D-Amino acid metabolism|Porphyrin metabolism|Aminoacyl-tRNA biosynthesis	6288	72-19-5	C[C@@H](O)[C@H](N)C(O)=O	AYFVYJQAPQTCCC-GBXIJSLDSA-N	Organic acids and derivatives	Carboxylic acids and derivatives	Amino acids, peptides, and analogues	Level 1	71.07	91.18	95.29	56.0502, 57.0342, 74.0606, 74.0704, 75.0640, 84.0449, 102.0553, 120.0557, 120.0655, 120.0804	M+H	C4H9NO3	1.666	25.4505	25.5119	25.431	25.313	23.8601	25.0742	25.3865	25.3178	25.6365	25.3762	25.2874	25.131	25.2276	25.407	25.5407	25.2199	25.2943	25.5305	26.0595	25.9794	25.5466	25.455
FT02299NR	255.066	5.91	neg	Liquiritigenin	34243	HMDB0029519	52551	LMPK12140061	28777	C09762	mtr00941,mtr00943	Flavonoid biosynthesis|Isoflavonoid biosynthesis	114829	578-86-9	C1(O)C=C2O[C@]([H])(C3C=CC(O)=CC=3)CC(=O)C2=CC=1	FURUXTVZLHCCNA-AWEZNQCLSA-N	Phenylpropanoids and polyketides	Flavonoids	Flavans	Level 1	71.07	89.39	91.86	91.0180, 119.0494, 135.0079, 149.0233, 153.0187, 186.9382, 255.0661, 255.1156, 255.2326, 256.0693	M-H	C15H12O4	-1.176	21.5501	21.4328	21.5594	21.022	21.501	21.3143	20.9819	20.7075	20.8893	20.8875	21.0058	20.9577	20.9074	20.9664	21.0244	20.6792	20.9347	21.1273	21.424	21.7857	21.5721	21.5754
FT07941PR	433.113	5.008	pos	Apigenin 7-glucoside	550167									578-74-5	O=c1cc(-c2ccc(O)cc2)oc2cc(O[C@@H]3OC(CO)[C@@H](O)[C@@H](O)C3O)cc(O)c12	KMOUJOKENFFTPU-HXBJIUPGSA-N	Phenylpropanoids and polyketides	Flavonoids	Flavonoid glycosides	Level 1	71.04	89.98	95.44	67.7623, 67.7669, 270.9909, 271.0599, 271.1163, 271.1283, 272.0631, 433.1121, 433.1724, 434.1168	M+H	C21H20O10	-0.231	22.4691	22.5164	22.457	22.4879	22.4778	22.2489	22.5392	22.1112	22.3463	22.3358	22.4997	22.5943	22.234	22.1945	22.3417	22.1716	22.1787	22.367	22.3332	22.3672	22.4034	22.3507
FT02048NR	243.062	1.109	neg	Uridine	46982	HMDB0000296	90		16704	C00299	mtr00240	Pyrimidine metabolism	6029	58-96-8	OC[C@H]1O[C@H]([C@H](O)[C@@H]1O)N1C=CC(=O)NC1=O	DRTQHJPVMGBUCF-XVFCMESISA-N	Nucleosides, nucleotides, and analogues	Pyrimidine nucleosides	Unclassified	Level 1	71.03	90.21	92.55	82.0289, 110.0238, 111.0192, 116.9276, 117.0185, 140.0345, 152.0345, 153.0296, 200.0559, 243.0620	M-H	C9H12N2O6	-1.646	22.9561	23.1363	22.485	22.6465	23.3091	23.2906	23.3069	22.9406	22.644	22.9299	22.6756	23.19	22.3623	22.6843	22.898	22.8862	22.0953	22.9281	22.2713	22.5927	22.6777	22.6395
FT16362PR	941.51	8.955	pos	Dehydrosoyasaponin I	62613	HMDB0039331				C13837			15608214	117210-14-7	CC1OC(OC2C(O)C(O)C(CO)OC2OC2C(O)C(O)C(OC2OC2CCC3(C)C(CCC4(C)C3CC=C3C5CC(C)(C)CC(=O)C5(C)CCC43C)C2(C)CO)C(O)=O)C(O)C(O)C1O	CROUPKILZUPLQA-UHFFFAOYSA-N	Lipids and lipid-like molecules	Prenol lipids	Terpene glycosides	Level 1	71.03	90.7	89.84	85.0289, 129.0546, 141.0182, 149.1325, 245.1899, 421.3462, 439.3568, 597.3781, 615.3886, 795.4518	M+H	C48H76O18	-0.85	24.1034	23.9769	24.0398	23.9107	24.0138	24.053	24.4071	24.1669	24.4699	24.3933	24.4799	24.5263	23.8669	23.7838	23.8201	23.8722	23.6944	23.8976	24.033	24.183	24.2172	24.0026
FT03682PR	271.096	6.304	pos	3-deoxysappanchalcone	33589	HMDB0037319	51903	LMPK12120098	519567	C15531			5319688	112408-67-0	C1(O)=CC=C(C(=O)/C=C/C2C=CC(O)=CC=2)C(OC)=C1	PACBGANPVNHGNP-RUDMXATFSA-N	Phenylpropanoids and polyketides	Linear 1,3-diarylpropanoids	Cinnamylphenols	Level 1	70.98	89.68	87.43	67.7714, 67.7762, 147.0440, 151.0286, 151.0390, 152.0421, 256.0732, 271.0963, 271.1668, 272.1002	M+H	C16H14O4	-0.738	20.6024	20.3557	20.6626	20.3604	20.7467	20.3326	21.3332	21.4084	21.6123	21.2698	21.6417	21.2581	21.7288	21.7666	22.0318	21.4562	21.6917	21.7549	22.8551	23.3111	23.1253	22.8041
FT04154PR	288.203	1.238	pos	Arginylleucine	53752	HMDB0028713	24022		73815				6992563	1188-24-5	CC(C)C[C@H](NC(=O)[C@@H](N)CCCNC(N)=N)C(O)=O	WYBVBIHNJWOLCJ-IUCAKERBSA-N	Organic acids and derivatives	Carboxylic acids and derivatives	Amino acids, peptides, and analogues	Level 1	70.81	90.03	89.63	60.0563, 70.0657, 116.0708, 175.1189, 229.1546, 271.1761, 288.2028, 289.0886, 289.1258, 289.2060	M+H	C12H25N5O3	-0.694	22.9279	23.2999	22.6936	22.9838	22.5221	22.633	23.1191	22.2549	22.2769	22.4216	22.5051	22.8434	22.0246	22.1272	22.336	22.5092	22.4872	22.4409	22.3727	22.5071	22.4173	22.1136
FT15634PR	799.171	4.988	pos	Apigenin 4'-[feruloyl-(->2)-glucuronyl-(1->2)-glucuronide]	61702	HMDB0038295	93019						131752325		COC1=C(O)C=CC(\C=C\C(=O)OC2C(OC3C(OC4=CC=C(C=C4)C4=CC(=O)C5=C(O)C=C(O)C=C5O4)OC(C(O)C3O)C(O)=O)OC(C(O)C2O)C(O)=O)=C1	LNCLTICCQWMCNS-YCRREMRBSA-N	Phenylpropanoids and polyketides	Flavonoids	Flavonoid glycosides	Level 1	70.8	90.74	95.64	145.0284, 177.0546, 232.0729, 260.0678, 271.0599, 272.0633, 335.0757, 353.0864, 447.0920, 799.1708	M+H	C37H34O20	-0.626	23.6904	23.7463	23.6831	23.4607	23.5547	23.3331	23.9331	23.8104	23.9383	24.0531	24.2888	24.2341	23.7032	24.1609	24.2315	24.2138	24.0621	24.0598	25.3119	25.5189	25.6374	25.6732
FT04003PR	282.279	12.816	pos	Oleamide	8567	HMDB0002117	4115	LMFA08010004	116314	C19670			5283387	301-02-0	C(CCCCCCC(=O)N)/C=C\CCCCCCCC	FATBGEAMYMYZAF-KTKRTIGZSA-N	Lipids and lipid-like molecules	Fatty Acyls	Fatty amides	Level 1	70.76	92.54	98.88	69.0704, 83.0860, 95.0859, 97.1015, 111.1170, 135.1168, 149.1324, 247.2419, 265.2523, 282.2789	M+H	C18H35NO	-0.709	30.2265	30.0789	30.1433	30.0788	30.0972	30.4141	29.4935	29.2788	29.5909	29.495	29.6413	28.9429	30.5277	30.0025	30.1504	29.6284	30.2372	30.0143	30.1418	30.6892	30.2651	30.0845
FT02090NR	245.043	0.702	neg	Glycerophosphoglycerol	197058	HMDB0240316			64956				54575349	185615-51-4	OC[C@H](O)COP(O)(=O)OC[C@H](O)CO	LLCSXHMJULHSJN-OLQVQODUSA-N	Organic acids and derivatives	Organic phosphoric acids and derivatives	Phosphate esters	Level 1	70.73	91.32	95.08	61.2589, 61.2629, 78.9582, 96.9688, 119.0341, 152.9952, 171.0059, 244.9828, 245.0431, 246.0469	M-H	C6H15O8P	-1.632	25.2324	24.7152	24.7856	24.9904	22.9863	25.4942	25.4483	25.8054	26.2194	25.9607	25.9152	25.1574	26.0474	26.1221	25.9015	25.8078	25.8287	25.4379	26.5795	26.5974	26.5388	26.919
FT16374PR	943.526	8.21	pos	Soyasaponin Bb	58643	HMDB0034649	67309		9211	C08983			122097	51330-27-9	[H][C@@]1(O[C@@H]2[C@@H](O)[C@@H](O)[C@@H](CO)O[C@@]2([H])O[C@@H]2[C@@H](O)[C@H](O)[C@H](O[C@@]2([H])O[C@H]2CC[C@@]3(C)[C@@]([H])(CC[C@]4(C)[C@]3([H])CC=C3[C@]5([H])CC(C)(C)C[C@@H](O)[C@]5(C)CC[C@@]43C)[C@@]2(C)CO)C(O)=O)O[C@@H](C)[C@H](O)[C@@H](O)[C@H]1O	PTDAHAWQAGSZDD-IOVCITQVSA-N	Lipids and lipid-like molecules	Prenol lipids	Terpene glycosides	Level 1	70.7	91.22	87.87	85.0288, 95.0858, 109.1013, 129.0545, 141.0181, 203.1792, 423.3614, 441.3722, 599.3934, 617.4035	M+H	C48H78O18	-0.53	26.1634	26.3368	26.1245	26.1751	26.1838	26.1444	26.6601	26.3924	26.6821	26.7177	26.7126	26.6597	25.2505	24.8933	25.4832	25.2701	25.2376	24.8266	25.1739	25.3263	25.2394	25.3176
FT03894NR	325.093	4.066	neg	2-O-p-Coumaroyl-D-glucose	62466	HMDB0039167			175155				14034264	110351-44-5	OCC1OC(O)C(OC(=O)\C=C\C2=CC=C(O)C=C2)C(O)C1O	ROJVJYZGYUIFEF-ZZXKWVIFSA-N	Phenylpropanoids and polyketides	Cinnamic acids and derivatives	Hydroxycinnamic acids and derivatives	Level 1	70.68	90.65	91.73	117.0336, 119.0492, 145.0286, 146.0319, 163.0392, 187.0394, 205.0501, 265.0712, 325.0926, 326.0951	M-H	C15H18O8	-0.615	24.0157	24.0122	23.9042	23.8454	23.9179	23.9655	24.3004	23.9782	24.1333	24.1839	24.2158	24.4277	23.554	23.6038	23.7821	23.6979	23.6149	23.6846	23.8463	23.9791	24.0508	23.9897
FT02436NR	263.129	5.976	neg	Alkhanin	59988	HMDB0036202	91350		174479				13944243	71327-31-6	CC1C2CCC3(C)C(O)CC(=O)C(C)=C3C2OC1=O	RARZBOWMYCHUMB-UHFFFAOYSA-N	Lipids and lipid-like molecules	Prenol lipids	Terpene lactones	Level 1	70.61	88.76	93.71	111.0441, 125.0600, 139.0758, 151.0757, 152.0836, 153.0916, 201.1282, 204.1152, 219.1388, 263.1293	M-H	C15H20O4	-0.76	19.2462	19.0038	19.0061	19.3003	19.3457	19.0483	19.5936	19.2921	19.8002	19.6507	19.6017	19.5669	19.8697	20.36	20.235	19.7736	19.9502	20.0317	21.766	21.7056	21.7153	21.5239
FT00507PR	104.107	0.684	pos	Choline	46869	HMDB0000097	56		15354	C00114	mtr00260,mtr00564,mtr00670,mtr04981,mtr04082	Glycine, serine and threonine metabolism|Glycerophospholipid metabolism|One carbon pool by folate|Folate transport and metabolism|Neuroactive ligand signaling	305	62-49-7	C[N+](C)(C)CCO	OEYIOHPDSNJKLS-UHFFFAOYSA-N	Organic nitrogen compounds	Organonitrogen compounds	Quaternary ammonium salts	Level 1	70.6	92.89	86.5	58.0658, 60.0814, 69.0341, 86.0605, 87.0445, 104.0911, 104.1073, 104.1200, 104.1240, 105.1106	M+	C5H14NO+	1.921	31.7383	31.7805	31.485	31.7857	31.5793	31.5366	31.7286	31.2513	31.442	31.52	31.3942	31.7186	31.69	31.497	31.5045	31.7598	31.2965	31.4564	31.4891	31.6134	31.53	31.5956
FT02503NR	267.03	6.777	neg	Coumestrol	29978	HMDB0002326	48332	LMPK12090018	3908	C10205	mtr00943	Isoflavonoid biosynthesis	5281707	479-13-0	C1(O)=CC2OC(=O)C3C4C=CC(O)=CC=4OC=3C=2C=C1	ZZIALNLLNHEQPJ-UHFFFAOYSA-N	Phenylpropanoids and polyketides	Isoflavonoids	Coumestans	Level 1	70.56	90.15	95.63	66.7551, 66.7598, 239.0342, 266.0220, 266.9618, 266.9755, 267.0297, 267.0832, 267.0967, 268.0330	M-H	C15H8O5	0	21.9273	21.8721	22.1824	21.4523	22.8771	21.1388	23.3987	23.5178	23.4881	24.6005	23.5928	23.4248	21.2322	21.331	20.9451	20.9932	21.2841	20.7949	23.7541	23.8204	22.8521	21.7447
FT05739PR	343.227	10.064	pos	Guggulsterone	47981	HMDB0002726							643658	95975-55-6	[H][C@@]12CC(=O)\C(=C(/C)OC)[C@@]1(C)CC[C@]1([H])[C@]2([H])CCC2=CC(=O)CC[C@]12C	WOVLRQSWILBDQL-IABMEBKLSA-N	Lipids and lipid-like molecules	Steroids and steroid derivatives	Androstane steroids	Level 1	70.56	90.62	94.38	93.0703, 95.0495, 105.0701, 107.0858, 145.1012, 151.0753, 163.1117, 221.1535, 325.2162, 343.2266	M+H	C22H30O3	-0.583	23.9506	23.8906	23.702	23.708	23.8144	23.9469	24.3186	23.8834	24.2735	24.1135	24.245	24.2278	23.6712	23.5406	23.3838	23.3374	23.5568	23.5984	23.5118	24.0501	24.0931	23.927
FT00952PR	130.086	0.769	pos	N-Methyl-L-proline	115452	HMDB0094696			90344	C22223			643474	475-11-6	CN1CCC[C@H]1C(O)=O	CWLQUGTUXBXTLF-YFKPBYRVSA-N	Organic acids and derivatives	Carboxylic acids and derivatives	Amino acids, peptides, and analogues	Level 1	70.47	92.34	95.79	56.0501, 84.0451, 84.0694, 84.0717, 84.0813, 84.0931, 85.0845, 130.0505, 130.0863, 131.0900	M+H	C6H11NO2	0	28.9385	28.7932	29.0131	28.8511	28.8535	29.1285	29.5435	29.6567	29.8917	29.4964	29.9615	29.726	28.7239	28.5375	28.7401	28.4723	28.5616	28.2833	29.7907	29.5202	29.6349	29.5762
FT04740PR	309.206	8.922	pos	9-J1-PhytoP	3459			LMFA02030069					102362224		C(CCCCCCC[C@H](O)/C=C/[C@@H]1C=CC(=O)[C@@H]1CC)(=O)O	MYTDGCAXWORFIK-BKAHTCAJSA-N	Lipids and lipid-like molecules	Fatty Acyls	Fatty acids and conjugates	Level 1	70.43	90.91	93.84	57.0341, 85.0653, 95.0495, 109.0650, 113.0600, 131.0856, 135.0805, 217.1587, 273.1848, 291.1952	M+H	C18H28O4	-0.647	24.7118	24.7298	24.529	24.8346	24.4807	24.6017	24.96	24.5324	24.7421	24.6679	24.6991	24.7136	24.4747	24.2708	24.3751	24.6663	24.3113	24.5937	24.9401	24.8535	24.7722	24.568
FT01900PR	189.123	2.643	pos	Glycylleucine	47205	HMDB0000759	5727		73514	C02155			92843	869-19-2	CC(C)C[C@H](NC(=O)CN)C(O)=O	DKEXFJVMVGETOO-LURJTMIESA-N	Organic acids and derivatives	Carboxylic acids and derivatives	Amino acids, peptides, and analogues	Level 1	70.42	90.07	88.65	86.0968, 99.0799, 132.1019, 143.0993, 143.1178, 143.9817, 171.1139, 189.0914, 189.1251, 190.0033	M+H	C8H16N2O3	-0.529	23.0544	23.0552	22.4426	22.5353	22.098	22.2749	23.0674	22.5356	22.545	22.6172	22.997	22.9637	21.9978	22.6322	22.0903	22.8286	22.072	22.4544	22.3095	22.834	22.5495	22.676
FT05613PR	338.342	15.202	pos	13-Docosenamide	200006	HMDB0244507							8214		CCCCCCCCC=CCCCCCCCCCCCC(N)=O	UAUDZVJPLUQNMU-UHFFFAOYSA-N	Lipids and lipid-like molecules	Fatty Acyls	Fatty amides	Level 1	70.42	92.06	96.22	69.0705, 83.0860, 95.0859, 97.1015, 111.1170, 135.1168, 303.3044, 321.3150, 338.3414, 339.3447	M+H	C22H43NO	-0.591	28.178	28.5591	28.4475	28.5884	27.6549	27.8551	27.8223	27.5564	27.9792	27.0468	27.747	26.8984	28.3826	28.5479	28.5138	27.0364	28.509	28.5181	28.2462	28.3144	28.2148	28.0611
FT02379PR	213.148	6.711	pos	Cucurbic acid	54349	HMDB0029388	86234						6123064	58240-50-9	CC\C=C\CC1C(O)CCC1CC(O)=O	LYSGIJUGUGJIPS-ONEGZZNKSA-N	Lipids and lipid-like molecules	Fatty Acyls	Lineolic acids and derivatives	Level 1	70.4	90	84.82	67.0548, 81.0704, 93.0703, 95.0859, 107.0858, 133.1012, 135.1166, 149.1325, 159.1171, 213.1643	M+H	C12H20O3	-0.469	22.647	22.6058	22.536	22.5884	22.3969	22.3688	22.613	22.2584	22.4615	22.3631	22.4238	22.709	22.4111	22.3611	22.4127	22.2815	22.2862	22.5378	22.4182	22.4752	22.5311	22.4246
FT05639NR	401.109	3.881	neg	Trans-ferulic acid-4-beta-glucoside	254801	HMDB0301717								537-98-4	COC1=CC(\C=C\C(O)=O)=CC=C1O[C@@H]1O[C@H](CO)[C@@H](O)[C@H](O)[C@H]1O	IEMIRSXOYFWPFD-BJGSYIFTSA-N	Organic oxygen compounds	Organooxygen compounds	Carbohydrates and carbohydrate conjugates	Level 1	70.3	90.41	85.5	61.9873, 112.9843, 129.9750, 134.0364, 149.0600, 178.0265, 193.0500, 194.0534, 355.1033, 401.1113	M+FA-H	C16H20O9	-0.499	23.3434	23.2754	23.0841	23.2562	23.2636	23.5685	23.9284	23.774	24.0611	24.178	24.245	24.1296	22.1664	22.0425	22.0325	22.2452	21.9214	21.9503	23.3718	23.4732	23.737	23.5832
FT15621PR	797.467	8.57	pos	Soyasaponin III	58645	HMDB0034651							13326389	55304-02-4	CC1(C)CC(O)C2(C)CCC3(C)C(=CCC4C5(C)CCC(OC6OC(C(O)C(O)C6OC6OC(CO)C(O)C(O)C6O)C(O)=O)C(C)(CO)C5CCC34C)C2C1	OKIHRVKXRCAJFQ-UHFFFAOYSA-N	Lipids and lipid-like molecules	Prenol lipids	Terpene glycosides	Level 1	70.29	90.62	98.44	95.0858, 109.1014, 141.0181, 163.0599, 203.1793, 423.3616, 441.3723, 599.3933, 617.4034, 797.4674	M+H	C42H68O14	-1.003	23.8451	23.8694	23.8801	23.8151	23.8594	23.8912	24.279	23.9702	24.3635	24.3079	24.3388	24.1763	23.7061	23.6505	23.7467	23.5272	23.6435	23.7957	24.0583	23.953	24.2148	24.0108
FT03799PR	275.2	9.301	pos	Nandrolone	44879	HMDB0002725	1434	LMST02010044	7466	C07254			9904	434-22-0	C1[C@@]2([H])C(CC[C@]3([H])[C@]2([H])CC[C@@]2([C@H](CC[C@@]32[H])O)C)=CC(=O)C1	NPAGDVCDWIYMMC-IZPLOLCNSA-N	Lipids and lipid-like molecules	Steroids and steroid derivatives	Estrane steroids	Level 1	70.23	91.15	93.81	119.0857, 121.1014, 135.0804, 137.0960, 157.1011, 159.1168, 173.1324, 199.1480, 257.1898, 275.2005	M+H	C18H26O2	-0.363	25.2667	25.2275	25.2701	25.2091	25.2433	25.3202	25.4621	25.2358	25.5217	25.4126	25.3533	25.8273	25.7027	25.0116	25.2682	24.8238	25.0167	25.2351	25.2957	25.4879	25.2573	25.3603
FT06110NR	423.166	5.365	neg	Gibberellin A102	64441	HMDB0041349							14160524		[H][C@@]12CC[C@]3(O)C[C@]1([C@H](O)C3=C)[C@@H](C(O)=O)[C@@]1([H])[C@]2(CCC[C@@]1(C)C(O)=O)C=O	ODFFXPNOCMSXHG-NTQCNERDSA-N	Lipids and lipid-like molecules	Prenol lipids	Diterpenoids	Level 1	70.23	90.04	91.7	57.0336, 59.0129, 99.0442, 139.0757, 168.0785, 169.0865, 205.1229, 249.1132, 279.1237, 423.1657	M+FA-H	C20H26O7	-0.236	22.0722	22.1121	22.2177	22.162	22.16	22.2113	22.6495	22.3298	22.489	22.4979	22.6229	22.6664	22.3784	22.4304	22.4575	22.507	22.6739	22.4984	22.7556	22.735	22.8131	22.7421
FT03965NR	327.218	7.881	neg	13,16-Epoxy-7,12-dihydroxy-9Z-octadecenoic acid	3623			LMFA03000026					15841979		C(CCCCCC(O)C/C=C\CC(O)C1OC(CC)CC1)(=O)O	XJBRLNHWKVUEAW-SREVYHEPSA-N	Lipids and lipid-like molecules	Fatty Acyls	Fatty acids and conjugates	Level 1	70.16	90.8	91.19	129.0913, 171.1020, 185.1177, 197.1178, 209.1179, 227.1287, 291.1964, 309.2069, 327.2175, 328.2209	M-H	C18H32O5	-0.306	24.5329	24.4701	24.1732	24.2394	24.0481	24.249	24.4748	24.1389	24.5389	24.3322	24.4075	24.6825	24.1216	23.9948	24.189	24.083	24.0984	24.5274	24.5457	24.4326	24.6829	24.3038
FT03145PR	249.185	10.886	pos	Furanofukinin	60322	HMDB0036640	91687		168175				78385403	34335-93-8	COC1C2=C(CC3CCCC(C)C13C)OC=C2C	JRLLKNNCOWNIBL-UHFFFAOYSA-N	Lipids and lipid-like molecules	Prenol lipids	Sesquiterpenoids	Level 1	70.14	89.35	87.74	57.0705, 62.2940, 62.2976, 81.0703, 137.0597, 161.0960, 193.1022, 193.1223, 249.1850, 250.1892	M+H	C16H24O2	-0.401	20.8193	21.1837	20.8944	20.9427	20.8894	20.9591	21.0207	20.9322	20.9563	20.8372	20.8304	21.0603	21.1235	20.8933	21.0639	21.4448	21.1769	21.1792	21.0524	21.1418	20.9313	21.0639
FT03869PR	277.216	10.922	pos	cis-Parinaric acid	203362				32408						CCC=CC=CC=CC=CCCCCCCCC(O)=O	IJTNSXPMYKJZPR-UHFFFAOYSA-N	Lipids and lipid-like molecules	Fatty Acyls	Lineolic acids and derivatives	Level 1	70.14	90.49	86.63	81.0703, 93.0702, 95.0858, 99.0808, 107.0857, 121.1013, 135.1167, 149.1324, 179.1429, 277.2160	M+H	C18H28O2	-0.361	23.3195	23.8971	23.4915	23.2472	23.3383	23.3198	23.7014	23.1549	23.6087	23.4751	23.5775	24.0353	23.6777	23.3042	23.7515	23.5806	23.678	23.8892	23.7477	23.9382	23.572	23.3531
FT03256PR	255.065	5.573	pos	7,4'-Dihydroxyflavone	30128	HMDB0247290	48471	LMPK12110035	29503	C12123	mtr00941,mtr00943	Flavonoid biosynthesis|Isoflavonoid biosynthesis	5282073		C1(O)=CC2OC(C3C=CC(O)=CC=3)=CC(=O)C=2C=C1	LCAWNFIFMLXZPQ-UHFFFAOYSA-N	Phenylpropanoids and polyketides	Flavonoids	Flavones	Level 1	70.1	89.91	83.39	63.7638, 63.7681, 98.9845, 137.0231, 255.0012, 255.0651, 255.1147, 255.1261, 255.1483, 256.0684	M+H	C15H10O4	-0.784	22.0606	22.1011	21.9274	22.2197	21.9768	21.8394	22.4825	21.9203	22.095	22.1149	22.2325	22.5658	21.8789	22.0062	21.9699	21.8408	21.7737	22.0463	23.0432	22.9565	23.0182	22.8764
FT01195NR	191.019	1.102	neg	Citric acid	46867	HMDB0000094	124		30769	C00158	mtr00020,mtr00250,mtr00630	Citrate cycle (TCA cycle)|Alanine, aspartate and glutamate metabolism|Glyoxylate and dicarboxylate metabolism	311	77-92-9	OC(=O)CC(O)(CC(O)=O)C(O)=O	KRKNYBCHXYNGOX-UHFFFAOYSA-N	Organic acids and derivatives	Carboxylic acids and derivatives	Tricarboxylic acids and derivatives	Level 1	70.09	92.01	94.73	57.0336, 85.0286, 87.0078, 111.0079, 111.0262, 112.0112, 129.0185, 173.0086, 191.0193, 192.0219	M-H	C6H8O7	-3.141	28.055	28.0375	27.7352	27.4019	27.0698	28.551	24.1425	27.9815	27.8223	28.2746	28.0955	28.6961	27.617	27.6447	28.0709	27.3302	27.1226	27.8205	28.0691	28.0703	28.2558	28.1982
FT01472PR	164.074	0.63	pos	S-Methyl-L-methioninate	211095	HMDB0257404	320571						10176270		C[S+](C)CCC(N)C([O-])=O	YDBYJHTYSHBBAU-UHFFFAOYSA-N	Organic acids and derivatives	Carboxylic acids and derivatives	Amino acids, peptides, and analogues	Level 1	70.03	90.77	87.5	56.0502, 74.0242, 74.0606, 84.0448, 100.0248, 102.0493, 102.0553, 103.0588, 123.0404, 141.0507	M+H	C6H13NO2S	-1.219	24.4363	24.5251	24.7086	24.2741	22.0191	24.3716	24.2891	24.178	24.6888	24.5854	24.409	24.6088	23.8247	24.0221	24.0868	23.8535	24.262	24.1533	24.1625	24.3594	24.4613	23.8705
FT03804PR	275.2	11.791	pos	9Z-Octadecene-12,14-diynoic acid	1156		74329	LMFA01030739					9543638		C(CCCCCCC/C=C\CC#CC#CCCC)(=O)O	FCCQJXSEMADYEB-KTKRTIGZSA-N	Lipids and lipid-like molecules	Fatty Acyls	Fatty acids and conjugates	Level 1	69.98	89.58	97.11	81.0704, 91.0546, 97.0652, 105.0702, 119.0857, 133.1012, 145.1010, 147.1168, 257.1904, 275.2006	M+H	C18H26O2	-0.727	21.4887	21.3175	21.4669	21.1598	21.6997	21.267	22.202	21.3869	21.6288	21.7563	21.8506	22.2655	21.1729	21.1471	21.3096	20.9739	21.1394	21.2855	21.1192	21.6296	21.6391	21.7918
FT00990PR	132.102	0.79	pos	N,N-Diethylglycine	278879		71280			C16647			74151		CCN(CC)CC(=O)O	SGXDXUYKISDCAZ-UHFFFAOYSA-N	Organic acids and derivatives	Carboxylic acids and derivatives	Amino acids, peptides, and analogues	Level 1	69.96	91.81	83.78	69.0705, 74.0242, 79.4811, 84.0809, 86.0844, 86.0969, 87.0268, 87.0558, 87.1002, 132.1018	M+H	C6H13NO2	0.757	26.8995	26.8567	26.9545	18.7757	26.9859	26.9447	27.2836	27.1149	27.1916	27.3775	27.6264	27.3639	27.3223	27.1596	27.4642	27.1561	27.2456	27.4273	29.0235	28.6364	28.6688	28.539
FT03255NR	299.077	3.873	neg	Salicylic acid beta-D-glucoside	64370	HMDB0041271	95685						4596190	10366-91-3	OCC1OC(OC2=CC=CC=C2C(O)=O)C(O)C(O)C1O	TZPBMNKOLMSJPF-UHFFFAOYSA-N	Organic oxygen compounds	Organooxygen compounds	Carbohydrates and carbohydrate conjugates	Level 1	69.96	91.58	88.83	71.0129, 93.0336, 101.0234, 136.9984, 137.0236, 137.0481, 137.0560, 138.0270, 161.0448, 299.0770	M-H	C13H16O8	-0.669	26.7214	26.8418	26.5485	26.6334	26.6285	26.8921	26.6994	26.5525	26.7938	26.9195	27.057	27.0408	26.4237	26.3816	26.3865	26.3915	26.1948	26.3266	26.6166	26.5063	26.8133	26.6725
FT16451PR	959.521	6.155	pos	Centellasaponin C	63181	HMDB0039946	94488						85348461	386223-76-3	CC1CCC2(CCC3(C)C(=CCC4C5(C)CC(O)C(O)C(C)(C)C5C(O)CC34C)C2C1C)C(=O)OC1OC(COC2OC(CO)C(OC3OC(C)C(O)C(O)C3O)C(O)C2O)C(O)C(O)C1O	SOOVZDUBVGGAAJ-UHFFFAOYSA-N	Lipids and lipid-like molecules	Prenol lipids	Terpene glycosides	Level 1	69.94	88.45	81.24	85.0291, 95.0860, 109.1016, 129.0548, 141.0188, 421.3454, 439.3562, 457.3687, 615.3879, 633.3989	M+H	C48H78O19	0.208	19.3746	19.2413	19.2489	19.26	19.4026	19.4098	19.6657	19.2924	19.7706	19.6036	19.6352	19.6144	19.3593	19.0948	19.1867	19.2086	19.089	19.3565	19.3928	19.5	19.5637	19.2343
FT02365NR	259.022	0.721	neg	Galactose 1-phosphate	47139	HMDB0000645	5618		17973	C00446	mtr00052,mtr00520	Galactose metabolism|Amino sugar and nucleotide sugar metabolism	123912	2255-14-3	OC[C@H]1O[C@H](OP(O)(O)=O)[C@H](O)[C@@H](O)[C@H]1O	HXXFSFRBOHSIMQ-FPRJBGLDSA-N	Organic oxygen compounds	Organooxygen compounds	Carbohydrates and carbohydrate conjugates	Level 1	69.83	71.5	98.04	78.9581, 96.9687, 101.0235, 138.9795, 168.9901, 199.0009, 223.0007, 241.0117, 259.0223, 260.0260	M-H	C6H13O9P	-0.772	24.5074	24.5433	24.4235	24.2091	23.0749	24.7289	24.9015	25.2136	25.148	25.1977	25.002	24.568	24.9423	25.0479	24.9115	25.0593	24.9928	24.9828	25.1415	24.8945	25.2015	25.3457
FT07467PR	409.183	4.388	pos	Roseoside	549934									54835-70-0	CC1=CC(=O)CC(C)(C)[C@@]1(O)/C=C/[C@@H](C)O[C@@H]1O[C@H](CO)[C@@H](O)[C@H](O)[C@H]1O	SWYRVCGNMNAFEK-MHXFFUGFSA-N	Lipids and lipid-like molecules	Fatty Acyls	Fatty acyl glycosides	Level 1	69.8	89.72	83.86	102.2906, 102.2992, 246.7111, 247.1311, 289.0536, 345.1083, 346.1474, 377.1358, 409.1835, 410.1870	M+Na	C19H30O8	-0.244	21.1116	21.3867	21.4624	21.486	20.9846	21.6124	21.7497	21.6371	21.7509	21.8462	21.9044	21.677	21.9946	21.4114	22.1456	21.8041	21.9834	21.8938	22.6579	22.7311	22.1618	22.2091
FT04946NR	371.098	3.688	neg	4-O-beta-Glucopyranosyl-cis-coumaric acid	546961					C06739			10604651		C1=CC(=CC=C1C=CC(=O)O)OC2C(C(C(C(O2)CO)O)O)O	LJFYQZQUAULRDF-LSSWKVNRSA-N	Organic oxygen compounds	Organooxygen compounds	Carbohydrates and carbohydrate conjugates	Level 1	69.78	89.58	79.53	119.0493, 136.9705, 163.0394, 164.0425, 167.0342, 235.9262, 263.9299, 282.3627, 325.0944, 371.0995	M+FA-H	C15H18O8	-0.808	21.438	21.5169	21.3067	21.3957	21.483	21.7582	21.8312	21.4764	21.9854	21.8473	22.1742	21.8364	20.8732	20.8012	20.7197	21.1747	21.046	20.8399	21.6381	21.6926	22.0709	21.6447
FT00907NR	165.04	0.706	neg	Xylan	254858	HMDB0301774							50909243	9014-63-5	[H][C@]1(O)O[C@@]([H])(O)[C@]([H])(O)C([H])(O)[C@]1([H])O	HEHIOFQJTRFOKM-ASQQECOQSA-N	Organic oxygen compounds	Organooxygen compounds	Carbohydrates and carbohydrate conjugates	Level 1	69.72	92.05	96.6	59.0129, 75.0078, 87.0078, 99.0079, 101.0235, 105.0184, 129.0185, 147.0292, 165.0399, 166.0432	M-H	C5H10O6	-4.847	28.4354	28.0668	27.7692	28.0914	27.157	28.1842	28.2805	28.0064	28.6793	28.4034	28.3159	28.1745	28.3262	28.2801	28.0525	27.9183	27.8741	28.0568	28.4051	28.5845	28.3525	28.5794
FT06967PR	388.16	5.064	pos	4-Hydroxy-5-(phenyl)-valeric acid-O-glucuronide	81997	HMDB0059980			88704				124202082		OC(CCC(=O)OC1O[C@H]([C@H](O)[C@@H](O)[C@@H]1O)C(O)=O)CC1=CC=CC=C1	IMTGYVWDOAJQQP-UFZVYEDBSA-N	Organic oxygen compounds	Organooxygen compounds	Carbohydrates and carbohydrate conjugates	Level 1	69.72	90.61	94.99	85.0289, 97.0288, 105.0185, 109.0287, 127.0391, 145.0495, 159.0287, 231.0499, 249.0603, 388.1602	M+NH4	C17H22O9	-0.773	23.4672	23.6267	23.6272	23.5424	23.561	23.615	23.7965	23.5909	23.9892	23.8579	23.9774	24.0087	23.7596	23.746	23.8395	23.7478	23.79	23.7436	24.3282	24.3154	24.3837	24.3112
FT02207NR	250.072	4.482	neg	N-Phenylacetylaspartic acid	54322	HMDB0029355	86216		174316				562665	2752-32-1	OC(=O)CC(NC(=O)CC1=CC=CC=C1)C(O)=O	SVFKZPQPMMZHLZ-UHFFFAOYSA-N	Organic acids and derivatives	Carboxylic acids and derivatives	Amino acids, peptides, and analogues	Level 1	69.7	90.39	94.93	88.0395, 91.0545, 114.0187, 115.0028, 132.0295, 133.0331, 135.0444, 206.0821, 250.0720, 251.0744	M-H	C12H13NO5	-0.8	22.9369	23.0805	23.1962	22.9735	22.9826	23.2549	23.6689	23.354	23.7059	23.7005	23.9212	23.6341	23.2224	23.2919	22.9426	23.5903	22.8293	22.8585	23.8616	23.5822	24.0861	23.7285
FT09637NR	723.381	10.109	neg	Gingerglycolipid B	64202	HMDB0041094							131753023	88168-90-5	CCCCC\C=C/C\C=C/CCCCCCCC(=O)OCC(O)COC1OC(COC2OC(CO)C(O)C(O)C2O)C(O)C(O)C1O	UHISGSDYAIIBMO-HZJYTTRNSA-N	Lipids and lipid-like molecules	Glycerolipids	Glycosylglycerols	Level 1	69.62	89.85	92.04	59.0129, 71.0129, 89.0234, 101.0235, 125.0235, 235.0821, 279.2328, 397.1350, 415.1457, 677.3758	M+FA-H	C33H58O14	-0.276	21.4644	21.9606	21.9247	21.729	21.9418	21.5287	22.1548	22.071	22.5891	22.455	22.2944	22.2414	21.6378	22.0893	21.9743	21.8547	21.6714	21.8355	21.5229	22.2334	22.3672	22.5631
FT09315PR	517.389	11.812	pos	22-Acetylpriverogenin B	58639	HMDB0034645	90107						73819433	26339-94-6	CC(=O)OC1CC(C)(C)CC2C11COC22CCC3C4(C)CCC(O)C(C)(C)C4CCC3(C)C2(C)CC1O	ASSAYFMXRNLTCY-UHFFFAOYSA-N	Lipids and lipid-like molecules	Prenol lipids	Triterpenoids	Level 1	69.54	89.42	87.28	81.0705, 95.0860, 107.0859, 119.0855, 121.1011, 147.1168, 425.3406, 499.3784, 517.3887, 518.3932	M+H	C32H52O5	0	20.6005	20.8004	21.2897	20.6144	21.4573	21.5716	21.2548	21.1882	22.2877	21.7318	21.7625	21.0826	20.969	21.082	20.7561	20.6001	20.7619	20.7046	20.9093	21.4239	21.3985	21.4126
FT04431PR	298.097	3.64	pos	5'-Methylthioadenosine	47430	HMDB0001173	3425		17509	C00170	mtr00270,mtr00908	Cysteine and methionine metabolism|Zeatin biosynthesis	439176	2457-80-9	CSC[C@H]1O[C@H]([C@H](O)[C@@H]1O)N1C=NC2=C1N=CN=C2N	WUUGFSXJNOTRMR-IOSLPCCCSA-N	Nucleosides, nucleotides, and analogues	5'-deoxyribonucleosides	5'-deoxy-5'-thionucleosides	Level 1	69.37	89.76	95.69	61.0113, 75.0269, 97.0289, 136.0618, 136.0865, 145.0319, 163.0422, 236.1273, 298.0964, 298.1581	M+H	C11H15N5O3S	-0.335	21.9689	22.1044	21.8857	21.7543	21.595	21.9289	22.0372	21.9617	21.758	22.0221	22.0293	22.2119	21.4588	21.6314	21.4945	21.3866	21.4579	21.5017	21.805	21.8632	21.9942	21.8068
FT01870PR	188.055	1.274	pos	1-(Malonylamino)cyclopropanecarboxylic acid	56181	HMDB0031700	87876		168168				133503	80550-27-2	OC(=O)CC(=O)NC1(CC1)C(O)=O	QXOQNNAWFUXKMH-UHFFFAOYSA-N	Organic acids and derivatives	Carboxylic acids and derivatives	Amino acids, peptides, and analogues	Level 1	69.3	90.02	83.09	56.0500, 84.0448, 102.0553, 114.0552, 142.0498, 143.0534, 152.0340, 170.0447, 188.1282, 189.0043	M+H	C7H9NO5	0	22.2514	22.3112	22.2282	22.3344	21.701	22.2695	22.6806	22.4659	22.7985	22.7157	22.7787	22.7816	22.2174	22.151	22.3095	22.3805	22.2382	22.2632	22.6245	22.6313	22.499	22.6333
FT02971PR	242.211	11.932	pos	13-tetradecynoic acid	1079		74251	LMFA01030594					5312715		C(CCCCCCCCCCCC#C)(=O)O	JNXXRQLAAJXERE-UHFFFAOYSA-N	Lipids and lipid-like molecules	Fatty Acyls	Fatty acids and conjugates	Level 1	69.22	90.22	94.26	81.0704, 83.0860, 95.0858, 97.1016, 109.1014, 123.1169, 133.1011, 189.1636, 207.1742, 242.2113	M+NH4	C14H24O2	-0.826	23.3442	23.2836	22.9757	23.3806	23.2317	23.5034	22.6512	22.2569	22.4827	22.2819	22.2939	22.2373	23.2318	22.8419	22.9324	22.1768	23.0716	23.0282	22.942	22.8849	23.0105	22.7212
FT04276NR	341.197	6.126	neg	Prostaglandin F-main urinary metabolite	210234	HMDB0256371									OCCCCCC(=O)CCC1C(O)CC(O)C1CC=CCC(O)=O	MBJNKTSSQMIPIF-UHFFFAOYSA-N	Lipids and lipid-like molecules	Fatty Acyls	Eicosanoids	Level 1	69.22	90.63	79.68	95.0493, 113.0599, 171.1023, 185.1175, 209.1179, 227.1287, 235.1342, 305.1761, 323.1862, 341.1967	M-H	C18H30O6	-0.879	24.0045	24.3882	24.2944	24.1603	23.7526	23.6507	24.4175	23.7628	24.0032	23.9185	24.2136	24.6013	23.4405	23.2639	23.6063	22.6239	23.4291	23.5779	24.2049	23.7093	24.1783	23.9751
FT09314PR	517.389	10.987	pos	Gorgost-5-en-3beta,7alpha,11alpha,12beta-tetrol 11-acetate	44406			LMST01060017					101535293		C1[C@]2(C)[C@@]3([H])[C@H](OC(C)=O)[C@@H](O)[C@]4(C)[C@@]([H])([C@]([H])(C)[C@H]5C[C@]5(C)[C@H](C)C(C)C)CC[C@@]4([H])[C@]3([H])[C@H](O)C=C2C[C@@H](O)C1	PDGZNZCIBVLEFZ-XFYLPZKTSA-N	Lipids and lipid-like molecules	Steroids and steroid derivatives	Gorgostanes and derivatives	Level 1	69.19	89.29	88.27	81.0703, 93.0704, 95.0858, 107.0859, 119.0859, 133.1013, 425.3412, 499.3791, 517.3893, 518.3976	M+H	C32H52O5	-0.193	20.5353	20.7265	20.9382	20.6556	21.0259	21.0414	20.9544	20.8352	21.7484	21.1058	21.184	20.7648	20.7891	20.7608	20.5655	20.457	20.8049	20.7467	20.6242	20.9604	21.0793	20.9301
FT01131NR	186.113	4.573	neg	Tropine	550581									120-29-6	CN1[C@H]2CC[C@@H]1CC(O)C2	CYHOMWAPJJPNMW-DHBOJHSNSA-N	Alkaloids and derivatives	Tropane alkaloids	Unclassified	Level 1	69.17	90.29	95.1	97.0648, 117.9277, 123.0809, 125.0963, 126.0994, 142.1229, 168.1023, 186.1130, 187.0969, 187.1164	M+FA-H	C8H15NO	-3.224	23.2915	23.1602	23.1181	23.1257	23.189	23.1707	23.0351	23.0501	23.0578	23.0171	22.9034	22.9378	23.2599	23.2489	23.267	23.1973	23.2659	23.3085	23.025	23.074	22.9616	22.9331
FT03914PR	279.159	11.32	pos	Butyl isobutyl phthalate	367144		442975						28813		CCCCOC(=O)C1=CC=CC=C1C(=O)OCC(C)C	UVIVWIFUPKGWGF-UHFFFAOYSA-N	Benzenoids	Benzene and substituted derivatives	Benzoic acids and derivatives	Level 1	69.16	91.37	82.83	57.0706, 148.9868, 149.0234, 149.0517, 150.0268, 163.0386, 167.0339, 190.0499, 205.0860, 279.0927	M+H	C16H22O4	-0.358	25.7584	26.2436	25.9648	25.9387	25.9394	25.9117	25.9256	25.858	25.7863	25.8413	25.879	25.974	26.0482	25.7899	25.9817	26.0009	25.9926	26.1588	25.9982	26.2471	25.817	25.8189
FT04364NR	344.04	1.106	neg	Molybdopterin precursor Z	51465	HMDB0011683	62421						53481028		NC1=NC(=O)C2=NC(CNC2=N1)C(=O)C1OP(O)(=O)OCC1O	YQGTWNYNWXGPDP-UHFFFAOYSA-N	Organoheterocyclic compounds	Pteridines and derivatives	Pterins and derivatives	Level 1	69.14	90.13	88.18	99.9248, 107.0353, 133.0148, 150.0125, 150.0415, 151.0462, 261.9422, 298.1226, 344.0400, 345.0433	M-H	C10H12N5O7P	-0.872	22.6769	23.0032	22.011	22.2142	22.4584	22.8822	23.3631	22.7102	22.4821	22.6563	22.6917	23.1091	21.8721	22.5896	22.8693	22.8829	21.7236	23.0892	22.6155	22.8296	22.7237	22.7394
FT02112PR	200.201	10.408	pos	Dodecanamide	8564	HMDB0251566	36671	LMFA08010001	34726	C13831			14256		NC(CCCCCCCCCCC)=O	ILRSCQWREDREME-UHFFFAOYSA-N	Lipids and lipid-like molecules	Fatty Acyls	Fatty amides	Level 1	69.07	90.41	94.94	50.0486, 57.0705, 71.0861, 74.0606, 88.0761, 102.0917, 116.1071, 200.2008, 200.2447, 201.2042	M+H	C12H25NO	-0.499	23.6884	23.3779	23.642	23.4456	23.51	23.6613	23.3842	23.2713	23.3627	23.7022	23.7829	23.0012	23.8561	23.8534	23.7904	23.3298	23.6247	23.5775	23.2146	23.6736	23.2749	23.3472
FT11013PR	611.467	13.648	pos	DG(18:3/18:4/0:0)	49125	HMDB0007309	58860						53478150		[H][C@](CO)(COC(=O)CCCCCCC\C=C/C\C=C/C\C=C/CC)OC(=O)CCCC\C=C/C\C=C/C\C=C/C\C=C/CC	LCDYTMCBCVVTIZ-FCPNELAOSA-N	Lipids and lipid-like molecules	Fatty Acyls	Lineolic acids and derivatives	Level 1	69.07	90.79	95.58	81.0704, 95.0859, 133.1011, 147.1167, 259.2054, 333.2419, 335.2576, 593.4553, 611.4663, 612.4703	M+H	C39H62O5	-0.654	23.6344	23.9413	24.5794	23.903	24.5796	24.5111	24.5751	24.2676	25.066	24.9066	24.6054	24.3482	24.1334	23.9556	23.8588	23.2287	23.9959	23.8527	23.9057	24.4946	24.0704	24.0386
FT03511NR	309.207	10.428	neg	9S-HpOTrE	2978		36025	LMFA02000018	60961	C16321	mtr00592	alpha-Linolenic acid metabolism	6450029	111004-08-1	C(CCCCCCC[C@H](OO)/C=C/C=C\C/C=C\CC)(=O)O	RWKJTIHNYSIIHW-MEBVTJQTSA-N	Lipids and lipid-like molecules	Fatty Acyls	Lineolic acids and derivatives	Level 1	69.03	91.73	86.41	121.1013, 125.0962, 171.1019, 185.1176, 209.1178, 247.2063, 273.1858, 275.2012, 291.1962, 309.2068	M-H	C18H30O4	-0.323	27.5295	27.1755	26.6454	27.6583	27.2136	27.6235	28.0433	27.4763	27.1151	27.2598	27.197	27.625	27.0935	26.5138	26.1069	26.1601	26.4014	26.5664	26.8722	26.6642	27.0559	26.882
FT01315NR	199.097	5.68	neg	2E-Decenedioic acid	2846		74917	LMFA01170032	137808				6442613		C(/C=C/CCCCCCC(=O)O)(=O)O	XUNMWLWTZWWEIE-FNORWQNLSA-N	Lipids and lipid-like molecules	Fatty Acyls	Fatty acids and conjugates	Level 1	68.99	89.99	86.91	86.5383, 102.5235, 137.0963, 155.1070, 156.1110, 162.9833, 171.1027, 181.0865, 199.0972, 199.1334	M-H	C10H16O4	-2.511	22.4894	22.5221	22.4597	22.4124	22.2581	22.4217	22.4225	22.0734	22.1421	22.1935	22.6194	22.7612	22.1553	21.7859	22.3179	21.9465	21.8139	22.0054	22.4933	22.4246	22.6015	22.3979
FT03620NR	313.072	9.147	neg	Velutin	31142		49480	LMPK12111053					5464381		C1(OC)=CC2OC(C3C=C(OC)C(O)=CC=3)=CC(=O)C=2C(O)=C1	ROCUOVBWAWAQFD-UHFFFAOYSA-N	Phenylpropanoids and polyketides	Flavonoids	O-methylated flavonoids	Level 1	68.99	87	88.34	255.0308, 283.0247, 298.0092, 298.0482, 299.0528, 312.2247, 313.0717, 313.1820, 313.2335, 314.0746	M-H	C17H14O6	-0.319	9.98181	9.98181	9.98181	9.98181	9.98181	12.7622	16.7723	15.6404	17.4006	16.6822	15.8351	16.4148	15.9458	16.0198	15.9418	15.3543	17.0549	15.9238	19.8077	20.4419	20.1635	19.7623
FT06187NR	427.161	5.106	neg	4,8-Diacetyl-T2-tetrol	59093	HMDB0035201	90520						10022771	65180-29-2	CC(=O)OC1C(O)C2OC3C=C(C)C(CC3(CO)C1(C)C21CO1)OC(C)=O	UROCTWOJYLMRHO-UHFFFAOYSA-N	Lipids and lipid-like molecules	Prenol lipids	Sesquiterpenoids	Level 1	68.98	89.06	92.04	57.0336, 59.0129, 71.0129, 89.0235, 99.0442, 101.0236, 113.0234, 125.0237, 325.1299, 427.1577	M+FA-H	C19H26O8	-0.702	19.86	19.8346	19.8971	19.9709	20.0807	20.033	20.5715	20.1428	20.6895	20.4905	20.6772	20.6392	20.3426	20.4242	20.3783	20.3129	20.2954	20.2203	21.0532	21.097	21.1818	21.1365
FT04041PR	284.099	1.264	pos	Guanosine	46890	HMDB0000133	87		16750	C00387	mtr00230	Purine metabolism	6802	118-00-3	NC1=NC2=C(N=CN2[C@@H]2O[C@H](CO)[C@@H](O)[C@H]2O)C(=O)N1	NYHBQMYGNKIUIF-UUOKFMHZSA-N	Nucleosides, nucleotides, and analogues	Purine nucleosides	Unclassified	Level 1	68.96	90.39	78.62	124.9999, 150.0550, 152.0567, 152.0855, 164.9200, 204.0625, 222.9691, 284.0992, 284.2949, 284.9609	M+H	C10H13N5O5	-0.352	23.2855	23.4954	23.2425	23.2566	23.285	23.2942	23.5739	23.2865	23.644	23.6015	23.6216	23.9328	22.94	23.1777	23.1519	23.3129	23.0275	23.2458	23.2576	23.3976	23.4993	23.2864
FT04034NR	329.233	7.196	neg	9,10,18-TriHOME(12)	3176		35685	LMFA02000222					5312878		C(CCCCCCCC(O)C(O)C/C=C/CCCCCO)(=O)O	NFBTXRAFZLIQAU-XBXARRHUSA-N	Lipids and lipid-like molecules	Fatty Acyls	Fatty acids and conjugates	Level 1	68.95	91.24	94.29	82.3054, 99.0806, 127.1119, 139.1121, 171.1020, 183.1384, 211.1335, 229.1441, 329.2332, 330.2364	M-H	C18H34O5	-0.304	25.5941	25.3141	25.4793	25.7774	25.2315	25.2527	25.8646	25.2549	25.7913	25.604	25.642	25.7184	25.3699	25.4216	25.1591	25.2664	25.4307	25.4954	25.7627	25.6109	25.8119	25.4955
FT05150NR	380.156	3.218	neg	cis-Zeatin O-glucoside	51902	HMDB0012203	62853		29043	C15546	mtr00908	Zeatin biosynthesis	5280589	71866-93-8	C\C(CO[C@@H]1O[C@H](CO)[C@@H](O)[C@H](O)[C@H]1O)=C\CNC1=C2N=CN=C2N=CN1	UUPDCCPAOMDMPT-MTQUCLQASA-N	Lipids and lipid-like molecules	Fatty Acyls	Fatty acyl glycosides	Level 1	68.93	89.85	91.24	59.0130, 71.0129, 89.0233, 95.0364, 101.0233, 146.0815, 308.1349, 362.1457, 380.1560, 381.1604	M-H	C16H23N5O6	-4.209	21.8683	21.8494	21.8491	21.7459	21.7833	21.8714	22.2728	22.2445	22.3633	22.191	22.3074	22.2882	21.6093	21.5879	21.6763	21.6541	21.4941	21.6833	22.1479	22.456	22.2562	22.3448
FT06098PR	353.268	10.354	pos	MG(0:0/18:3)	51360	HMDB0011540	62324		75474				11674746		[H]C(CO)(CO)OC(=O)CCCCCCC\C=C/C\C=C/C\C=C/CC	ZCCLDKGWJIREQF-PDBXOOCHSA-N	Lipids and lipid-like molecules	Fatty Acyls	Lineolic acids and derivatives	Level 1	68.93	90.98	97.68	81.0703, 95.0858, 109.1014, 121.1013, 123.1168, 135.1167, 243.2105, 261.2210, 335.2577, 353.2683	M+H	C21H36O4	-0.566	23.7675	24.8613	24.538	24.9514	24.7528	24.7856	24.7886	24.8026	25.7092	25.7131	25.363	24.6655	24.681	24.5947	24.5054	24.1541	25.1613	24.8629	25.0424	25.3793	25.3195	25.0043
FT01237PR	150.058	1.098	pos	L-Methionine	47164	HMDB0000696	26		16643	C00073	mtr00270,mtr00470,mtr00670,mtr00920,mtr00966,mtr00970,mtr00999,mtr04148,mtr04981	Cysteine and methionine metabolism|D-Amino acid metabolism|One carbon pool by folate|Sulfur metabolism|Glucosinolate biosynthesis|Aminoacyl-tRNA biosynthesis|Biosynthesis of various plant secondary metabolites|Efferocytosis|Folate transport and metabolism	6137	63-68-3	CSCC[C@H](N)C(O)=O	FFEARJCKVFRZRR-BYPYZUCNSA-N	Organic acids and derivatives	Carboxylic acids and derivatives	Amino acids, peptides, and analogues	Level 1	68.9	71.95	94.36	56.0501, 61.0113, 74.0606, 87.0267, 102.0552, 104.0531, 133.0317, 150.0267, 150.0571, 150.0775	M+H	C5H11NO2S	0	22.9985	23.334	23.3347	23.0111	23.0527	22.7189	23.5376	22.926	23.056	23.2196	23.4493	23.7959	23.2604	23.7861	23.7076	23.7262	23.6124	23.7173	24.7169	24.7857	24.7739	24.7473
FT04033NR	329.233	7.873	neg	FA 18:1+3O	542125										O=C(O)CCCCCCCC(O)C=CC(O)C(O)CCCCC	MDIUMSLCYIJBQC-UHFFFAOYSA-N	Lipids and lipid-like molecules	Fatty Acyls	Fatty acids and conjugates	Level 1	68.87	90.47	76.46	82.3054, 129.0913, 169.1229, 181.1229, 197.1171, 199.1335, 211.1336, 311.2237, 329.2332, 330.2366	M-H	C18H34O5	-0.304	23.5618	23.4415	23.3429	23.5355	23.1356	23.2751	23.747	23.4296	23.5308	23.5269	23.5681	23.9867	23.3398	23.2366	23.3992	23.3089	23.236	23.6977	23.7001	23.5801	23.8275	23.4598
FT01692NR	223.097	6.914	neg	1-hydroxy-5-phenyl-3-pentanone	6337			LMFA05000603	66037				15316212		C1(CCC(=O)CCO)C=CC=CC=1	VQTZONPDOFOTIF-UHFFFAOYSA-N	Lipids and lipid-like molecules	Fatty Acyls	Fatty alcohols	Level 1	68.86	88.9	80.99	55.7732, 110.9998, 154.9898, 155.9927, 179.1072, 205.0859, 223.0972, 223.1362, 224.1012, 224.1223	M+FA-H	C11H14O2	-1.793	20.1369	19.8133	20.1079	20.1328	20.1685	20.1329	20.2344	20.0292	20.1925	20.2133	20.1864	20.2161	20.2986	20.3088	20.1932	19.9877	20.0033	20.2225	20.3132	20.1821	20.3491	20.0322
FT03676NR	315.072	2.591	neg	Ginnalin B	207167	HMDB0252723							75037928		OC1COC(COC(=O)C2=CC(O)=C(O)C(O)=C2)C(O)C1O	NUVIRDWXIBOJTE-UHFFFAOYSA-N	Benzenoids	Benzene and substituted derivatives	Benzoic acids and derivatives	Level 1	68.85	90.92	88.94	78.7653, 108.0207, 109.0286, 151.0394, 152.0107, 153.0186, 163.0390, 165.0186, 315.0720, 316.0753	M-H	C13H16O9	0	24.9022	24.9074	24.8843	24.7143	24.4081	24.9614	24.5779	24.1706	24.5299	24.6023	25.0292	24.5914	24.7246	24.686	24.8297	24.9054	24.8031	24.6389	24.692	24.6722	25.2224	25.298
FT03967NR	327.218	10.098	neg	12-hydroxy-8E,10E-heptadecadienoic acid	1769		74572	LMFA01050194					5312764		C(CCCCCC/C=C/C=C/C(O)CCCCC)(=O)O	INVCGLRLLKLTGP-SIGMCMEVSA-N	Lipids and lipid-like molecules	Fatty Acyls	Fatty acids and conjugates	Level 1	68.84	90.5	79.88	83.0128, 125.0964, 137.0962, 139.1122, 165.1275, 167.1070, 171.1020, 209.1178, 247.2065, 291.1962	M+FA-H	C17H30O3	-0.611	23.8428	23.2104	23.3268	23.6008	23.0259	23.8013	23.8304	23.6047	23.7879	23.6574	23.7652	24.1775	23.6266	23.0648	23.0912	22.6974	23.3165	23.356	24.0109	23.5467	24.0049	23.563
FT03802PR	275.2	11.235	pos	5Z,8Z,11Z,14Z,17Z-octadecapentaenoic acid	3303			LMFA02000349							C(/C=C\C/C=C\C/C=C\C/C=C\CC=C)CCC(O)=O	QGOBAKWVSYWVNA-GJDCDIHCSA-N	Lipids and lipid-like molecules	Fatty Acyls	Lineolic acids and derivatives	Level 1	68.82	90.44	98.05	111.0806, 135.0804, 159.1166, 171.1166, 181.1221, 191.1428, 199.1480, 217.1585, 257.1896, 275.2004	M+H	C18H26O2	-0.727	23.4262	23.5539	23.2494	23.8907	23.834	23.3887	23.8792	23.369	23.7449	23.4802	23.4694	24.0166	23.5608	23.2466	23.1798	22.7861	23.4291	23.7745	23.6939	23.3396	23.4326	23.2902
FT03428PR	261.058	0.8	pos	2-Keto-3-Deoxy-D-Mannooctanoic Acid	205487								4636210		OCC(O)C1OC(O)(CC(O)C1O)C(O)=O	NNLZBVFSCVTSLA-UHFFFAOYSA-N	Organic oxygen compounds	Organooxygen compounds	Carbohydrates and carbohydrate conjugates	Level 1	68.79	91.5	75.43	86.0969, 104.1072, 169.0105, 201.0369, 229.0317, 243.0473, 261.0574, 261.0932, 262.0619, 270.0578	M+Na	C8H14O8	-0.383	26.4545	26.4188	26.5399	26.4925	26.9246	26.5936	26.3552	26.2589	26.3369	26.3733	26.7238	26.0599	26.7203	26.4316	26.6468	26.3468	26.6951	26.4636	26.1555	26.2045	26.2816	26.0215
FT04304PR	293.211	10.593	pos	9-KOT	3322		45173	LMFA02000371	142251				11380794	125559-74-2	C(CCCCCCCC(=O)/C=C/C=C\C/C=C\CC)(=O)O	ACHDMUPTZYZIGR-CUHSZNQNSA-N	Lipids and lipid-like molecules	Fatty Acyls	Lineolic acids and derivatives	Level 1	68.69	91.47	84	81.0703, 105.0701, 107.0858, 119.0856, 133.1011, 147.1167, 149.0960, 257.1899, 275.2004, 293.2110	M+H	C18H28O3	-0.682	26.2621	26.6228	26.3085	26.255	26.6613	26.2197	26.57	26.0506	26.9013	26.3042	26.5049	26.4793	25.9885	26.0246	26.2733	24.9909	26.0171	26.4799	26.1232	26.6286	26.1742	26.1366
FT09046NR	633.401	9.449	neg	Soyasapogenol B 3-O-b-D-glucuronide	62611	HMDB0039329	93912		176267				13632903	99541-89-6	CC1(C)CC(O)C2(C)CCC3(C)C(=CCC4C5(C)CCC(OC6OC(C(O)C(O)C6O)C(O)=O)C(C)(CO)C5CCC34C)C2C1	NARQRJFIZNOSJV-UHFFFAOYSA-N	Lipids and lipid-like molecules	Prenol lipids	Terpene glycosides	Level 1	68.68	89.26	80.73	57.0337, 75.0077, 85.0286, 99.0081, 113.0237, 116.0111, 131.4515, 192.0684, 633.4013, 634.4056	M-H	C36H58O9	-0.474	20.2936	20.2113	20.3189	20.4758	20.3748	20.2721	20.9182	20.7877	20.8651	20.5504	20.9055	21.182	20.5591	20.8867	20.6887	20.2453	20.6077	20.6747	21.486	21.7347	21.4087	21.6516
FT02006PR	195.065	4.224	pos	Scytalone	274805		65532			C00779			3477029	49598-85-8	C1C(CC(=O)C2=C1C=C(C=C2O)O)O	RTWVXIIKUFSDJB-UHFFFAOYSA-N	Benzenoids	Tetralins	Unclassified	Level 1	68.6	90.68	87.14	117.0336, 145.0284, 149.0597, 158.0599, 163.0389, 177.0546, 177.0912, 178.0581, 186.0549, 195.0646	M+H	C10H10O4	0	23.704	23.8891	23.8204	23.4685	23.8707	23.7474	24.0562	23.8944	24.0758	24.2389	24.1877	24.1145	23.6096	23.8537	24.1856	23.8453	24.0689	23.8416	24.0688	24.4751	24.3639	24.3319
FT04699PR	308.16	3.921	pos	Ala-Ala-Phe	258783		15974						11722740		CC(C(=O)NC(C)C(=O)NC(CC1=CC=CC=C1)C(=O)O)N	PIPTUBPKYFRLCP-NHCYSSNCSA-N	Organic acids and derivatives	Carboxylic acids and derivatives	Amino acids, peptides, and analogues	Level 1	68.59	90.06	94.87	115.0867, 120.0809, 143.0814, 149.0594, 166.0862, 167.0897, 237.1231, 245.1281, 308.1594, 309.0577	M+H	C15H21N3O4	-0.325	23.6055	23.4439	22.837	23.2953	23.0279	22.7437	22.7185	22.2509	22.1759	22.236	22.1219	23.1211	22.5024	22.1441	22.4337	22.5951	22.4655	22.9557	21.8159	22.096	22.0324	21.8673
FT01497PR	166.053	0.701	pos	Methionine sulfoxide	47759	HMDB0002005	63430		17016	C02989	mtr00270	Cysteine and methionine metabolism	158980	3226-65-1	CS(=O)CC[C@H](N)C(O)=O	QEFRNWWLZKMPFJ-YGVKFDHGSA-N	Organic acids and derivatives	Carboxylic acids and derivatives	Amino acids, peptides, and analogues	Level 1	68.57	72.15	97.11	56.0502, 74.0242, 74.0606, 75.0269, 102.0553, 120.0810, 121.0312, 149.0267, 166.0531, 166.0851	M+H	C5H11NO3S	0	22.7056	22.6569	22.6355	22.6899	21.3036	22.2694	22.9379	22.6226	23.0621	21.1633	22.5024	22.8523	23.786	23.4568	23.2861	23.2433	23.2303	23.5565	24.6062	24.528	23.9963	24.1399
FT03597PR	268.104	1.118	pos	Vidarabine	52599	HMDB0014340	3020		45327	C07195			21704	5536-17-4	NC1=NC=NC2=C1N=CN2[C@@H]1O[C@H](CO)[C@@H](O)[C@@H]1O	OIRDTQYFTABQOQ-UHTZMRCNSA-N	Nucleosides, nucleotides, and analogues	Purine nucleosides	Unclassified	Level 1	68.56	92.29	82.51	136.0370, 136.0421, 136.0617, 136.0705, 136.0808, 136.0861, 136.0938, 137.0665, 268.1039, 269.1071	M+H	C10H13N5O4	-0.373	29.3113	29.1047	29.3847	29.0723	29.3842	29.0402	29.1478	28.8848	29.1262	29.011	29.3696	29.3196	28.8533	29.0153	29.0897	29.0319	28.8478	29.0171	29.0129	29.0776	29.1679	29.0058
FT02928NR	287.056	5.418	neg	Dihydrokaempferol	34888	HMDB0030847	3416	LMPK12140720	15401	C00974	mtr00941	Flavonoid biosynthesis	122850	480-20-6	C1(O)C=C(O)C2C(=O)[C@@H]([C@@H](C3=CC=C(O)C=C3)OC=2C=1)O	PADQINQHPQKXNL-LSDHHAIUSA-N	Phenylpropanoids and polyketides	Flavonoids	Flavans	Level 1	68.46	73.18	91.11	125.0236, 151.0032, 178.9983, 201.0554, 243.0657, 259.0611, 260.0643, 287.0561, 287.1864, 288.0605	M-H	C15H12O6	-0.697	20.9859	20.7681	20.518	20.5796	20.7792	20.5944	20.6041	20.2079	20.5679	20.5337	20.7336	20.6613	21.0359	20.9065	20.987	20.9036	21.1466	21.1752	21.3936	21.6084	21.5399	21.6195
FT09369PR	520.34	10.291	pos	LysoPC(0:0/18:2)	83281	HMDB0061700			76084				71768169	27304-12-7	CCCCC\C=C/C\C=C/CCCCCCCC(=O)O[C@H](CO)COP([O-])(=O)OCC[N+](C)(C)C	LSUXCWJOIAWGOU-FTJOPAKQSA-N	Lipids and lipid-like molecules	Glycerophospholipids	Glycerophosphocholines	Level 1	68.45	90.31	97.92	57.8129, 57.8167, 60.0814, 86.0969, 104.1074, 124.9999, 184.0733, 502.3284, 520.3396, 521.3491	M+H	C26H50NO7P	-0.384	21.8896	22.0887	23.0166	22.6964	23.3613	23.1866	22.8181	23.1542	23.4562	23.4385	23.5891	22.9931	23.1956	22.6768	22.3974	22.0176	22.588	22.4161	22.9746	23.766	23.5702	23.6243
FT01662NR	221.082	7.844	neg	Monobutylphthalate	52229	HMDB0013247							8575	131-70-4	CCCCOC(=O)C1=CC=CC=C1C(O)=O	YZBOVSFWWNVKRJ-UHFFFAOYSA-N	Benzenoids	Benzene and substituted derivatives	Benzoic acids and derivatives	Level 1	68.4	88.92	83.53	69.0336, 71.0492, 121.0285, 134.0365, 137.0233, 147.0081, 149.0965, 177.0915, 221.0814, 221.1173	M-H	C12H14O4	-1.809	20.5277	20.0684	20.7623	20.1656	20.1162	20.5956	20.3942	20.0723	20.1186	20.2378	20.5947	20.4412	19.9778	20.6861	19.9832	20.5902	20.8007	21.5535	20.231	20.3477	20.1498	20.2001
FT16718PR	1029.53	7.791	pos	Pisumsaponin I	61716	HMDB0038316	93040						85194431	333334-36-4	CC1OC(OC2C(O)C(O)C(CO)OC2OC2C(O)C(O)C(OC2OC2CCC3(C)C(CCC4(C)C3CC=C3C5CC(C)(C)CC(OC(=O)CC(O)=O)C5(C)CCC43C)C2(C)CO)C(O)=O)C(O)C(O)C1O	UZZVCPOZXWRBFO-UHFFFAOYSA-N	Lipids and lipid-like molecules	Prenol lipids	Terpene glycosides	Level 1	68.4	89.7	93.68	85.0288, 141.0182, 201.1639, 203.1793, 405.3512, 423.3616, 527.3726, 581.3834, 703.4039, 883.4670	M+H	C51H80O21	0	22.0597	22.0426	21.8885	21.9935	21.9219	22.0298	22.5887	22.2367	22.6057	22.4839	22.3996	22.5752	21.4139	21.156	21.2347	21.1638	21.2417	21.4146	21.3113	21.5256	21.5088	21.4485
FT04949PR	316.223	3.91	pos	Ile-Leu-Ala	261940		19277						145456186		CCC(C)C(C(=O)NC(CC(C)C)C(=O)NC(C)C(=O)O)N	KLBVGHCGHUNHEA-BJDJZHNGSA-N	Organic acids and derivatives	Carboxylic acids and derivatives	Amino acids, peptides, and analogues	Level 1	68.37	90.31	89.55	86.0969, 86.1017, 116.0708, 173.1285, 199.1804, 200.1839, 201.1233, 203.1390, 227.1753, 316.2230	M+H	C15H29N3O4	0	24.1126	23.7769	23.1211	24.0172	23.2476	22.9327	23.5481	22.6509	22.652	22.8379	22.6982	23.8894	23.2609	22.8324	23.1396	23.3712	23.1285	23.8527	22.7174	22.7301	22.702	22.677
FT00924NR	167.034	4.421	neg	Vanillic acid	47056	HMDB0000484	5471		30816	C06672			8468	121-34-6	COC1=C(O)C=CC(=C1)C(O)=O	WKOLLVMJNQIZCI-UHFFFAOYSA-N	Benzenoids	Benzene and substituted derivatives	Benzoic acids and derivatives	Level 1	68.35	89.61	88.51	91.0180, 108.0208, 111.0080, 123.0444, 123.0525, 124.0477, 152.0109, 167.0344, 167.0703, 168.0374	M-H	C8H8O4	-4.191	21.3295	21.275	21.4433	21.403	22.0429	21.3469	22.0889	21.6622	22.1262	22.1482	22.1468	22.5506	20.9789	21.0939	21.1722	21.0859	21.1173	21.1421	21.704	21.7131	21.5526	21.81
FT16508PR	971.484	7.112	pos	Amaranthussaponin II	64444	HMDB0041352	95758						131753116	139742-10-2	CC1OC(OC2C(O)C(OC3C(O)CC4(C)C(CCC5(C)C4CC=C4C6CC(C)(C)CCC6(CCC54C)C(=O)OC4OC(CO)C(O)C(O)C4O)C3(C)C=O)OC(C2O)C(O)=O)C(O)C(O)C1O	MMFXDLCKZVIKRE-UHFFFAOYSA-N	Lipids and lipid-like molecules	Prenol lipids	Terpene glycosides	Level 1	68.33	88.37	91.67	85.0289, 129.0549, 141.0183, 411.2874, 439.3194, 451.3207, 469.3316, 627.3498, 645.3630, 825.4186	M+H	C48H74O20	-0.721	18.8274	18.62	18.9079	18.8222	18.8815	18.9001	19.7119	19.3438	19.8879	19.5655	19.8907	19.8084	18.8985	18.9888	18.7306	18.9595	18.7165	18.9236	19.6118	19.6666	19.4463	19.6022
FT01823PR	184.073	0.701	pos	Phosphorylcholine	47656	HMDB0001565	6326		18132	C00588	mtr00564	Glycerophospholipid metabolism	1014	3616-04-4	C[N+](C)(C)CCOP(O)(O)=O	YHHSONZFOIEMCP-UHFFFAOYSA-O	Organic nitrogen compounds	Organonitrogen compounds	Quaternary ammonium salts	Level 1	68.3	71.32	92.79	60.0814, 71.0735, 86.0969, 98.9846, 104.1073, 124.9999, 184.0733, 184.1037, 184.1120, 185.0766	M+	C5H15NO4P+	0	22.0589	24.729	24.6714	24.697	22.685	21.8261	25.9272	26.0755	26.2668	23.1881	23.3468	25.5724	25.0173	25.451	25.4184	25.2702	25.2512	25.5718	26.4763	26.1946	25.7906	25.7634
FT01910PR	189.16	0.631	pos	N6,N6,N6-Trimethyl-L-lysine	47518	HMDB0001325	6161		17311	C03793	mtr00310	Lysine degradation	440120	19253-88-4	C[N+](C)(C)CCCC[C@H](N)C([O-])=O	MXNRLFUSFKVQSK-QMMMGPOBSA-N	Organic acids and derivatives	Carboxylic acids and derivatives	Amino acids, peptides, and analogues	Level 1	68.26	72.09	93.19	60.0814, 84.0813, 130.0864, 131.0901, 144.1382, 172.1525, 189.1379, 189.1597, 189.1772, 190.1633	M+H	C9H20N2O2	-0.529	23.3747	23.42	23.75	23.2136	23.3464	23.3048	23.0091	22.9399	23.271	23.0558	22.9645	23.3733	23.3893	23.5339	23.4756	22.8618	23.2852	23.587	23.4458	23.7439	23.8333	23.1574
FT02766PR	231.17	3.514	pos	Leu-Val	266188		23890						6993115		CC(C)CC(C(=O)NC(C(C)C)C(=O)[O-])[NH3+]	MDSUKZSLOATHMH-IUCAKERBSA-N	Organic acids and derivatives	Carboxylic acids and derivatives	Amino acids, peptides, and analogues	Level 1	68.24	90.1	89.72	55.0548, 72.0766, 72.0814, 86.0969, 87.1002, 118.0863, 132.1017, 169.9772, 185.1645, 231.1703	M+H	C11H22N2O3	-0.433	22.978	22.9199	22.429	23.0213	22.3684	22.7269	22.8789	22.3813	22.8267	22.6574	22.6805	23.0492	22.3343	22.3645	22.3695	22.3337	22.0989	22.5889	22.6566	22.6302	22.5597	22.2399
FT06267NR	431.119	4.088	neg	Asperulosidic acid	203718	HMDB0248668							13935238		CC(=O)OCC1=CC(O)C2C1C(OC1OC(CO)C(O)C(O)C1O)OC=C2C(O)=O	DGDWCRWJRNMRKX-UHFFFAOYSA-N	Lipids and lipid-like molecules	Prenol lipids	Terpene glycosides	Level 1	68.22	91.38	95.93	57.0336, 59.0129, 97.0284, 99.0442, 101.0235, 125.0235, 161.0447, 203.0560, 329.0875, 431.1193	M-H	C18H24O12	-0.464	25.9944	25.9967	26.0824	25.9203	25.9866	26.1159	26.2183	26.0312	26.3258	26.3474	26.3644	26.3935	25.6122	25.5992	25.6741	25.6938	25.4748	25.5051	25.8509	25.9637	26.0543	26.0137
FT03047NR	291.196	10.143	neg	12-oxo-PDA	3341	HMDB0301804	63360	LMFA02010001	15560	C01226	mtr00592	alpha-Linolenic acid metabolism	5280411	85551-10-6	C(CCCCCCC(=O)O)[C@H]1C=CC(=O)[C@H]1C/C=C\CC	PMTMAFAPLCGXGK-JMTMCXQRSA-N	Lipids and lipid-like molecules	Fatty Acyls	Eicosanoids	Level 1	68.21	72.51	92.36	72.7969, 72.8018, 163.1119, 165.1129, 165.1279, 247.2068, 273.1862, 291.1965, 291.2728, 292.1998	M-H	C18H28O3	-0.687	22.508	22.4794	22.2394	22.4816	22.2622	22.4034	22.8012	22.3966	22.6511	22.3468	22.3458	22.7632	22.2718	22.0137	22.0246	21.8047	21.9719	22.2807	22.2438	22.3029	22.6168	22.525
FT07602PR	415.211	9.788	pos	caesaldekarin e	562398										CC1=C2CC[C@@]3([C@@](C2=CC4=C1C=CO4)([C@H](C[C@H](C3(C)C)OC(=O)C)OC(=O)C)C)O	VVJWDPJDEOTQOZ-AWAHEQQVSA-N	Unclassified	Unclassified	Unclassified	Level 1	68.15	90.95	73.79	91.0546, 119.0655, 119.0856, 119.1016, 119.1057, 120.0891, 133.0647, 135.0805, 415.2112, 416.2144	M+H	C24H30O6	-0.482	24.6179	24.1573	24.4404	24.2803	25.8494	24.4043	24.8594	25.1026	24.5997	25.0916	24.9105	24.1292	24.5628	24.4982	24.3468	24.6473	24.947	24.5365	24.8146	25.1552	24.5052	24.2082
FT04014NR	329.088	2.924	neg	Vanillic acid 4-beta-D-glucopyranoside	255425	HMDB0302469	710956						14132337		COC1=CC(=CC=C1O[C@@H]1O[C@H](CO)[C@@H](O)[C@H](O)[C@H]1O)C(O)=O	JYFOSWJYZIVJPO-YGEZULPYSA-N	Phenylpropanoids and polyketides	Tannins	Hydrolyzable tannins	Level 1	68.11	89.53	86.23	90.9325, 108.0207, 123.0444, 146.9226, 152.0109, 167.0343, 168.0374, 192.9279, 306.5900, 329.0863	M-H	C14H18O9	-0.608	21.1387	21.3393	21.5283	21.0759	21.1335	21.1555	21.8191	21.4059	21.5912	21.7003	21.7292	21.8293	20.9308	20.8545	20.8874	20.9117	20.6887	20.7749	21.7285	21.5275	21.623	21.7083
FT02216PR	206.081	4.707	pos	N-(3-Hydroxypropyl)phthalimide	467796		85158						70160	883-44-3	C1=CC=C2C(=C1)C(=O)N(C2=O)CCCO	BSMILTTURCQDGJ-UHFFFAOYSA-N	Organoheterocyclic compounds	Isoindoles and derivatives	Isoindolines	Level 1	68.09	89.65	88.79	103.0546, 116.0531, 118.0653, 120.0809, 121.0845, 146.0600, 150.0270, 154.0496, 188.0705, 206.0812	M+H	C11H11NO3	0	20.6996	20.9955	20.8593	20.8904	20.7783	20.8913	20.9725	20.7013	21.1261	20.9761	21.1083	21.0504	21.9869	21.8135	22.0613	21.902	22.0214	21.9192	22.2281	22.1654	22.4167	22.3365
FT01196NR	191.019	0.767	neg	Mucic acid	2914	HMDB0000639	4227	LMFA01170107	30852	C00879	mtr00053	Ascorbate and aldarate metabolism	3037582	526-99-8	C(=O)(O)[C@H](O)[C@@H](O)[C@@H](O)[C@H](O)C(=O)O	DSLZVSRJTYRBFB-DUHBMQHGSA-N	Organic oxygen compounds	Organooxygen compounds	Carbohydrates and carbohydrate conjugates	Level 1	68.06	92.4	78.51	57.0336, 85.0286, 87.0078, 111.0079, 111.0257, 112.0112, 129.0185, 154.9980, 173.0087, 191.0193	M-H2O-H	C6H10O8	-0.524	29.0954	29.386	29.4645	29.6123	28.994	29.382	29.6705	29.2496	29.4751	29.5184	29.5851	29.7425	28.9831	28.8932	28.9926	29.1902	29.2405	29.0677	29.3934	29.7664	29.4764	29.7879
FT01254NR	195.05	0.699	neg	Gluconic acid	47128	HMDB0000625	345		33198	C00257	mtr00030	Pentose phosphate pathway	10690	526-95-4	OC[C@@H](O)[C@@H](O)[C@H](O)[C@@H](O)C(O)=O	RGHNJXZEOKUKBD-SQOUGZDYSA-N	Organic oxygen compounds	Organooxygen compounds	Carbohydrates and carbohydrate conjugates	Level 1	68.02	92.23	95.03	59.0129, 75.0078, 85.0285, 96.9686, 99.0078, 111.0078, 129.0185, 159.0292, 177.0399, 195.0505	M-H	C6H12O7	-3.076	29.3097	28.6322	28.217	28.9101	26.9849	28.6658	28.6506	28.7694	29.4393	28.9849	29.1832	28.6732	29.0359	28.8556	28.5228	28.5809	28.5637	28.4376	28.7588	28.9606	29.1459	29.2679
FT00816PR	123.055	0.714	pos	Isonicotinamide	207970	HMDB0253663	65768		6031	C02421			15074	1453-82-3	NC(=O)C1=CC=NC=C1	VFQXVTODMYMSMJ-UHFFFAOYSA-N	Organoheterocyclic compounds	Pyridines and derivatives	Pyridinecarboxylic acids and derivatives	Level 1	68.01	90.98	69.45	78.0343, 80.0500, 95.0496, 96.0448, 106.0290, 119.0605, 123.0554, 123.0765, 124.0395, 124.0591	M+H	C6H6N2O	0.813	24.8855	25.1168	24.7249	24.8309	24.9632	24.6507	24.9017	24.6856	24.8518	24.8989	24.5269	24.8607	24.8488	24.9567	24.7894	25.0032	24.8522	25.3949	25.2636	25.0306	24.8001	24.7957
FT03307PR	256.263	12.559	pos	Palmitamide	8572	HMDB0012273	62905	LMFA08010009	74475				69421	629-54-9	NC(=O)CCCCCCCCCCCCCCC	HSEMFIZWXHQJAE-UHFFFAOYSA-N	Lipids and lipid-like molecules	Fatty Acyls	Fatty amides	Level 1	68.01	91.94	79.53	57.0705, 64.0633, 64.0676, 71.0861, 74.0606, 88.0761, 102.0916, 116.1071, 256.2632, 257.2665	M+H	C16H33NO	-0.78	28.0446	27.9117	27.6353	27.9412	27.8095	27.8162	27.7242	27.0326	27.3753	27.502	27.4522	26.9756	28.1203	28.2262	27.8866	27.2646	27.9688	27.8668	27.8023	28.2194	27.871	27.8126
FT09304NR	665.209	5.057	neg	rossicaside C	559295										C1=CC(=CC=C1C=CCOC2C(C(C(C(O2)COC(=O)C=CC3=CC=C(C=C3)O)O)O)OC4C(C(C(C(O4)CO)O)O)O)O	IGAZICCJUZHSIG-UHFFFAOYSA-N	Lipids and lipid-like molecules	Fatty Acyls	Fatty acyl glycosides	Level 2	68	89.3	43.79	71.0129, 113.0234, 133.0285, 161.0446, 255.1026, 256.1062, 269.0469, 399.1453, 417.1564, 459.1658	M+FA-H	C30H36O14	-0.301	20.0323	20.1508	20.2003	20.0636	20.3021	20.1119	21.175	20.9894	21.2447	21.3726	21.4562	21.1184	20.172	20.1772	20.436	20.2607	20.3518	20.0537	21.3588	21.8178	21.7821	21.6887
FT05125NR	379.161	4.107	neg	Prenyl apiosyl-(1->6)-glucoside	56418	HMDB0031956	88068		168205				85267297	198832-70-1	CC(C)=CCOC1OC(COC2OCC(O)(CO)C2O)C(O)C(O)C1O	IBDIFTBEAJHIPD-UHFFFAOYSA-N	Lipids and lipid-like molecules	Fatty Acyls	Fatty acyl glycosides	Level 1	67.95	90.25	86.51	59.0128, 71.0128, 89.0234, 101.0234, 113.0234, 131.0340, 149.0447, 199.0970, 379.1606, 380.1646	M-H	C16H28O10	-0.791	22.7682	22.7446	22.8725	22.7748	22.8749	22.9972	23.0144	22.7841	23.152	23.1775	23.1488	23.3069	22.9028	22.8398	22.8875	22.8802	22.668	22.7916	23.0502	23.2134	23.314	23.222
FT05167NR	381.08	3.373	neg	Captopril-cysteine disulfide	82449	HMDB0060562							44146831		C[C@H](CSSC[C@H](N)C(O)=O)C(=O)N1CCC[C@H]1C(O)=O	NEEBNBLVYKFVTK-VGMNWLOBSA-N	Organic acids and derivatives	Carboxylic acids and derivatives	Amino acids, peptides, and analogues	Level 1	67.95	88.5	80.63	71.0129, 101.0232, 107.0492, 113.0232, 151.0393, 173.0214, 245.0429, 335.0745, 336.0771, 381.0832	M+FA-H	C12H20N2O5S2	1.312	18.8263	18.9575	18.9742	19.199	19.0204	19.0479	19.4243	19.4876	19.5937	19.6737	19.8826	19.5898	19.1336	19.1851	19.3862	19.32	19.0238	19.0861	20.0159	19.9488	20.0995	20.2985
FT16522PR	973.5	6.326	pos	sophoraflavoside II	557194								197561	147540-80-5	CC1C(C(C(C(O1)O)OC2C(C(C(C(O2)CO)O)O)OC3C(C(C(OC3OC4CCC5(C(C4(C)CO)CCC6(C5CC=C7C6(CCC8(C7CC(CC8O)(C)C(=O)O)C)C)C)C)C(=O)O)O)O)O)O	SJVKMVMKJONZFJ-UHFFFAOYSA-N	Lipids and lipid-like molecules	Prenol lipids	Terpene glycosides	Level 1	67.92	73.1	94.49	85.0289, 109.1013, 129.0547, 141.0183, 149.1324, 435.3253, 453.3361, 471.3466, 629.3701, 647.3768	M+H	C48H76O20	-0.308	21.1002	21.2219	21.2858	21.1754	21.1836	21.1313	21.3371	21.1648	21.6409	21.3178	21.4571	21.3235	21.0589	20.9252	20.9202	20.9118	21.0926	21.1073	21.0813	21.0694	21.1798	21.1436
FT01280PR	152.057	0.764	pos	Guanine	46889	HMDB0000132	315		16235	C00242	mtr00230	Purine metabolism	764	73-40-5	NC1=NC(=O)C2=C(N1)N=CN2	UYTPUPDQBNUYGX-UHFFFAOYSA-N	Organoheterocyclic compounds	Imidazopyrimidines	Purines and purine derivatives	Level 1	67.89	90.91	76.56	108.0810, 110.0352, 128.0456, 135.0299, 152.0565, 152.0703, 152.0853, 152.1067, 153.0408, 153.0592	M+H	C5H5N5O	0	24.7352	24.7454	24.4115	24.5572	24.2721	24.4527	24.6672	24.506	24.6405	24.2551	24.6602	24.8958	24.5433	24.6358	24.6931	24.477	24.5589	24.5435	24.7336	24.6536	24.6984	24.7346
FT07377NR	491.119	5.268	neg	7,4'-Dihydroxy-3'-methoxyflavone 7-glucoside	30133			LMPK12110040					44257577		C1(O[C@H]2[C@H](O)[C@@H](O)[C@H](O)[C@@H](CO)O2)=CC2OC(C3C=C(OC)C(O)=CC=3)=CC(=O)C=2C=C1	NLYFZLIBHUQEEA-QMCAAQAGSA-N	Phenylpropanoids and polyketides	Flavonoids	Flavonoid glycosides	Level 1	67.88	88.87	84.12	108.0205, 109.0291, 152.0108, 153.0189, 160.0158, 161.0240, 175.0394, 315.0688, 491.1193, 492.1232	M+FA-H	C22H22O10	-0.407	19.5816	19.6281	19.9342	19.1406	19.9912	19.5721	19.5703	19.4178	20.2074	20.2949	20.3474	19.6612	19.6019	20.22	20.3729	20.1087	20.2542	19.774	19.9334	20.7586	20.7332	20.7376
FT03103NR	293.212	10.402	neg	13S-HOTrE	3006		36051	LMFA02000051	84441	C16316	mtr00592	alpha-Linolenic acid metabolism	16061072	87984-82-5	C(CCCCCCC/C=C\C=C\[C@@H](O)C/C=C\CC)(=O)O	KLLGGGQNRTVBSU-FQSPHKRJSA-N	Lipids and lipid-like molecules	Fatty Acyls	Lineolic acids and derivatives	Level 1	67.87	92.11	83.62	73.3005, 195.1386, 196.1460, 223.1336, 224.1403, 256.1317, 275.2014, 293.1333, 293.2121, 294.2155	M-H	C18H30O3	-0.341	29.0305	28.5868	25.8566	28.9439	28.621	28.6842	29.0798	28.3206	28.4279	28.6569	28.5067	29.2293	28.3201	27.9262	28.5049	27.8823	27.732	28.3463	27.7728	28.3044	26.0833	27.9463
FT02804PR	233.149	2.663	pos	Threonylisoleucine	54075	HMDB0029064	23987		141446				57281443	129050-49-3	CC[C@H](C)[C@H](NC(=O)[C@@H](N)[C@@H](C)O)C(O)=O	LUMXICQAOKVQOB-YWIQKCBGSA-N	Organic acids and derivatives	Carboxylic acids and derivatives	Amino acids, peptides, and analogues	Level 1	67.86	90.14	93.14	56.0501, 74.0606, 86.0968, 101.0710, 132.1019, 169.1333, 187.1440, 215.1390, 233.0881, 233.1498	M+H	C10H20N2O4	-0.858	22.9345	22.9409	22.4584	22.732	22.4078	22.4894	23.1179	22.7781	23.3022	22.7275	23.3993	23.2315	22.0837	22.4325	22.9258	22.6521	22.621	23.124	23.0366	22.5631	22.5535	22.4036
FT04546PR	302.207	4.11	pos	Ala-Val-Ile	263732		21160						71351548		CCC(C)C(C(=O)O)NC(=O)C(C(C)C)NC(=O)C(C)N	LYILPUNCKACNGF-NAKRPEOUSA-N	Organic acids and derivatives	Carboxylic acids and derivatives	Amino acids, peptides, and analogues	Level 1	67.86	89.6	83.72	72.0813, 85.0288, 86.0968, 132.1019, 143.1178, 157.1335, 171.1127, 182.0812, 185.1284, 303.1413	M+H	C14H27N3O4	-0.331	21.868	21.9574	21.5567	21.8025	21.6186	21.4141	21.9351	21.2927	21.4404	21.6231	21.7985	21.9404	21.196	21.1401	21.2385	21.2717	21.1995	21.5877	21.444	21.5311	21.4345	21.2626
FT04386NR	345.119	3.738	neg	Salidroside	267131		44847			C06046	mtr00350	Tyrosine metabolism	159278	10338-51-9	C1=CC(=CC=C1CCOC2C(C(C(C(O2)CO)O)O)O)O	ILRCGYURZSFMEG-RKQHYHRCSA-N	Organic oxygen compounds	Organooxygen compounds	Carbohydrates and carbohydrate conjugates	Level 1	67.84	90.46	78.75	59.0129, 71.0128, 89.0235, 101.0234, 113.0235, 119.0340, 161.0814, 179.0554, 299.1135, 345.1168	M+FA-H	C14H20O7	-0.58	22.7708	22.4628	22.6581	22.709	22.7059	22.7147	23.9524	23.638	23.9966	23.9828	23.7384	23.6171	22.555	22.8395	22.952	22.6096	22.6597	22.9401	23.9649	24.2559	24.0579	24.2272
FT12020PR	634.451	11.547	pos	Nonoxynol-9	53699	HMDB0015680	43278		53775				72385	26571-11-9	CCCCCCCCCC1=CC=C(OCCOCCOCCOCCOCCOCCOCCOCCOCCO)C=C1	FBWNMEQMRUMQSO-UHFFFAOYSA-N	Organic oxygen compounds	Organooxygen compounds	Ethers	Level 1	67.8	89.1	89.2	71.0860, 85.1016, 89.0600, 121.0652, 133.0857, 177.1116, 247.2052, 291.2317, 617.4238, 634.4535	M+NH4	C33H60O10	-1.576	20.0092	20.2591	20.151	20.1019	20.2427	21.0812	20.5568	20.422	20.4999	20.8098	20.6562	20.5188	20.5078	20.2328	20.5028	20.3797	20.4446	20.5722	21.0681	21.1947	21.0346	20.92
FT02331PR	211.133	7.875	pos	Sedanonic acid	57138	HMDB0032871	88787		142275				12367058	6697-07-0	CCCCC(=O)C1CCCC=C1C(O)=O	PHVSWPDOXIQPTN-UHFFFAOYSA-N	Organic acids and derivatives	Keto acids and derivatives	Gamma-keto acids and derivatives	Level 1	67.79	90.19	95.75	81.0339, 83.0859, 95.0495, 111.0806, 119.0855, 147.1168, 157.1011, 175.1116, 193.1221, 211.1322	M+H	C12H18O3	-0.474	22.8588	23.1598	22.666	23.0297	23.0016	22.5579	22.9683	22.6794	23.1212	22.836	23.1649	23.1399	23.0307	22.5126	22.9614	22.6962	22.5996	22.9334	22.8335	22.9279	22.8144	22.6134
FT00973PR	131.129	0.605	pos	Agmatine	47584	HMDB0001432	3523		17431	C00179	mtr00330,mtr00999	Arginine and proline metabolism|Biosynthesis of various plant secondary metabolites	199	306-60-5	NCCCCNC(N)=N	QYPPJABKJHAVHS-UHFFFAOYSA-N	Organic nitrogen compounds	Organonitrogen compounds	Guanidines	Level 1	67.78	71.81	90.1	60.0563, 72.0779, 72.0814, 73.0849, 84.0812, 85.0845, 97.0764, 114.1028, 131.0903, 131.1292	M+H	C5H14N4	0.763	23.3751	23.5963	23.6627	23.5587	23.0615	23.6877	23.4998	23.0651	23.1344	23.3067	23.5648	23.425	24.4886	24.4297	24.6587	24.9168	24.7997	24.5096	24.4387	24.2496	24.474	24.3558
FT01419PR	160.097	0.722	pos	(2R,3S)-3-Hydroxy-1,1-dimethylpyrrolidin-1-ium-2-carboxylate	198623	HMDB0242121							442640		[H][C@]1(O)CC[N+](C)(C)[C@@]1([H])C([O-])=O	DJMIFDZBCUUQJN-NTSWFWBYSA-N	Organic acids and derivatives	Carboxylic acids and derivatives	Amino acids, peptides, and analogues	Level 1	67.71	91.08	74.69	56.0501, 70.0657, 114.0553, 114.0915, 115.0866, 142.0862, 144.0655, 160.0968, 160.1085, 161.1020	M+H	C7H13NO3	0	24.6993	24.9232	25.3122	25.1501	24.4573	24.7174	25.5118	25.4076	25.3176	25.4155	25.1536	25.3389	25.0364	24.8641	25.0445	25.1754	25.5729	25.0814	25.0227	25.0028	24.9525	25.0728
FT02993NR	289.181	9.756	neg	Cymatherelactone	7871			LMFA07040130					56951426		[C@H]12[C@@H]([C@@H]3[C@@H](O3)C1)C=CCCCCC(O[C@H](CC)[C@@H]1C[C@@H]21)=O	FIICQHIPIFWHRY-HFOVYDPPSA-N	Lipids and lipid-like molecules	Fatty Acyls	Eicosanoids	Level 1	67.7	89.92	82.36	59.0129, 72.2930, 163.1121, 191.1437, 217.1601, 245.1909, 246.1944, 271.1707, 289.1809, 290.1843	M-H	C18H26O3	-0.692	22.4268	22.3059	22.0331	22.4821	22.2319	22.6565	22.8121	22.2954	23.2264	22.2249	22.1362	22.4072	22.1352	21.9401	21.9319	21.7239	21.988	22.2977	22.3156	22.2007	22.4361	22.9141
FT01435NR	207.102	8.089	neg	3,4-Dihydro-6-methoxy-2,2-dimethyl-2H-1-benzopyran-4-ol	64500	HMDB0041411	95810		173602				24252761	65383-71-3	COC1=CC2=C(OC(C)(C)CC2O)C=C1	OGDIMNNYYGBSQY-UHFFFAOYSA-N	Organoheterocyclic compounds	Benzopyrans	1-benzopyrans	Level 1	67.68	89.58	81.9	87.9244, 103.9193, 109.0287, 122.0364, 150.0318, 161.0449, 179.1072, 192.0785, 207.1023, 208.1062	M-H	C12H16O3	-2.414	21.5737	21.5083	21.4809	21.4456	21.4524	21.628	21.4599	21.5851	21.7335	21.5877	21.5081	21.7018	21.4392	21.5023	21.4747	21.8316	21.5461	21.3559	21.52	21.5931	21.6145	21.3709
FT01341PR	156.077	0.621	pos	L-Histidine	46913	HMDB0000177	21		15971	C00135	mtr00340,mtr00410,mtr00470,mtr00970,mtr02010	Histidine metabolism|beta-Alanine metabolism|D-Amino acid metabolism|Aminoacyl-tRNA biosynthesis|ABC transporters	6274	71-00-1	N[C@@H](CC1=CN=CN1)C(O)=O	HNDVDQJCIGZPNO-YFKPBYRVSA-N	Organic acids and derivatives	Carboxylic acids and derivatives	Amino acids, peptides, and analogues	Level 1	67.64	72.07	94.12	72.0814, 83.0609, 85.0765, 93.0452, 95.0607, 110.0537, 110.0715, 111.0750, 156.0768, 156.1493	M+H	C6H9N3O2	-0.641	22.9382	23.1354	22.9176	21.8999	22.2281	22.9732	22.9728	18.2559	23.0397	23.2222	23.047	23.0565	23.4329	22.6957	22.6836	23.4381	24.1356	23.465	24.1013	24.1638	24.2366	23.9295
FT04698NR	359.098	3.379	neg	Vanilloside	54574	HMDB0029664			168797				3648225	494-08-6	COC1=C(OC2OC(CO)C(O)C(O)C2O)C=CC(C=O)=C1	LPRNQMUKVDHCFX-UHFFFAOYSA-N	Organic oxygen compounds	Organooxygen compounds	Carbohydrates and carbohydrate conjugates	Level 1	67.63	88.96	75.79	71.0128, 73.0283, 85.0285, 101.0235, 107.0494, 113.0229, 151.0394, 159.0279, 161.0441, 313.0924	M+FA-H	C14H18O8	-0.835	19.0646	20.7652	19.7993	20.8198	19.8337	19.803	20.2904	21.2149	20.4023	21.601	20.6441	20.4191	19.9628	20.0193	20.1149	19.9939	19.7299	19.8134	20.4159	21.5696	20.8556	21.1235
FT08731PR	477.103	5.104	pos	DiosMetin 7-O-beta-D-Glucuronide	61008	HMDB0037452	92349		172703				74977725	35110-20-4	COC1=C(O)C=C(C=C1)C1=CC(=O)C2=C(O)C=C(OC3OC(C(O)C(O)C3O)C(O)=O)C=C2O1	XCKMDTYMOHXUHG-UHFFFAOYSA-N	Phenylpropanoids and polyketides	Flavonoids	Flavonoid glycosides	Level 1	67.63	90.08	88.69	53.0091, 53.0124, 75.2698, 175.1482, 193.1584, 286.0466, 301.0704, 302.0734, 477.1023, 478.1050	M+H	C22H20O12	-0.21	22.9152	22.9022	22.8532	22.8603	22.8085	22.6572	22.5457	22.0795	22.308	22.3463	22.3499	22.5573	22.4325	22.6557	22.5878	22.5649	22.5804	22.6936	22.5455	22.6101	22.6109	22.6368
FT05456PR	333.203	10.78	pos	2-(2Z-octentyl)-4Z-decene-1,10-dioic acid	2945			LMFA01170144							C(C(C/C=C\CCCCC)C/C=C\CCCCC(=O)O)(=O)O	SQLYHWIGHMRFBM-DEFDFUCDSA-N	Lipids and lipid-like molecules	Fatty Acyls	Fatty acids and conjugates	Level 1	67.61	72.05	88.82	83.2968, 83.3032, 98.9842, 233.1141, 315.1927, 316.1957, 333.1092, 333.2031, 333.2773, 334.2072	M+Na	C18H30O4	-0.6	23.1806	23.2125	23.104	23.1812	23.2586	23.3373	23.6712	23.3172	23.8136	23.5287	23.7185	23.6676	23.5175	23.4014	23.4216	22.9265	23.266	23.2592	23.6196	23.8974	23.8904	23.6083
FT00641PR	112.087	0.591	pos	Histamine	47272	HMDB0000870	68		18295	C00388	mtr00340,mtr04082	Histidine metabolism|Neuroactive ligand signaling	774	51-45-6	NCCC1=CNC=N1	NTYJJOPFIAHURM-UHFFFAOYSA-N	Organic nitrogen compounds	Organonitrogen compounds	Amines	Level 1	67.54	91.4	78	68.0501, 70.9803, 83.0609, 84.0118, 88.9907, 95.0607, 95.0660, 102.0222, 112.0871, 125.0379	M+H	C5H9N3	1.784	25.9501	26.0595	26.0805	26.1661	25.5231	26.1513	26.1807	26.0919	26.0205	25.9995	26.2579	26.0015	25.8852	26.0516	25.9694	26.1672	25.8899	25.7359	26.2536	26.1131	26.0975	26.2029
FT15631PR	799.156	4.035	pos	Apigenin 7-[glucuronyl-(1->2)-glucuronide] 4'-glucuronide	61701	HMDB0038294	93018						131752324		OC1C(O)C(OC2C(O)C(O)C(OC2OC2=CC(O)=C3C(=O)C=C(OC3=C2)C2=CC=C(OC3OC(C(O)C(O)C3O)C(O)=O)C=C2)C(O)=O)OC(C1O)C(O)=O	ZXGPWPMIUHWEOJ-UHFFFAOYSA-N	Phenylpropanoids and polyketides	Flavonoids	Flavonoid glycosides	Level 1	67.5	88.56	75.96	67.7665, 85.0288, 245.1500, 246.1513, 271.0353, 271.0600, 272.0634, 447.0921, 623.1195, 799.1533	M+H	C33H34O23	-1.126	19.0395	20.0328	20.3734	20.1266	19.1296	19.5624	20.0436	19.7958	19.9978	19.9146	19.8677	19.5975	19.4831	19.816	18.9986	20.2077	19.2406	18.3548	18.8708	18.6898	19.0181	19.3081
FT01532NR	213.149	7.361	neg	12-hydroxy-3Z-dodecenoic acid	1745		74548	LMFA01050170					5312747		C(C/C=C\CCCCCCCCO)(=O)O	RRJILZUCEDMMNU-VURMDHGXSA-N	Organic acids and derivatives	Hydroxy acids and derivatives	Medium-chain hydroxy acids and derivatives	Level 1	67.47	91.51	93.44	53.2857, 53.2890, 183.1386, 184.1427, 195.1387, 196.1421, 213.1007, 213.1494, 213.1983, 214.1527	M-H	C12H22O3	-1.877	26.0574	26.1516	26.1544	26.3855	26.1684	25.9499	26.3351	26.0346	26.1003	26.1898	26.541	26.3015	26.662	26.924	26.7319	26.7932	26.7576	27.0171	26.4429	26.3551	26.4626	26.44
FT03495PR	263.143	4.006	pos	Met-Leu	266117		23650						444206		CC(C)CC(C(=O)O)NC(=O)C(CCSC)N	PBOUVYGPDSARIS-IUCAKERBSA-N	Organic acids and derivatives	Carboxylic acids and derivatives	Amino acids, peptides, and analogues	Level 1	67.45	73.13	95.1	56.0501, 61.0113, 86.0969, 104.0531, 116.0707, 120.0810, 132.1022, 215.1390, 217.1367, 263.1412	M+H	C11H22N2O3S1	0.76	21.5136	21.0944	21.2416	21.3248	21.1257	20.7843	21.1049	20.8968	21.0818	21.186	21.3391	21.6549	20.6785	20.9041	20.956	20.8741	20.5866	20.9586	21.1253	21.4561	20.9925	20.9716
FT03582NR	311.223	10.803	neg	13S-HpODE	2989	HMDB0003871	36036	LMFA02000034	15655	C04717	mtr00591	Linoleic acid metabolism	5280720	33964-75-9	C(CCCCCCC/C=C\C=C\[C@@H](OO)CCCCC)(=O)O	JDSRHVWSAMTSSN-IRQZEAMPSA-N	Lipids and lipid-like molecules	Fatty Acyls	Lineolic acids and derivatives	Level 1	67.4	90.93	72.46	113.0963, 125.0961, 149.0964, 185.1177, 197.1177, 249.2223, 275.2018, 293.2120, 294.2156, 311.2223	M-H	C18H32O4	-0.643	25.191	24.6352	24.2199	25.2139	24.4523	25.0298	26.2184	24.7482	25.066	24.4547	24.721	25.6386	24.5638	23.975	23.9587	23.2876	24.2795	24.2739	24.7744	24.6018	25.2384	24.6162
FT05769PR	344.228	4.103	pos	Heptaethylene glycol	83356	HMDB0061835			44748				79718	5617-32-3	OCCOCCOCCOCCOCCOCCOCCO	XPJRQAIZZQMSCM-UHFFFAOYSA-N	Organic oxygen compounds	Organooxygen compounds	Ethers	Level 1	67.39	89.95	83	89.0602, 130.0865, 133.0859, 165.0550, 177.1121, 221.1380, 283.1757, 327.2012, 328.2048, 344.2354	M+NH4	C14H30O8	-0.291	21.9114	21.8256	21.963	21.8361	21.9557	22.0695	22.0559	21.9382	22.1174	21.9961	22.0015	21.8649	22.515	22.5593	22.5137	22.4024	22.586	22.4087	22.5758	23.0709	22.7098	22.5907
FT02201PR	205.097	3.604	pos	L-Tryptophan	47303	HMDB0000929	33		16828	C00078	mtr00260,mtr00380,mtr00400,mtr00901,mtr00966,mtr00970,mtr00999	Glycine, serine and threonine metabolism|Tryptophan metabolism|Phenylalanine, tyrosine and tryptophan biosynthesis|Indole alkaloid biosynthesis|Glucosinolate biosynthesis|Aminoacyl-tRNA biosynthesis|Biosynthesis of various plant secondary metabolites	6305	73-22-3	N[C@@H](CC1=CNC2=C1C=CC=C2)C(O)=O	QIVBCDIJIAJPQS-VIFPVBQESA-N	Organoheterocyclic compounds	Indoles and derivatives	Indolyl carboxylic acids and derivatives	Level 1	67.38	91.42	95.06	118.0653, 132.0809, 144.0808, 146.0601, 149.0233, 159.0917, 170.0600, 188.0706, 189.0739, 205.0976	M+H	C11H12N2O2	0	25.8443	25.9873	26.0983	25.8855	25.9703	25.9479	26.1317	25.755	26.132	26.1513	26.1777	26.1869	25.5152	25.6566	25.6689	25.457	25.5196	25.5542	26.9637	27.1647	27.2044	27.1006
FT03906NR	325.202	7.302	neg	delta10-12-PhytoF	3466			LMFA02040002					126457312		C(CCCCCCCC(O)/C=C/C1C(O)CC(C(O)CC)O1)(=O)O	BHWUKOCNOLCGLB-ZHACJKMWSA-N	Lipids and lipid-like molecules	Fatty Acyls	Fatty acids and conjugates	Level 1	67.34	91.42	83.01	185.1178, 197.1178, 209.1179, 210.1212, 227.1285, 238.1207, 289.1808, 307.1913, 308.1946, 325.2018	M-H2O-H	C18H32O6	1.23	26.2495	26.4573	26.152	26.2212	26.062	26.0031	26.1807	25.8442	26.037	26.1955	26.1228	26.8096	26.2769	25.8643	26.1398	25.8276	25.8008	26.1166	22.2668	26.3105	25.925	25.9974
FT04450NR	347.171	4.901	neg	Schizonepetoside E	279303		71835			C17638			46173963		CC1CCC(C(=O)C1)C(C)(COC2C(C(C(C(O2)CO)O)O)O)O	IRZZAYRPVZPEKL-UHFFFAOYSA-N	Lipids and lipid-like molecules	Prenol lipids	Terpene glycosides	Level 1	67.34	72.59	84.53	59.0129, 71.0129, 89.0233, 101.0234, 113.0234, 119.0342, 167.1071, 303.0519, 347.1710, 348.1744	M-H	C16H28O8	-0.576	22.1047	22.2289	22.1558	22.0981	22.1916	22.2355	22.2504	22.1093	22.308	22.2813	22.4092	22.2823	22.0167	22.1016	22.1466	22.0904	22.0026	22.0773	22.2658	22.3324	22.3605	22.263
FT03459NR	307.191	10.078	neg	Sacrolide A	7895			LMFA07040154					101883941		C1CCCCCC(=O)O[C@H](C/C=C\CC)C(=O)C=C[C@H](O)C1	UYLKXNMQPMQPNW-USYDTVFMSA-N	Phenylpropanoids and polyketides	Macrolides and analogues	Unclassified	Level 1	67.31	91.45	70.1	125.0964, 163.1122, 185.1178, 191.1437, 209.1181, 225.1130, 245.1910, 289.1810, 290.1843, 307.1915	M-H	C18H28O4	-0.651	26.5981	25.9834	26.2036	26.3764	25.7078	26.4629	26.3376	25.9911	26.5029	26.0427	26.426	26.1011	26.4039	26.0594	25.7748	25.422	26.1998	26.167	26.6199	26.6454	26.623	26.0349
FT00196PR	86.0605	0.687	pos	gamma-Aminobutyric acid	2482	HMDB0000112		LMFA01100039	16865	C00334	mtr00250,mtr00330,mtr00410,mtr00650,mtr00760,mtr04082	Alanine, aspartate and glutamate metabolism|Arginine and proline metabolism|beta-Alanine metabolism|Butanoate metabolism|Nicotinate and nicotinamide metabolism|Neuroactive ligand signaling	119	56-12-2	C(CCN)C(=O)O	BTCSSZJGUNDROE-UHFFFAOYSA-N	Organic acids and derivatives	Carboxylic acids and derivatives	Amino acids, peptides, and analogues	Level 1	67.27	90.97	87.14	58.0658, 68.0501, 69.0255, 69.0341, 69.0431, 70.0373, 86.0605, 86.0968, 86.9091, 87.0445	M+H-H2O	C4H9NO2	-1.511	24.4127	24.573	24.2288	24.6661	23.4361	24.1973	24.6969	24.6506	24.6664	24.6895	24.8121	24.8899	24.972	24.7708	25.1368	24.849	24.6574	25.0293	25.5198	25.6298	25.3086	24.9983
FT01668NR	221.154	10.792	neg	Acetaldehyde butyl phenethyl acetal	61310	HMDB0037820	92631						62876	64577-91-9	CCCCOC(C)OCCC1=CC=CC=C1	JBEADRDKGADTFN-UHFFFAOYSA-N	Benzenoids	Benzene and substituted derivatives	Unclassified	Level 1	67.27	89.81	82.78	55.2870, 55.2904, 60.7489, 69.2543, 85.6652, 109.6001, 213.5288, 221.1543, 221.2055, 222.1577	M-H	C14H22O2	-1.809	22.2364	21.9329	22.0296	21.9321	22.1685	22.2122	22.1538	21.7345	22.0222	21.6186	21.8171	22.2451	22.3448	22.0172	22.1317	21.8365	21.9883	21.9281	21.8323	21.7484	21.9873	21.7581
FT03253PR	254.248	11.691	pos	Palmitoleamide	209974	HMDB0256086							54523682		CCCCCCC=CCCCCCCCC(N)=O	YRPQTVNCCVPGFA-UHFFFAOYSA-N	Lipids and lipid-like molecules	Fatty Acyls	Fatty amides	Level 1	67.27	89.32	90.85	69.0705, 81.0703, 83.0860, 95.0858, 97.1015, 135.1170, 149.1320, 219.2106, 237.2211, 254.2477	M+H	C16H31NO	-0.393	20.9631	21.1881	20.8189	21.1048	20.9937	21.0436	20.3803	20.1286	20.5526	20.4532	20.6729	20.0367	21.1468	21.0233	21.1295	20.6522	21.1386	21.1176	21.0432	21.1992	21.0316	20.9034
FT03451NR	307.14	4.539	neg	Phaseolic acid	2187	HMDB0031897		LMFA01060200					73242171	29533-15-1	C(C(=O)CCC(O)CCC(O)CCCCO)(=O)O	OPPXDBWFRYVXHW-UHFFFAOYSA-N	Organic acids and derivatives	Keto acids and derivatives	Medium-chain keto acids and derivatives	Level 1	67.24	73.05	85.75	59.0129, 71.0127, 89.0234, 101.0234, 113.0233, 119.0341, 127.0753, 145.0861, 307.1400, 308.1418	M+FA-H	C12H22O6	-0.977	21.0361	20.9456	21.0721	20.6044	21.0035	21.139	21.5283	21.2381	21.5321	21.446	21.6062	21.5555	21.0585	21.0463	20.8438	20.4987	21.1257	21.1774	20.9931	21.1494	21.5387	21.5848
FT01865NR	233.154	10.868	neg	Artemisinic acid	35604			LMPR0103190015	63749	C20309			10922465		[C@@]12([H])[C@@]([H])([C@H](C(C(O)=O)=C)CC[C@H]1C)C=C(C)CC2	PLQMEXSCSAIXGB-SAXRGWBVSA-N	Lipids and lipid-like molecules	Prenol lipids	Sesquiterpenoids	Level 1	67.18	90.54	100	58.2868, 58.2905, 232.9866, 233.0996, 233.1107, 233.1545, 233.1977, 233.2102, 233.2252, 234.1580	M-H	C15H22O2	-1.287	23.5	23.6667	23.4643	23.5245	23.6918	23.7274	23.7007	23.5942	23.8491	23.6336	23.7218	23.7337	23.8018	23.76	23.8284	23.5647	23.5749	23.6838	23.7291	23.7583	23.8968	23.8585
FT01624NR	218.103	2.689	neg	Pantothenic acid	46931	HMDB0000210	241		46905	C00864	mtr00410,mtr00770,mtr04977	beta-Alanine metabolism|Pantothenate and CoA biosynthesis|Vitamin digestion and absorption	6613	79-83-4	CC(C)(CO)[C@@H](O)C(=O)NCCC(O)=O	GHOKWGTUZJEAQD-ZETCQYMHSA-N	Organic oxygen compounds	Organooxygen compounds	Alcohols and polyols	Level 1	67.17	90.12	97.32	71.0128, 71.0492, 88.0394, 89.0427, 99.0443, 146.0815, 147.0853, 218.0782, 218.1029, 219.1060	M-H	C9H17NO5	-1.834	22.5867	22.6855	22.5722	22.6811	22.651	22.6725	22.9985	23.3139	22.9038	22.9729	23.1007	22.8653	22.301	22.1284	22.3809	22.4815	22.1004	22.0555	22.7523	22.7032	22.6715	23.433
FT02025NR	241.108	5.908	neg	Phenol A	210269								12314143		CC(O)C(C)C1=CC(O)=CC(O)=C1C	ZYUVGYBAPZYKSA-UHFFFAOYSA-N	Benzenoids	Benzene and substituted derivatives	Phenylpropanes	Level 1	67.11	90.01	85.98	71.0493, 153.1275, 169.1225, 179.1072, 197.1179, 198.1217, 223.0974, 241.0514, 241.1079, 242.1113	M+FA-H	C11H16O3	-1.244	22.1508	22.0234	21.8896	22.0947	22.0105	22.1712	22.8544	22.317	22.3129	22.1671	22.2987	22.6804	22.6504	21.9351	22.2851	21.6443	22.3965	22.7148	23.5196	22.9724	23.2711	23.1459
FT02338NR	257.139	5.043	neg	Daumone	205568								10265467		CC(CCCCC(O)=O)OC1OC(C)C(O)CC1O	KBTQMAFDKPKMEJ-UHFFFAOYSA-N	Organic oxygen compounds	Organooxygen compounds	Carbohydrates and carbohydrate conjugates	Level 1	67.02	89.82	88.31	85.0285, 171.1020, 172.1054, 201.1126, 203.1071, 213.1121, 221.1178, 239.1286, 240.1325, 257.1396	M-H2O-H	C13H24O6	1.167	21.9006	21.9282	21.6107	22.0127	21.8729	21.5663	22.5575	22.1237	22.1496	22.2082	22.3797	22.7436	21.8495	21.6332	21.7009	21.8135	21.5273	21.8827	22.5719	22.1815	22.4408	21.8753
FT04950PR	316.223	4.492	pos	Leu-Ala-Ile	262582		19952						145456338		CCC(C)C(C(=O)O)NC(=O)C(C)NC(=O)C(CC(C)C)N	QPRQGENIBFLVEB-BJDJZHNGSA-N	Organic acids and derivatives	Carboxylic acids and derivatives	Amino acids, peptides, and analogues	Level 1	67.02	89.52	80.8	86.0968, 132.1020, 157.1335, 185.1283, 203.1389, 245.1855, 272.1856, 273.0848, 316.2113, 317.1564	M+H	C15H29N3O4	-0.316	21.3549	21.9028	21.3305	21.359	21.3757	21.5718	21.4877	20.9608	21.1306	21.0709	21.279	21.436	21.4734	20.8447	21.3915	21.3922	21.4128	21.5885	21.5531	21.5466	21.2851	21.1638
FT04101PR	286.14	1.701	pos	Glycylprolylhydroxyproline	47840	HMDB0002171	6524						11778669	2239-67-0	NCC(=O)N1CCC[C@H]1C(=O)N1C[C@H](O)C[C@H]1C(O)=O	SZEOBSAZWJLOGY-VGMNWLOBSA-N	Organic acids and derivatives	Carboxylic acids and derivatives	Amino acids, peptides, and analogues	Level 1	66.98	89.56	66.33	70.0657, 98.9842, 112.0759, 124.9998, 140.0705, 157.0968, 224.9660, 286.1390, 286.9573, 287.1098	M+H	C12H19N3O5	-0.349	21.5165	21.5921	21.2186	21.5632	21.0267	21.0597	21.4655	20.9425	21.4168	21.3722	21.326	21.602	21.5082	21.1337	21.3997	21.3419	21.1182	21.5136	21.5947	21.7356	21.7987	21.7212
FT04557PR	302.987	5.482	pos	Luciferin	274952		65823			C02740			92934	2591-17-5	C1C(N=C(S1)C2=NC3=C(S2)C=C(C=C3)O)C(=O)O	BJGNCJDXODQBOB-SSDOTTSWSA-N	Organic acids and derivatives	Carboxylic acids and derivatives	Amino acids, peptides, and analogues	Level 1	66.94	89.81	66.67	75.7439, 75.7480, 137.0595, 258.9968, 300.0226, 302.9866, 303.1189, 303.1596, 303.1960, 303.9885	M+Na	C11H8N2O3S2	-0.66	22.0874	22.0287	22.1938	22.0962	22.0777	22.2007	22.0846	22.1069	22.1146	22.0186	22.0884	21.9984	21.9828	21.948	21.9371	21.7047	21.8804	21.9302	21.9511	22.0683	21.9252	22.013
FT07062PR	392.313	12	pos	Semiplenamide F	8855			LMFA08020281					10022023		C([C@]1(O[C@@H]1CCCCCCCCCCCCCCC)C)(=O)NC(C)CO	WTOKUHHGBBPESF-VRAFCGOGSA-N	Organoheterocyclic compounds	Epoxides	Oxirane carboxylic acids and derivatives	Level 1	66.94	90.43	69.95	81.0190, 192.1358, 236.1623, 250.1775, 261.1699, 262.1774, 263.1810, 374.3023, 392.3130, 393.3185	M+Na	C22H43NO3	-1.02	23.0258	24.1663	23.3739	23.6884	23.5275	23.725	22.8718	22.7721	21.4263	21.6376	21.7053	22.5723	24.0758	23.426	23.7362	23.2225	23.9738	24.009	23.722	23.574	23.1679	22.2764
FT02463NR	265.093	1.469	neg	[(2R,3S,4R,5R)-3,4,5,6-Tetrahydroxy-1-oxohexan-2-yl] 3-hydroxybutanoate	211531	HMDB0257924									CC(O)CC(=O)OC(C=O)C(O)C(O)C(O)CO	XAWBPYABWCVXCY-UHFFFAOYSA-N	Organic oxygen compounds	Organooxygen compounds	Carbohydrates and carbohydrate conjugates	Level 1	66.93	89.69	79.14	59.0128, 61.9874, 71.0129, 85.0285, 89.0234, 101.0235, 103.0391, 112.9846, 129.9749, 265.0927	M-H	C10H18O8	-0.754	21.7503	21.8476	21.8899	21.8279	21.2473	21.7932	22.6838	22.4068	22.5965	22.7577	22.7358	22.6358	20.4221	20.386	20.4173	20.3522	20.2699	20.4967	21.1056	21.0917	21.2436	21.056
FT03456NR	307.191	8.39	neg	16-A1-PhytoP	3449			LMFA02030059					125181365		C(CCCCCCC[C@@H]1C(=O)C=C[C@@H]1/C=C/[C@@H](O)CC)(=O)O	OXXJZDJLYSMGIQ-IQDGFBTQSA-N	Lipids and lipid-like molecules	Fatty Acyls	Eicosanoids	Level 1	66.92	90.69	95.5	71.0493, 97.0649, 121.0650, 125.0963, 185.1177, 209.1179, 211.1336, 235.1336, 289.1808, 307.1913	M-H	C18H28O4	-0.651	24.4675	24.4342	23.9255	24.6486	24.0729	24.2186	24.8195	24.0742	24.1512	24.2	24.1697	24.7069	23.9265	23.5366	23.6434	23.6584	23.5287	23.8203	23.9978	23.9246	24.0945	24.2314
FT06033PR	351.253	9.89	pos	MG(0:0/18:4)	51361	HMDB0011541	62325						53480962		[H]C(CO)(CO)OC(=O)CCCC\C=C/C\C=C/C\C=C/C\C=C/CC	WNCUAIVHPMNYAK-LTKCOYKYSA-N	Lipids and lipid-like molecules	Fatty Acyls	Lineolic acids and derivatives	Level 1	66.92	73.18	90.43	93.0703, 119.0853, 121.1012, 133.1013, 135.1168, 147.1169, 161.1330, 241.1949, 259.2055, 351.2538	M+H	C21H34O4	-0.569	20.6274	20.7864	20.3873	21.2539	20.6417	20.9885	21.3197	20.4506	21.7758	20.6206	21.2424	18.4822	21.2236	20.843	20.5838	20.9937	20.9997	20.9971	21.1033	21.5052	20.9376	20.6688
FT04593PR	304.15	0.694	pos	N-(N-(3-Amino-3-carboxypropyl)-3-amino-3-carboxypropyl)azetidine-2-carboxylic acid	209063	HMDB0255025			25520				3450503		NC(CCNC(CCN1CCC1C(O)=O)C(O)=O)C(O)=O	KRGPXXHMOXVMMM-UHFFFAOYSA-N	Organic acids and derivatives	Carboxylic acids and derivatives	Amino acids, peptides, and analogues	Level 1	66.9	71.94	95.96	114.0551, 124.0757, 141.1021, 185.0920, 196.1080, 240.1341, 268.1289, 286.1395, 287.1427, 304.1501	M+H	C12H21N3O6	-0.658	23.5388	23.7172	23.6271	23.7707	21.8172	23.2291	23.7227	23.99	24.3945	23.9958	24.0566	23.7133	23.3612	23.7249	23.9355	23.8765	23.7412	23.8423	24.4108	24.4433	23.4517	23.7178
FT00576NR	133.013	0.778	neg	Malic acid	46899	HMDB0000156	45931		30797	C00149	mtr00020,mtr00620,mtr00630,mtr00710	Citrate cycle (TCA cycle)|Pyruvate metabolism|Glyoxylate and dicarboxylate metabolism|Carbon fixation by Calvin cycle	222656	97-67-6	O[C@@H](CC(O)=O)C(O)=O	BJEPYKJPYRNKOW-REOHCLBHSA-N	Organic acids and derivatives	Hydroxy acids and derivatives	Beta hydroxy acids and derivatives	Level 1	66.89	92.37	98.33	71.0129, 72.0163, 72.9922, 87.0079, 89.0235, 115.0028, 115.0223, 116.0063, 133.0135, 134.0173	M-H	C4H6O5	-6.766	29.025	29.4089	29.4403	29.3126	29.4301	29.3244	29.174	28.8365	28.9632	28.9538	29.1332	29.3458	29.3877	29.1732	29.3326	29.3616	29.5068	29.4505	29.4081	29.5591	29.573	29.6851
FT00881NR	163.039	4.758	neg	Phenylpyruvic acid	46927	HMDB0000205	328		30851	C00166	mtr00360,mtr00400,mtr00470,mtr00960	Phenylalanine metabolism|Phenylalanine, tyrosine and tryptophan biosynthesis|D-Amino acid metabolism|Tropane, piperidine and pyridine alkaloid biosynthesis	997	156-06-9	OC(=O)C(=O)CC1=CC=CC=C1	BTNMPGBKDVTSJY-UHFFFAOYSA-N	Benzenoids	Benzene and substituted derivatives	Phenylpyruvic acid derivatives	Level 1	66.89	90.33	84.99	118.9920, 119.0494, 119.0695, 120.0526, 147.0445, 162.8931, 163.0043, 163.0393, 164.0433, 164.0705	M-H	C9H8O3	-4.293	23.4171	23.3113	23.2262	23.2907	23.2895	23.2016	23.611	23.0765	23.3234	23.308	23.3302	23.7424	22.768	22.9828	22.9902	22.8278	22.9615	23.3426	23.0224	22.9476	23.1259	22.9543
FT06494NR	443.192	3.876	neg	massonivesinol	556644										COC1CC(CCC1O)CC2(COC(C2(CO)O)C3=CC(=C(C=C3)O)OC)O	NUMDNVCHZUJORS-UHFFFAOYSA-N	Organic oxygen compounds	Organooxygen compounds	Carbohydrates and carbohydrate conjugates	Level 1	66.88	88.63	76.75	59.0128, 61.9873, 71.0131, 89.0233, 101.0235, 113.0234, 137.0236, 397.9949, 443.1922, 444.1970	M+FA-H	C20H30O8	-0.677	18.6105	18.873	18.7439	18.8718	18.9216	19.1909	19.9641	19.4011	19.9905	20.0577	19.9551	20.0954	19.6904	19.4857	19.7093	19.5787	19.5816	19.4219	20.0996	20.0506	20.3203	20.4647
FT15597PR	795.451	8.942	pos	Cynarasaponin C	62809	HMDB0039543							131752672	117804-09-8	CC1CCC2(CCC3(C)C(=CCC4C5(C)CCC(OC6OC(C(O)C(O)C6O)C(O)=O)C(C)(C)C5CCC34C)C2C1C)C(=O)OC1OC(CO)C(O)C(O)C1O	HLVIRJDEEXUEKR-UHFFFAOYSA-N	Lipids and lipid-like molecules	Prenol lipids	Terpene glycosides	Level 1	66.86	89.06	83.79	109.1014, 141.0181, 163.0601, 219.1755, 245.1899, 421.3460, 439.3570, 597.3779, 615.3847, 795.4482	M+H	C42H66O14	-1.509	20.5316	20.4432	20.4543	20.2581	20.2762	20.3492	20.8586	20.5527	20.8421	20.8853	20.8701	20.8954	20.2111	20.0798	20.2199	20.4549	20.0587	20.432	20.38	20.8495	20.6828	20.4833
FT05408PR	332.134	1.096	pos	5'-O-beta-D-Glucosylpyridoxine	202192	HMDB0246884							3321053		CC1=NC=C(COC2OC(CO)C(O)C(O)C2O)C(CO)=C1O	MDLTWTOQCHCLSZ-UHFFFAOYSA-N	Organoheterocyclic compounds	Pyridines and derivatives	Pyridoxines	Level 1	66.83	72.5	87.04	108.0811, 136.0622, 136.0760, 152.0706, 170.0810, 185.0921, 314.1232, 332.0625, 332.1339, 333.1178	M+H	C14H21NO8	-0.301	21.6967	22.2185	22.1806	21.9155	22.5012	21.8371	22.5478	22.0124	22.3192	22.5936	22.7412	22.7321	21.9579	22.4248	22.5014	22.4243	22.268	22.3297	22.4059	22.5745	22.5592	22.7368
FT01680PR	175.119	0.686	pos	L-Arginine	47071	HMDB0000517	13		16467	C00062	mtr00220,mtr00261,mtr00330,mtr00470,mtr00970,mtr02010,mtr04148	Arginine biosynthesis|Monobactam biosynthesis|Arginine and proline metabolism|D-Amino acid metabolism|Aminoacyl-tRNA biosynthesis|ABC transporters|Efferocytosis	6322	74-79-3	N[C@@H](CCCNC(N)=N)C(O)=O	ODKSFYDXXFIFQN-BYPYZUCNSA-N	Organic acids and derivatives	Carboxylic acids and derivatives	Amino acids, peptides, and analogues	Level 1	66.82	71.86	94.82	60.0563, 70.0657, 84.0813, 112.0870, 116.0708, 130.0862, 130.0974, 157.1084, 158.0923, 175.1189	M+H	C6H14N4O2	-0.571	24.2779	24.9489	24.0247	24.1856	23.5729	24.1084	23.8575	23.6705	23.954	24.4687	23.8257	24.5028	23.2943	23.4772	24.1763	23.5527	23.4739	23.828	24.6656	24.139	23.7796	23.8678
FT05018NR	375.093	2.572	neg	1-(3-o-β-d-glucopyranosyl-4,5-dihydroxy-phenyl)-ethanone	559037										CC(=O)C1=CC(=C(C(=C1)OC2C(C(C(C(O2)CO)O)O)O)O)O	QLFNMRWROGMDLF-UHFFFAOYSA-N	Organic oxygen compounds	Organooxygen compounds	Carbohydrates and carbohydrate conjugates	Level 1	66.82	89.51	80.38	102.9560, 108.0208, 123.0443, 167.0344, 168.0371, 238.9315, 315.0727, 329.0893, 375.0321, 375.0926	M+FA-H	C14H18O9	-0.8	20.6564	20.5376	20.4956	20.4936	20.38	20.5969	21.6641	21.224	21.7313	21.6264	21.7407	21.5458	20.6074	20.6986	20.7781	20.6901	20.5969	20.5513	22.0581	22.216	22.118	22.4553
FT01527NR	213.113	6.06	neg	(+)-exo-5-hydroxycamphor	35451		53349	LMPR0102120048	15398	C03448			447414		C1C(=O)[C@]2(C(C)(C)[C@@]1([C@H](O)C2)[H])C	DJQYBVLXBVJHMU-PJKMHFRUSA-N	Lipids and lipid-like molecules	Prenol lipids	Monoterpenoids	Level 1	66.81	89.99	87.47	111.0807, 123.0806, 125.0962, 139.1121, 140.1151, 151.1120, 169.1227, 213.1128, 213.1502, 214.1164	M+FA-H	C10H16O2	-1.877	22.2186	22.1444	22.5192	22.1663	22.376	22.4964	22.6327	22.2514	22.8012	22.7902	22.717	22.7946	22.9519	22.3744	22.3039	21.781	21.8076	22.1853	22.4242	22.3236	22.7033	22.5666
FT03574NR	311.186	8.787	neg	5-Hydroxy-4-methoxybisabola-2,10-dien-9-one	255545	HMDB0302604							14633008		[H][C@@]1(C[C@H](O)[C@@](C)(OC)C=C1)[C@@H](C)CC(=O)C=C(C)C	XQXANAYBQDKOBU-XRGAULLZSA-N	Lipids and lipid-like molecules	Prenol lipids	Sesquiterpenoids	Level 1	66.76	88.73	78.09	174.9559, 249.1866, 267.1966, 268.2008, 275.1653, 293.1764, 293.2111, 311.1870, 311.2239, 312.1904	M+FA-H	C16H26O3	-0.643	19.8441	19.6804	19.6745	19.9194	19.6999	19.6674	20.5835	19.9649	19.7289	19.7838	20.0002	20.2843	19.5993	19.6832	19.4036	19.7064	19.3148	19.8397	20.5535	20.2162	20.3763	20.0776
FT03301NR	301.072	6.335	neg	Lanceoletin	33673		51986	LMPK12120182					42607581		C1(O)=CC=C(C(=O)/C=C/C2C=CC(O)=C(O)C=2)C(O)=C1OC	PBTMZSWZVLUWGV-GORDUTHDSA-N	Phenylpropanoids and polyketides	Linear 1,3-diarylpropanoids	Chalcones and dihydrochalcones	Level 2	66.71	88.84	42.61	108.0208, 109.0286, 123.0443, 133.0287, 147.0446, 151.0393, 177.0187, 183.1378, 191.0344, 301.0717	M-H	C16H14O6	-0.664	17.2274	17.4772	16.7406	16.1303	18.1909	16.2817	17.8699	18.8464	17.7186	17.2209	18.8246	17.4585	20.7236	20.113	20.0799	21.013	20.6872	19.9202	20.901	21.8292	20.9756	21.1881
FT03093NR	293.124	4.003	neg	(E)-2-Methyl-2-buten-1-ol O-beta-D-Glucopyranoside	57326	HMDB0033064							131751366		C\C=C(/C)COC1OC(CO)C(O)C(O)C1O	RQSHFEQQQBCYNX-ZZXKWVIFSA-N	Lipids and lipid-like molecules	Fatty Acyls	Fatty acyl glycosides	Level 1	66.7	89.57	74.74	59.0129, 71.0129, 89.0234, 101.0235, 131.0706, 134.0464, 217.0478, 293.1227, 293.1518, 294.1252	M+FA-H	C11H20O6	-0.341	21.213	21.2329	21.1953	21.2123	21.407	21.1622	21.588	21.2153	21.5167	21.6845	21.6959	21.7011	21.209	21.2209	21.1651	21.1623	21.1892	21.1995	21.697	21.7659	21.8026	21.8693
FT06318NR	433.136	3.983	neg	majoroside	562073										CC1=C2[C@@H](OC=C(C2C[C@@H]1O)C(=O)OC)O[C@H]3[C@@H]([C@H]([C@@H]([C@H](O3)CO)O)O)O	FTOKJPLQUSVDHI-KOGWUIJCSA-N	Unclassified	Unclassified	Unclassified	Level 1	66.68	89.02	69.16	59.0131, 61.9874, 71.0130, 89.0235, 125.0235, 131.0454, 233.0669, 293.0879, 387.1291, 433.2105	M+FA-H	C17H24O10	0.923	19.8804	19.6941	19.9387	19.9727	19.7437	19.9018	20.4733	20.2005	20.4661	20.4542	20.6267	20.6572	20.3256	20.147	20.2841	20.2581	20.3121	20.0509	20.8325	20.9247	20.9954	21.0769
FT16380PR	944.558	8.664	pos	Kaikasaponin III	208053	HMDB0253756							188384		CC1OC(OC2C(O)C(O)C(CO)OC2OC2C(O)C(O)C(OC2OC2CCC3(C)C(CCC4(C)C3CC=C3C5CC(C)(C)CC(O)C5(C)CCC43C)C2(C)C)C(O)=O)C(O)C(O)C1O	ISTWCKNDZOSMPU-UHFFFAOYSA-N	Lipids and lipid-like molecules	Prenol lipids	Terpene glycosides	Level 1	66.64	89.23	95.36	85.0288, 111.0443, 129.0547, 147.0654, 273.0971, 305.0862, 309.1175, 323.0966, 407.3665, 425.3773	M+NH4	C48H78O17	0.318	20.8963	20.97	20.6903	21.0206	20.7433	20.3353	20.9739	20.9072	21.2495	21.1086	21.1736	21.1567	20.5389	20.2074	20.6336	20.7549	20.5806	20.5997	20.2607	20.3785	21.0545	20.8099
FT05544PR	336.192	4.69	pos	Leu-Gly-Phe	261993		19333						6994674		CC(C)CC(C(=O)NCC(=O)NC(CC1=CC=CC=C1)C(=O)O)N	KEVYYIMVELOXCT-KBPBESRZSA-N	Organic acids and derivatives	Carboxylic acids and derivatives	Amino acids, peptides, and analogues	Level 1	66.63	89.23	72.12	86.0968, 120.0809, 143.1179, 156.1383, 166.0862, 171.1126, 174.1491, 303.0969, 336.1426, 337.1261	M+H	C17H25N3O4	-0.892	20.9469	21.0179	20.7561	21.0175	20.782	20.734	21.1356	20.8138	21.0718	20.9359	21.0486	21.156	20.5497	20.4254	20.5889	20.6677	20.4844	20.62	20.7688	20.7974	20.9704	20.7681
FT01787NR	229.144	7.574	neg	Dodecanedioic acid	2824	HMDB0000623	5596	LMFA01170009	4676	C02678			12736	693-23-2	C(CCCCCCCCCCC(=O)O)(=O)O	TVIDDXQYHWJXFK-UHFFFAOYSA-N	Lipids and lipid-like molecules	Fatty Acyls	Fatty acids and conjugates	Level 1	66.62	89.09	87.75	99.9247, 101.9102, 115.9199, 116.9278, 167.1437, 185.9255, 211.1338, 212.1368, 229.1444, 230.1478	M-H	C12H22O4	-1.746	20.667	20.5653	20.6746	20.9564	20.7169	20.6045	20.5336	20.1388	20.3272	20.3376	20.3962	20.307	20.7207	20.7283	20.8581	20.8298	20.7587	20.7746	20.2194	20.3076	20.2694	20.209
FT01504PR	166.086	2.074	pos	L-Phenylalanine	46902	HMDB0000159	28		17295	C00079	mtr00360,mtr00400,mtr00460,mtr00470,mtr00940,mtr00960,mtr00966,mtr00970,mtr00999	Phenylalanine metabolism|Phenylalanine, tyrosine and tryptophan biosynthesis|Cyanoamino acid metabolism|D-Amino acid metabolism|Phenylpropanoid biosynthesis|Tropane, piperidine and pyridine alkaloid biosynthesis|Glucosinolate biosynthesis|Aminoacyl-tRNA biosynthesis|Biosynthesis of various plant secondary metabolites	6140	63-91-2	N[C@@H](CC1=CC=CC=C1)C(O)=O	COLNVLDHVKWLRT-QMMMGPOBSA-N	Organic acids and derivatives	Carboxylic acids and derivatives	Amino acids, peptides, and analogues	Level 1	66.61	91.95	93.69	103.0545, 107.0495, 120.0605, 120.0809, 120.0971, 120.1011, 121.0844, 131.0491, 149.0596, 166.0862	M+H	C9H11NO2	0	27.3965	27.9199	27.5691	27.5307	27.3523	27.2321	27.764	27.1236	27.5824	27.9082	27.5171	28.116	28.24	27.5891	27.5709	27.7178	27.4179	27.817	29.5116	29.3007	28.791	28.7888
FT01718NR	225.088	2.536	neg	(6-Amino-3,4-dihydro-2H-1,4-benzoxazin-3-yl)methanol	199237	HMDB0243625							25054598		NC1=CC2=C(OCC(CO)N2)C=C1	QULMQWMDJWXOMS-UHFFFAOYSA-N	Organoheterocyclic compounds	Benzoxazines	Unclassified	Level 1	66.58	89.1	72.27	61.9874, 82.0288, 88.9872, 103.9194, 104.9270, 123.9011, 157.0694, 181.0976, 196.9257, 225.0878	M+FA-H	C9H12N2O2	-1.777	20.4088	20.0663	20.426	20.6402	20.1197	20.3115	20.6838	20.4435	20.8901	20.6447	20.7988	20.7335	20.2383	20.1187	20.1636	20.4725	20.2322	20.1586	20.6464	20.692	20.7967	20.9628
FT01714NR	225.061	0.674	neg	Glucose	541077									921-60-8	O=CC(O)C(O)C(O)C(O)CO	GZCGUPFRVQAUEE-VANKVMQKSA-N	Organic oxygen compounds	Organooxygen compounds	Carbohydrates and carbohydrate conjugates	Level 1	66.55	91.31	68.92	59.0129, 71.0129, 87.0078, 89.0234, 101.0234, 113.0236, 119.0339, 161.0449, 179.0554, 225.0611	M+FA-H	C6H12O6	-1.777	25.4535	24.9711	25.1048	25.2223	25.4159	24.8004	25.4333	25.1374	25.8595	25.4123	25.7998	25.7261	25.7903	25.9239	25.8851	25.8005	25.5101	25.6418	25.915	25.9898	25.926	25.9829
FT00042PR	72.0814	0.769	pos	Pyrrolidine	56135	HMDB0031641	87832		33135				31268	123-75-1	C1CCNC1	RWRDLPDLKQPQOW-UHFFFAOYSA-N	Organoheterocyclic compounds	Pyrrolidines	Unclassified	Level 1	66.54	90.84	98.1	53.0392, 55.0485, 55.0525, 55.0549, 56.0502, 56.0582, 57.0580, 72.0450, 72.0778, 72.0813	M+H	C4H9N	8.047	24.1378	23.9337	24.0187	23.8458	23.8415	23.9823	23.988	24.1166	24.3177	24.0006	24.2588	24.2537	24.6421	24.3801	24.5912	24.4637	24.4676	24.4006	25.88	25.5561	25.7419	25.6921
FT01181PR	146.165	0.569	pos	Spermidine	47476	HMDB0001257	254		16610	C00315	mtr00330,mtr00410,mtr00480,mtr00940,mtr02010	Arginine and proline metabolism|beta-Alanine metabolism|Glutathione metabolism|Phenylpropanoid biosynthesis|ABC transporters	1102	124-20-9	NCCCCNCCCN	ATHGHQPFGPMSJY-UHFFFAOYSA-N	Organic nitrogen compounds	Organonitrogen compounds	Amines	Level 1	66.49	71.42	91.03	58.0658, 72.0813, 73.0847, 75.0923, 84.0812, 112.1123, 113.1155, 129.1386, 130.0862, 146.1651	M+H	C7H19N3	-0.684	25.1627	25.3251	25.095	25.1654	25.1722	25.3881	25.0673	24.5282	24.9148	25.121	25.2933	25.2508	24.7401	24.8241	25.1358	25.8922	24.7963	24.978	24.9479	24.5322	24.7373	24.9048
FT01720NR	225.113	6.221	neg	2-(2'-trans-pentenyl-5'-hydroxy)-3-methyl-2-cyclopenten-1-one	3388			LMFA02020217							C1C(=O)C(C/C=C/CCO)=C(C)C1	GNZGMEFSZMZQOK-NSCUHMNNSA-N	Lipids and lipid-like molecules	Fatty Acyls	Fatty alcohols	Level 1	66.47	90.98	80.04	59.0129, 97.0286, 109.0650, 135.0808, 163.1122, 181.1228, 207.1023, 208.1059, 225.1130, 226.1164	M+FA-H	C11H16O2	-1.333	24.6495	23.8629	24.7793	24.7384	24.5809	25.1248	24.8199	24.5048	24.885	24.6051	24.5146	23.9608	25.1326	25.2694	25.3872	25.1217	25.4561	24.8454	24.9597	25.038	25.5931	24.6499
FT01524NR	213.113	6.644	neg	Schizonepetoside C_qt	558772										C[C@@H]1CC/C(=C(/C)\CO)/C(=O)C1	XGBASXCCPJAHTI-BDGYDECCSA-N	Lipids and lipid-like molecules	Prenol lipids	Monoterpenoids	Level 1	66.42	89.09	71.38	61.9873, 128.9005, 151.1120, 169.1227, 170.1256, 195.1025, 195.1383, 213.1127, 213.1487, 214.1142	M+FA-H	C10H16O2	-1.877	20.6709	20.4311	20.4166	20.5422	20.5447	20.6681	20.8036	20.395	20.6642	20.3577	20.6057	20.8273	20.5866	20.1289	20.559	20.2434	20.5397	20.4782	20.6657	20.6311	20.515	20.3725
FT01156PR	144.102	0.745	pos	Proline betaine	48322	HMDB0004827	7089		35280	C10172			115244	471-87-4	C[N+]1(C)CCC[C@H]1C([O-])=O	CMUNUTVVOOHQPW-LURJTMIESA-N	Organic acids and derivatives	Carboxylic acids and derivatives	Amino acids, peptides, and analogues	Level 1	66.41	92.14	99.93	58.0658, 84.0812, 98.0966, 102.0550, 144.0747, 144.0811, 144.1019, 144.1229, 144.1283, 145.1054	M+H	C7H13NO2	0	28.3484	28.5135	28.3968	28.4995	27.7559	28.2001	28.4393	28.322	28.3204	28.4168	28.5134	28.7483	28.8605	28.5374	28.9953	28.7237	28.6362	28.5774	28.54	28.7142	28.3351	28.6612
FT10231PR	577.205	5.039	pos	Isolappaol C	255058	HMDB0302069									COC1=C(O)C=CC(CC2OCC(=O)[C@@H]2CC2=CC(OC)=C(O)C(=C2)C(CO)C(O)C2=CC(OC)=C(O)C=C2)=C1	VATSUWAZXUGJHK-ZVNSVDPLSA-N	Lignans, neolignans and related compounds	Unclassified	Unclassified	Level 1	66.41	89.49	84.55	64.1309, 64.1351, 202.0597, 275.0891, 294.0867, 325.1047, 355.0705, 366.1313, 577.2034, 578.2099	M+Na	C30H34O10	0.346	21.2711	21.2177	21.4999	21.1606	21.4372	21.1875	21.4524	21.4383	21.5724	21.6042	21.8291	21.4429	20.9887	21.1644	21.4238	21.0256	21.1764	21.0112	21.0783	21.3312	21.3954	21.2827
FT03860NR	323.186	8.544	neg	12-oxo-14,18-dihydroxy-9Z,13E,15Z-octadecatrienoic acid	3223		74764	LMFA02000269					5312914		C(CCCCCCC/C=C\CC(=O)/C=C(\O)/C=C\CCO)(=O)O	LFTUCYCUYUJMJB-PBBFMNGQSA-N	Lipids and lipid-like molecules	Fatty Acyls	Lineolic acids and derivatives	Level 1	66.39	90.55	82.81	95.0493, 113.0600, 135.0805, 209.1179, 237.1493, 265.1449, 287.1651, 305.1756, 323.0594, 323.1861	M-H	C18H28O5	-0.619	23.7913	23.8128	23.836	23.9715	23.72	23.9178	23.9137	23.73	23.9743	23.9906	24.1177	24.0885	23.4826	23.5933	23.4518	23.4059	23.3439	23.4673	23.5535	23.7038	23.6939	23.623
FT01693NR	223.134	8.568	neg	13-Oxo-9,11-tridecadienoic acid	2189	HMDB0034564	90028	LMFA01060202					11106999	125407-60-5	C(=O)/C=C/C=C/CCCCCCCC(=O)O	XHDHWGKEDVWKAN-ONNLMXTPSA-N	Lipids and lipid-like molecules	Fatty Acyls	Fatty acids and conjugates	Level 1	66.38	90.41	72.07	69.0335, 154.9904, 167.1073, 179.1070, 179.1437, 195.1385, 205.1229, 223.0940, 223.1336, 224.1368	M-H	C13H20O3	-1.793	23.0623	23.1832	23.2689	23.1656	23.0496	23.0376	23.3776	23.4144	23.1255	23.5292	23.3444	23.4956	22.9892	23.4544	23.2697	23.3752	23.3475	23.3998	23.5049	23.8524	23.4998	23.5203
FT15444PR	773.519	12.632	pos	MGDG(18:3/18:4)	18046			LMGL05010014					52922092		C(O[C@H]1[C@H](O)[C@@H](O)[C@@H](O)[C@@H](CO)O1)[C@]([H])(OC(CCCC/C=C\C/C=C\C/C=C\C/C=C\CC)=O)COC(CCCC/C=C\C/C=C\C/C=C\CCCCC)=O	LZFLJEULTRPJGF-SSFHKQLXSA-N	Lipids and lipid-like molecules	Glycerolipids	Glycosylglycerols	Level 1	66.38	90.02	87.8	81.0704, 93.0701, 95.0859, 119.0857, 133.1010, 147.1170, 259.2063, 335.2582, 611.4677, 773.5301	M+H	C45H72O10	-1.422	22.202	22.3662	22.4114	22.3839	22.4978	22.6556	21.6932	22.5327	23.0569	22.6628	22.7877	22.5868	22.3777	22.2279	22.2059	21.737	22.2029	22.1218	22.1823	22.5388	22.5757	22.4689
FT03086PR	247.129	2.87	pos	Aspartyl-Isoleucine	53794	HMDB0028756							21845165		CCC(C)C(NC(=O)C(N)CC(O)=O)C(O)=O	BSWHERGFUNMWGS-UHFFFAOYSA-N	Organic acids and derivatives	Carboxylic acids and derivatives	Amino acids, peptides, and analogues	Level 1	66.36	72.69	89.73	86.0969, 88.0398, 132.1019, 141.1021, 166.0864, 187.1071, 201.1232, 212.0915, 229.1188, 247.1292	M+H	C10H18N2O5	-0.405	21.747	22.5225	21.8082	21.9887	20.9974	22.0861	21.9357	22.0861	22.2411	22.4888	21.749	22.261	21.3204	21.6451	21.4419	22.0954	21.7929	22.2227	21.9576	22.3492	21.9355	22.3557
FT06723NR	455.097	4.106	neg	Flavin mononucleotide	47629	HMDB0001520	6295		17621	C00061	mtr00740,mtr04977	Riboflavin metabolism|Vitamin digestion and absorption	643976	146-17-8	CC1=CC2=C(C=C1C)N(C[C@H](O)[C@H](O)[C@H](O)COP(O)(O)=O)C1=NC(=O)NC(=O)C1=N2	FVTCRASFADXXNN-SCRDCRAPSA-N	Nucleosides, nucleotides, and analogues	Flavin nucleotides	Unclassified	Level 1	66.33	89.12	75.54	78.9582, 96.9687, 163.1116, 199.0014, 213.0172, 229.0836, 387.1659, 409.1486, 455.0952, 455.1563	M-H	C17H21N4O9P	-0.439	20.0047	19.8702	20.1455	19.6779	20.0212	19.8483	20.9162	20.5209	20.8306	21.0501	20.894	20.7371	20.0385	20.3132	20.254	20.5952	20.0543	19.9132	20.9042	21.3741	21.2556	21.1495
FT16383PR	945.192	4.558	pos	Apigenin 4'-[p-coumaroyl-(->2)-glucuronyl-(1->2)-glucuronide] 7-glucuronide	61703	HMDB0038296	93020		168129				131752326		OC1C(OC2=CC(O)=C3C(=O)C=C(OC3=C2)C2=CC=C(OC3OC(C(O)C(O)C3OC3OC(C(O)C(O)C3OC(=O)\C=C\C3=CC=C(O)C=C3)C(O)=O)C(O)=O)C=C2)OC(C(O)C1O)C(O)=O	KZBJNNPIVYBZOA-XCVCLJGOSA-N	Phenylpropanoids and polyketides	Flavonoids	Flavonoid glycosides	Level 1	66.29	89.99	90.48	147.0440, 202.0623, 213.0545, 230.0572, 241.0496, 269.0444, 271.0598, 323.0759, 447.0919, 945.1913	M+H	C42H40O25	-0.741	22.4732	22.8274	22.6957	22.5179	21.8732	22.4613	22.6571	22.5112	22.5069	22.6328	22.8946	22.7705	22.0366	21.8203	21.948	22.5146	22.0511	21.9004	22.1315	22.0051	22.0507	21.9972
FT09083NR	639.176	1.352	neg	Bis-gamma-glutamylcysteinylbis-beta-alanine	54371	HMDB0029413	86251		168700				131750868		NC(CC\C(O)=N\C(CSSCC(\N=C(/O)CCC(N)C(O)=O)C(\O)=N\CCC(O)=O)C(\O)=N\CCC(O)=O)C(O)=O	NHIHYSIMMYLVDO-UHFFFAOYSA-N	Organic acids and derivatives	Peptidomimetics	Hybrid peptides	Level 1	66.27	90.1	85.26	128.0345, 152.0821, 157.0612, 174.0225, 179.0455, 196.0722, 286.1046, 318.0761, 320.0920, 639.1764	M-H	C22H36N6O12S2	-0.313	22.6502	22.5794	22.5621	22.6712	22.5561	22.7715	22.9314	22.4388	23.2879	23.1123	22.8587	23.1548	22.0632	21.9629	21.9251	22.5983	21.8823	22.0289	22.4337	22.5621	22.7986	22.6492
FT06099PR	353.268	9.676	pos	Isoraspailyne A	10507			LMGL01030008					21591332		OC[C@]([H])(O)CO/C=C\C#C/C=C\CCCCCCCCCCC(O)C	JPVHGPAQJWEPFH-TVSZHIICSA-N	Lipids and lipid-like molecules	Fatty Acyls	Fatty alcohols	Level 1	66.26	91.43	97.09	67.0548, 81.0703, 95.0858, 109.1013, 123.1168, 135.1167, 243.2105, 261.2210, 335.2575, 353.2682	M+H	C21H36O4	-0.566	25.704	25.9404	26.0838	25.7839	26.2936	26.0705	26.2698	26.1041	26.7585	26.268	26.3996	25.9913	26.5416	26.0978	26.1228	26.133	26.0264	25.9576	26.378	26.5666	26.3935	26.1469
FT01612NR	217.119	2.299	neg	Serylisoleucine	54053	HMDB0029042	23834		90326				71429009	91086-51-0	CC[C@H](C)[C@H](NC(=O)[C@@H](N)CO)C(O)=O	BXLYSRPHVMCOPS-ACZMJKKPSA-N	Organic acids and derivatives	Carboxylic acids and derivatives	Amino acids, peptides, and analogues	Level 1	66.25	89.5	82.96	73.0396, 88.0394, 130.0866, 143.1181, 149.0446, 187.1082, 188.1122, 199.1078, 217.1190, 218.1020	M-H	C9H18N2O4	-1.842	21.5064	21.4871	21.3385	21.6333	21.177	21.2289	22.0425	21.6997	21.4401	21.3362	21.3046	21.9613	21.4261	20.8857	21.0684	21.6029	20.8936	21.3891	21.1177	21.2224	21.7066	21.1973
FT08574PR	468.15	5.222	pos	1,3-dihydroxy-4,5-dimethoxyxanthone-1-o-beta-d-glucopyranoside	555263										COC1=CC=CC2=C1OC3=C(C2=O)C(=CC(=C3OC)O)OC4C(C(C(C(O4)CO)O)O)O	HRCCENSJCLPPIM-UHFFFAOYSA-N	Organoheterocyclic compounds	Benzopyrans	1-benzopyrans	Level 2	66.25	89.62	44.85	81.0340, 97.0288, 109.0280, 125.0596, 151.0389, 152.0422, 169.0494, 295.0811, 313.0916, 314.0940	M+NH4	C21H22O11	-0.214	21.574	21.6047	21.6925	21.5951	21.666	21.6561	22.3699	22.0607	22.4211	22.377	22.263	22.3296	20.8884	20.786	20.8881	20.799	20.8546	20.9402	21.3647	21.269	21.3827	21.3226
FT01195PR	147.113	0.613	pos	L-Lysine	46915	HMDB0000182	25		18019	C00047	mtr00300,mtr00310,mtr00470,mtr00780,mtr00960,mtr00970,mtr02010	Lysine biosynthesis|Lysine degradation|D-Amino acid metabolism|Biotin metabolism|Tropane, piperidine and pyridine alkaloid biosynthesis|Aminoacyl-tRNA biosynthesis|ABC transporters	5962	56-87-1	NCCCC[C@H](N)C(O)=O	KDXKERNSBIXSRK-YFKPBYRVSA-N	Organic acids and derivatives	Carboxylic acids and derivatives	Amino acids, peptides, and analogues	Level 1	66.24	71.6	91.21	72.0812, 73.0847, 84.0812, 84.9601, 85.0844, 88.9530, 129.1020, 130.0863, 131.0898, 147.1127	M+H	C6H14N2O2	0	24.8231	24.9059	24.5498	24.8312	24.1087	24.5018	24.8589	24.6433	24.6622	24.75	21.8097	24.9293	24.3952	23.9642	24.4125	24.3667	24.5794	24.5127	24.6716	24.6374	24.5197	24.2272
FT06231NR	429.176	4.962	neg	Cissoic acid	2952			LMFA01170151							C(/C=C/C(/C)=C/C=C/C[C@H](O[C@H]1[C@H](O)[C@@H](O)[C@H](O)[C@@H](CO)O1)[C@H](C)CC(=O)O)(=O)O	ZTPPKAUYDONSLR-AYWFJNOKSA-N	Lipids and lipid-like molecules	Fatty Acyls	Fatty acyl glycosides	Level 1	66.24	89.89	92.69	59.0129, 71.0129, 89.0234, 101.0235, 119.0341, 161.1328, 179.0553, 205.1229, 249.1129, 429.1753	M-H	C20H30O10	-0.466	22.1525	22.2282	22.2403	22.1817	22.2779	22.6196	22.2674	21.8875	22.2801	22.2559	22.3473	22.1415	21.9251	22.1805	22.1667	22.1062	22.0644	22.0023	22.062	22.1469	22.2796	22.2839
FT09491PR	529.168	4.33	pos	yemuoside ym1	560189										COC1=C(C=CC(=C1)C2C(C3=C(O2)C(=CC(=C3)C=CCO)OC4C(C(C(C(O4)CO)O)O)O)CO)O	NQHHQUVEHGBXRA-UHFFFAOYSA-N	Phenylpropanoids and polyketides	2-arylbenzofuran flavonoids	Unclassified	Level 1	66.22	90.29	77.4	58.7940, 58.7978, 132.2845, 132.2972, 499.1569, 511.1576, 528.2794, 528.9796, 529.1677, 530.1711	M+Na	C25H30O11	0.189	23.0207	23.1808	23.2004	23.0779	23.2343	23.17	22.9204	22.8852	23.0765	23.1663	23.1798	23.0124	23.0199	23.1087	23.3513	23.0657	23.2288	23.0776	22.7962	23.2082	22.9862	23.0389
FT02624NR	271.228	11.368	neg	8-Hydroxypalmitic acid	1980	HMDB0112186		LMFA01050541					15569773	83921-07-7	C(CCCCCCC(O)CCCCCCCC)(=O)O	KMEKMXBMYZGGDT-UHFFFAOYSA-N	Lipids and lipid-like molecules	Fatty Acyls	Fatty acids and conjugates	Level 1	66.21	88.41	65.77	57.0336, 71.0489, 220.9180, 225.2224, 235.2067, 253.2174, 271.1361, 271.2279, 271.2625, 272.2313	M-H	C16H32O3	-1.106	19.8347	19.0993	19.4651	19.2294	19.2853	19.3403	20.044	19.2158	19.332	19.2945	19.4889	19.7561	20.466	19.4992	19.1753	19.033	20.0921	19.4669	19.477	19.3012	19.3334	19.1875
FT04635NR	357.061	7.126	neg	Succinyldisalicylic acid	205794	HMDB0251143									OC(=O)C1=CC=CC=C1OC(=O)CCC(=O)OC1=CC=CC=C1C(O)=O	PREOBXYMXLETCA-UHFFFAOYSA-N	Organic acids and derivatives	Carboxylic acids and derivatives	Tetracarboxylic acids and derivatives	Level 1	66.13	88.79	76.47	121.0190, 121.0286, 181.0651, 213.5233, 225.0546, 313.0718, 357.0109, 357.0614, 357.2290, 358.0648	M-H	C18H14O8	-0.56	19.9816	20.0033	20.1043	19.7622	20.0466	19.8746	19.9889	20.2999	19.9005	19.9105	20.098	19.9713	20.0339	20.0526	20.1862	20.3055	19.882	20.0659	20.1209	19.8571	19.8639	19.9971
FT01124NR	185.081	5.081	neg	4-Vinylcyclohexene dioxide	201926	HMDB0246593	73022		59001	C19311			7833	106-87-6	C1OC1C1CCC2OC2C1	OECTYKWYRCHAKR-UHFFFAOYSA-N	Organoheterocyclic compounds	Oxepanes	Unclassified	Level 1	66	90.88	70.55	59.0128, 116.9278, 123.0806, 141.0913, 141.1011, 141.1111, 141.1173, 142.0947, 185.0813, 186.0845	M+FA-H	C8H12O2	-3.242	24.5969	24.6389	24.7381	24.7604	24.6278	24.7749	25.1288	24.9852	25.2779	25.1129	25.1914	25.2034	24.0114	23.8839	23.9255	23.8514	23.8354	23.9391	24.3458	24.3921	24.5696	24.389
FT01019NR	175.061	3.988	neg	4-keto-n-caproic acid	2045		35704	LMFA01060009					3799774		C(C)C(=O)CCC(=O)O	CLJBDOUIEHLLEN-UHFFFAOYSA-N	Organic acids and derivatives	Keto acids and derivatives	Medium-chain keto acids and derivatives	Level 1	65.98	89.41	73.24	85.0649, 113.0599, 115.0028, 115.0392, 131.0706, 146.9604, 157.0499, 174.9557, 174.9967, 175.0607	M+FA-H	C6H10O3	-3.427	20.914	20.8889	20.9935	21.0943	21.0179	21.0123	21.0795	20.8383	21.2045	21.2658	21.4307	21.3662	21.2072	21.0056	21.1873	21.1426	21.1134	21.0699	21.088	21.5223	21.6258	21.5259
FT02623NR	271.228	12.27	neg	2S-hydroxypalmitic acid	1894	HMDB0031057		LMFA01050422	75977				12575964	16452-52-1	C(CCCCCCCCCCCCC)[C@H](O)C(=O)O	JGHSBPIZNUXPLA-HNNXBMFYSA-N	Lipids and lipid-like molecules	Fatty Acyls	Fatty acids and conjugates	Level 1	65.98	90.14	99.98	67.8049, 67.8094, 213.5248, 223.2060, 225.2220, 226.2252, 253.2173, 271.2278, 271.3163, 272.2311	M-H	C16H32O3	-0.737	22.5676	22.678	22.575	22.527	22.5192	22.6012	22.9026	22.8102	22.865	22.7427	23.0632	23.0968	22.3388	22.3034	22.471	21.3643	22.1854	22.3111	23.2468	22.8759	23.0165	22.901
FT02099NR	245.139	4.824	neg	ascaroside C6	10268			LMFA13040003	78812				16066475	946524-24-9	O([C@@H](CCC(=O)C)C)[C@H]1[C@H](O)C[C@@H](O)[C@H](C)O1	KDIFLHQRDPSWHT-IYKVGLELSA-N	Organic oxygen compounds	Organooxygen compounds	Carbohydrates and carbohydrate conjugates	Level 1	65.97	90.74	76.64	74.0238, 116.0345, 116.0492, 201.1131, 203.0821, 209.1179, 210.1213, 227.1285, 245.0929, 246.0963	M-H	C12H22O5	-1.224	24.2411	24.2434	23.9484	24.2457	23.813	23.5982	24.1782	23.7299	24.0195	23.9605	23.9973	24.606	24.2567	23.969	24.0187	23.9632	23.8529	24.3713	24.5933	24.3612	24.5342	24.3631
FT03905NR	325.202	7.536	neg	9-epi-9-D1t-PhytoP	3397			LMFA02030007					126457308		C(CCCCCCC[C@@H](O)/C=C/[C@@H]1[C@@H](O)CC(=O)[C@@H]1CC)(=O)O	GEVZHBGQVSRMPD-DOWCJKKCSA-N	Lipids and lipid-like molecules	Fatty Acyls	Eicosanoids	Level 1	65.97	90.7	71.35	171.1020, 201.1127, 209.1178, 211.1335, 237.1493, 249.1495, 289.1807, 307.1913, 325.2022, 326.2055	M-H	C18H30O5	-0.615	24.453	24.3993	24.1664	24.3761	24.1009	24.1745	24.5967	23.6285	24.1655	24.1251	24.2571	24.7006	23.8648	23.8716	23.7358	23.5495	23.6224	24.0839	24.1473	24.0633	24.0248	23.9842
FT07015NR	469.229	5.829	neg	N-Methoxysuccinyl-Ala-Ala-Pro-Val	209187								4252643		COC(=O)CCC(=O)NC(C)C(=O)NC(C)C(=O)N1CCCC1C(=O)NC(C(C)C)C(O)=O	XSYKVGBBBLUSAQ-UHFFFAOYSA-N	Organic acids and derivatives	Carboxylic acids and derivatives	Amino acids, peptides, and analogues	Level 1	65.91	90.65	94.17	59.0129, 71.0129, 73.0285, 85.0285, 101.0234, 113.0234, 161.0448, 291.1810, 423.2232, 424.2269	M-H	C21H34N4O8	-3.41	23.4272	23.6704	23.5308	23.7055	23.4616	23.787	24.0994	23.8051	24.4683	24.4464	24.422	24.3842	23.9761	23.9002	23.8255	23.8909	23.7318	23.7174	24.0368	24.1427	24.3323	24.296
FT16055PR	858.447	6.27	pos	Medicagenic acid-3-O-beta-D-glucuronic acid-28-O-beta-D-glucopyranoside	551129										[C@H]1([C@@H]([C@@](C2[C@](C1)(C1[C@@](CC2)([C@]2(C(=CC1)C1[C@@](CC2)(CCC(C1)(C)C)C(=O)O[C@@H]1O[C@@H]([C@H]([C@@H]([C@H]1O)O)O)CO)C)C)C)(C)C(=O)O)O[C@@H]1O[C@@H](C([C@@H]([C@H]1O)O)O)C(=O)O)O	FYUFCSVJNLYUBD-PBQFAIIWSA-N	Lipids and lipid-like molecules	Prenol lipids	Terpene glycosides	Level 1	65.89	72.61	92.7	173.1324, 187.1480, 189.1637, 203.1794, 393.3143, 411.3256, 439.3203, 457.3309, 503.3371, 858.4465	M+NH4	C42H64O17	-1.048	22.2119	22.1712	22.2861	22.4316	22.4823	22.4689	22.4826	22.346	22.5143	22.5082	22.4652	22.4574	21.817	22.0354	21.9164	21.8956	21.9367	21.9387	21.9156	21.7504	21.8588	21.8821
FT02298NR	255.066	7.419	neg	Isoliquiritigenin	33587	HMDB0037316	44115	LMPK12120096	310312	C08650	mtr00941	Flavonoid biosynthesis	638278	961-29-5	C1(O)=CC=C(C(=O)/C=C/C2C=CC(O)=CC=2)C(O)=C1	DXDRHHKMWQZJHT-FPYGCLRLSA-N	Phenylpropanoids and polyketides	Linear 1,3-diarylpropanoids	Chalcones and dihydrochalcones	Level 1	65.87	90.26	73.5	63.7646, 91.0180, 119.0494, 120.0528, 135.0080, 136.0115, 153.0187, 255.0661, 255.1602, 256.0695	M-H	C15H12O4	-0.784	22.9216	22.4745	22.8709	22.6238	23.1241	22.9435	22.9761	22.347	23.0148	22.9978	22.8583	22.6418	22.9037	22.9237	23.221	22.6795	23.1229	22.8857	23.8697	24.4648	24.383	24.1693
FT03645NR	313.238	9.823	neg	12,13-DiHOME	3256	HMDB0004705		LMFA02000302	72665	C14829	mtr00591	Linoleic acid metabolism	25320870	7293-40-5	C(CCCCCCC/C=C\C[C@H](O)[C@@H](O)CCCCC)(=O)O	CQSLTKIXAJTQGA-BTDPBSJTSA-N	Lipids and lipid-like molecules	Fatty Acyls	Fatty acids and conjugates	Level 1	65.87	89.7	64.86	99.0805, 129.0913, 183.1385, 207.0996, 277.2182, 295.2270, 313.0713, 313.1776, 313.2378, 314.2412	M-H	C18H34O4	-0.638	21.2991	22.4103	21.9884	21.7108	21.7557	21.4796	22.0864	21.7511	21.6833	21.7839	22.0852	21.2565	21.4888	21.8512	20.9007	21.7321	21.2678	21.737	20.8628	21.8397	21.9097	21.5946
FT01575NR	215.128	6.725	neg	Undecanedioic acid	2822	HMDB0000888	5846	LMFA01170007	73713				15816	1852-04-6	C(CCCCCCCCCC(=O)O)(=O)O	LWBHHRRTOZQPDM-UHFFFAOYSA-N	Lipids and lipid-like molecules	Fatty Acyls	Fatty acids and conjugates	Level 1	65.86	89.53	90.57	61.9873, 146.9649, 153.1277, 154.1308, 197.0973, 197.1178, 198.1208, 215.0087, 215.1285, 216.1318	M-H	C11H20O4	-2.324	21.4552	21.6659	21.4685	21.4155	21.3117	21.528	21.3196	21.419	21.1655	21.2313	21.3958	21.3487	21.2046	21.4858	21.3141	21.2835	21.338	21.5121	21.5181	21.1896	21.4337	21.546
FT00778NR	154.99	6.849	neg	2-Chlorobenzoic acid	200514	HMDB0245065			30793	C02357			8374		OC(=O)C1=CC=CC=C1Cl	IKCLCGXPQILATA-UHFFFAOYSA-N	Benzenoids	Benzene and substituted derivatives	Benzoic acids and derivatives	Level 1	65.85	90.56	78.05	84.9899, 87.0024, 87.0078, 88.0032, 96.9691, 110.9997, 112.0034, 154.9898, 155.0698, 155.9931	M-H	C7H5ClO2	-4.516	23.7964	23.753	23.7669	23.7427	23.6193	23.8865	23.6878	23.7427	23.7716	23.5542	23.7838	23.8325	23.6982	23.7273	23.8534	23.7333	23.8111	23.8062	23.6927	23.8556	23.5883	23.9383
FT04056PR	284.295	13.818	pos	Stearamide	8566	HMDB0034146	34494	LMFA08010003	34900	C13846			31292	124-26-5	NC(=O)CCCCCCCCCCCCCCCCC	LYRFLYHAGKPMFH-UHFFFAOYSA-N	Organic acids and derivatives	Carboximidic acids and derivatives	Carboximidic acids	Level 1	65.78	91.52	100	57.0705, 71.0707, 71.0758, 71.0860, 74.0605, 88.0761, 102.0917, 116.1071, 284.2945, 285.2979	M+H	C18H37NO	-0.703	26.5597	26.7311	26.3703	26.2172	26.4925	26.5061	26.2392	25.9442	25.9625	26.6337	26.3077	24.9597	26.8402	27.0444	26.6391	25.5235	26.9075	26.5422	26.4253	26.7107	26.4627	26.4608
FT03084PR	247.129	1.902	pos	gamma-Glutamylvaline	51190	HMDB0011172	62020		68848				7015683	2746-34-1	CC(C)[C@H](NC(=O)CC[C@H](N)C(O)=O)C(O)=O	AQAKHZVPOOGUCK-XPUUQOCRSA-N	Organic acids and derivatives	Carboxylic acids and derivatives	Amino acids, peptides, and analogues	Level 1	65.77	74.17	78.28	51.2252, 72.0814, 84.0449, 118.0865, 130.0502, 148.0608, 184.0968, 230.1026, 247.0423, 247.1304	M+H	C10H18N2O5	-0.809	19.1135	19.2494	19.1861	18.9897	19.0541	19.3415	19.0893	19.1995	18.5035	19.4844	19.5018	18.9807	19.667	18.3092	19.781	19.011	19.6787	19.0622	20.1501	19.0112	19.9139	19.7108
FT02276PR	209.154	6.366	pos	2,2,6,7-Tetramethylbicyclo[4.3.0]nona-1(9),4-diene-7,8-diol	60364	HMDB0036686	91723						131752035	99901-24-3	C[C@]1(O)[C@H](O)C=C2[C@@]1(C)C=CCC2(C)C	SKBCVUCDJRKPAH-RTXFEEFZSA-N	Organic oxygen compounds	Organooxygen compounds	Alcohols and polyols	Level 1	65.75	90.32	65.85	95.0859, 107.0858, 109.0651, 135.0805, 135.1168, 145.1012, 163.1117, 173.1325, 191.1430, 209.1534	M+H	C13H20O2	-0.478	22.9755	23.1508	23.1088	23.3982	23.0528	23.0375	23.1964	22.942	23.1622	23.128	23.4885	23.4715	23.4539	23.0678	23.1595	22.8211	23.025	23.337	23.3431	23.3356	23.1851	23.1864
FT03685PR	271.096	8.537	pos	Medicarpin	29759		48117	LMPK12070028	100	C10503	mtr00943	Isoflavonoid biosynthesis	336327		C1(O)=CC2OC[C@@]3([H])C4C=CC(OC)=CC=4O[C@@]3([H])C=2C=C1	NSRJSISNDPOJOP-BBRMVZONSA-N	Phenylpropanoids and polyketides	Isoflavonoids	Furanoisoflavonoids	Level 1	65.73	74.96	88.31	109.0651, 123.0442, 137.0597, 147.0440, 159.0804, 161.0595, 163.0392, 271.0589, 271.0951, 271.1648	M+H	C16H14O4	-0.738	16.0379	14.7655	15.8867	17.1602	14.7902	14.2977	17.9401	18.0016	18.0916	17.6735	17.9718	17.8362	9.98181	9.98181	15.9388	9.98181	17.3514	16.5682	20.4093	21.2449	20.1647	20.5123
FT02447PR	216.196	6.441	pos	12-amino-dodecanoic acid	2456		35924	LMFA01100005	42025				69661		C(CCCCCCCCCCCN)(=O)O	PBLZLIFKVPJDCO-UHFFFAOYSA-N	Lipids and lipid-like molecules	Fatty Acyls	Fatty acids and conjugates	Level 1	65.71	73.54	84.82	81.0704, 83.0860, 97.1015, 107.0858, 121.1011, 163.1481, 181.1585, 198.1848, 217.1043, 217.1594	M+H	C12H25NO2	-0.463	20.5901	20.6429	20.6981	20.4443	20.4174	20.3843	19.7163	19.8083	19.7876	19.7983	20.0933	20.1553	20.2968	20.8024	20.8029	20.3407	21.4845	20.5821	20.114	20.0196	20.2096	20.0095
FT05160PR	323.258	12.732	pos	9-(3,4-dimethyl-5-pentylfuran-2-yl)-nonanoic acid	2624	HMDB0061645	45905	LMFA01150011					13963865	57818-40-3	C(CC)CCC1=C(C)C(C)=C(CCCCCCCCC(=O)O)O1	GGNZKBPHAMNUOU-UHFFFAOYSA-N	Lipids and lipid-like molecules	Fatty Acyls	Fatty acids and conjugates	Level 1	65.7	74.32	85.39	71.0861, 81.0703, 93.0702, 95.0858, 99.0808, 121.1014, 135.1167, 151.1119, 179.1430, 277.2163	M+H	C20H34O3	-0.619	18.9919	18.6045	18.9718	18.8189	19.0782	18.9677	21.1659	20.673	21.3507	21.0251	21.0849	20.9208	18.292	18.145	17.6887	17.5736	16.9425	18.0646	18.0509	18.3476	17.7759	17.5409
FT01140NR	187.097	5.273	neg	Azelaic acid	2867	HMDB0000784	5750	LMFA01170054	48131	C08261			2266	123-99-9	C(CCCCCCCC(=O)O)(=O)O	BDJRBEYXGGNYIS-UHFFFAOYSA-N	Lipids and lipid-like molecules	Fatty Acyls	Fatty acids and conjugates	Level 1	65.65	90.6	93.48	97.0649, 123.0806, 125.0963, 125.1130, 126.0996, 143.1068, 169.0864, 187.0969, 187.1117, 188.1005	M-H	C9H16O4	-3.207	24.1514	24.0538	23.8238	24.0026	23.7391	23.7763	24.2318	23.6736	23.8162	23.8179	23.8021	24.0365	23.771	23.6578	24.1301	23.6683	23.764	23.7692	23.9265	23.8555	23.892	23.8873
FT05473NR	393.176	4.597	neg	Foeniculoside V	58810	HMDB0034874	90262						73657190	219583-09-2	CC1(C)OC2(C)CCC1(O)CC2OC1OC(CO)C(O)C(O)C1O	KTPRFNBCDRCCJW-UHFFFAOYSA-N	Lipids and lipid-like molecules	Prenol lipids	Terpene glycosides	Level 1	65.64	89.63	58.95	59.0129, 71.0129, 89.0234, 101.0237, 113.0236, 116.9275, 149.0451, 253.0349, 374.9422, 393.1739	M+FA-H	C16H28O8	-0.254	21.1402	20.9409	21.0622	21.079	21.0538	21.1214	21.4264	21.0909	21.6593	21.7159	21.6137	21.806	21.3378	21.4662	21.3635	21.3284	21.2909	21.1577	22.2476	22.238	22.3574	22.2763
FT00953PR	130.086	1.096	pos	L-Pipecolic acid	47177	HMDB0000716	63100		30913	C00408	mtr00310,mtr00960	Lysine degradation|Tropane, piperidine and pyridine alkaloid biosynthesis	439227	3105-95-1	OC(=O)[C@@H]1CCCCN1	HXEACLLIILLPRG-YFKPBYRVSA-N	Organic acids and derivatives	Carboxylic acids and derivatives	Amino acids, peptides, and analogues	Level 1	65.63	91.78	88.17	56.0501, 84.0450, 84.0693, 84.0717, 84.0812, 84.0907, 84.0932, 85.0843, 130.0863, 131.0896	M+H	C6H11NO2	0	26.6194	27.0919	27.4648	26.805	27.1658	26.6434	27.7093	27.1888	27.4765	27.5179	27.8211	27.8922	26.5322	26.8561	26.6229	26.5803	26.5609	26.6236	27.5618	27.6898	27.5113	27.4771
FT05636NR	401.088	7.221	neg	5,2',5'-Trihydroxy-3,7,8-trimethoxyflavone 2'-acetate	33172		51499	LMPK12113087					44259911		C1(OC)=C(OC)C2OC(C3C(CC(O)=O)=CC=C(O)C=3)=C(OC)C(=O)C=2C(O)=C1	QLXHITSYJNILTR-UHFFFAOYSA-N	Phenylpropanoids and polyketides	Flavonoids	O-methylated flavonoids	Level 1	65.63	72.91	86.43	61.9874, 112.9844, 121.0287, 129.9750, 181.0656, 225.0554, 313.0720, 357.0615, 401.0879, 402.0911	M-H	C20H18O9	-0.748	21.702	21.4718	21.6653	21.9065	21.4587	21.4659	21.621	21.292	21.5111	21.623	21.4359	21.4097	21.3525	21.5312	21.4829	21.4738	21.6328	21.7654	21.721	21.5314	21.6394	21.7213
FT03283PR	256.081	0.76	pos	Nicotinic acid ribonucleoside	550648									17720-18-2	O=C([O-])c1ccc[n+]([C@@H]2O[C@H](CO)[C@@H](O)[C@H]2O)c1	PUEDDPCUCPRQNY-ZYUZMQFOSA-N	Organic oxygen compounds	Organooxygen compounds	Carbohydrates and carbohydrate conjugates	Level 1	65.62	91.27	61.85	85.0288, 115.0391, 124.0394, 129.0182, 133.0495, 143.0338, 145.0494, 161.0443, 189.0392, 203.0548	M+H	C11H13NO6	-0.781	25.593	25.4699	25.5633	25.5553	25.2671	25.3949	25.5884	25.6726	25.511	25.4505	25.7945	25.8774	25.7345	25.6289	25.7833	25.6916	25.6729	25.6725	25.8844	25.8031	25.8105	25.9191
FT05978PR	350.23	9.367	pos	N-(3-Hydroxy-9Z-hexadecenoyl) glycine	8908			LMFA08020334							C(CC(O)CCCCC/C=C\CCCCCC)(=O)NCC(=O)O	SQFRXWVHVJRXII-FPLPWBNLSA-N	Organic acids and derivatives	Carboxylic acids and derivatives	Amino acids, peptides, and analogues	Level 1	65.62	90.16	66.94	81.0190, 94.0267, 165.1123, 180.0993, 194.1152, 220.1305, 262.1412, 332.2197, 333.2274, 350.2300	M+Na	C18H33NO4	-0.857	22.7302	22.7683	22.544	22.6655	22.94	23.186	21.9677	21.6889	21.931	21.8544	21.8493	21.4678	23.0414	22.9208	22.883	22.7358	23.0181	22.6496	23.7675	23.668	23.8833	23.2804
FT03439PR	261.144	2.894	pos	Glutamylisoleucine	53856	HMDB0028822			141436				9813855	5879-22-1	CC[C@H](C)[C@H](NC(=O)[C@@H](N)CCC(O)=O)C(O)=O	SNFUTDLOCQQRQD-ZKWXMUAHSA-N	Organic acids and derivatives	Carboxylic acids and derivatives	Amino acids, peptides, and analogues	Level 1	65.54	89.9	77.01	84.0448, 86.0968, 102.0553, 107.9671, 132.1020, 197.1285, 225.1226, 243.1339, 261.1329, 284.1606	M+H	C11H20N2O5	-0.383	22.3123	22.6108	22.4151	23.2159	21.6105	21.9956	23.2933	22.5474	22.141	22.1515	22.352	23.6234	21.7547	21.8074	22.0335	22.1886	21.6212	22.4057	22.3007	22.1864	22.3322	22.0785
FT13984PR	677.374	9.674	pos	DGMG(16:0/0:0)	18028			LMGL04010017							C(O[C@H]1[C@H](O)[C@@H](O)[C@@H](O)[C@@H](CO[C@@H]2[C@H](O)[C@@H](O)[C@@H](O)[C@@H](CO)O2)O1)[C@]([H])(O)COC(CCCCCCCCCCCCCCC)=O	OQWOKDQAPBSVGH-KFDGTCGFSA-N	Lipids and lipid-like molecules	Glycerolipids	Glycosylglycerols	Level 1	65.54	89.9	88.85	81.0704, 95.0858, 109.1013, 121.1014, 135.1167, 243.2104, 261.2211, 335.2577, 353.2683, 497.3101	M+Na	C31H58O14	2.805	21.6188	21.97	22.0239	21.8173	22.3123	22.0481	22.217	22.0893	22.897	22.2863	22.3983	22.0621	22.2135	22.1596	21.9979	21.6607	22.1776	21.8957	22.1128	22.6079	22.4446	22.2693
FT05368PR	330.264	9.468	pos	9-oxo-13-hydroxy-11-octadecenoic acid	3202		74710	LMFA02000248					5283008		C(CCCC(=O)C/C=C/C(O)CCCCC)CCCC(=O)O	CNXCBZXQDAJZLD-JLHYYAGUSA-N	Lipids and lipid-like molecules	Fatty Acyls	Lineolic acids and derivatives	Level 1	65.49	89.38	71.48	98.9845, 125.0961, 140.0104, 174.9921, 176.9890, 189.1122, 252.9977, 277.2162, 295.2270, 330.3373	M+NH4	C18H32O4	-0.606	20.8924	20.9464	20.8973	21.0922	21.0749	20.9399	21.5556	21.0575	21.7024	21.2629	21.3147	21.4156	21.0579	21.0424	20.7007	20.5598	20.9186	20.9365	21.1842	21.3994	21.3326	21.2595
FT06741PR	377.145	4.267	pos	Riboflavin	46953	HMDB0000244	233		17015	C00255	mtr00740,mtr02010,mtr04977	Riboflavin metabolism|ABC transporters|Vitamin digestion and absorption	493570	83-88-5	CC1=C(C)C=C2N(C[C@H](O)[C@H](O)[C@H](O)CO)C3=NC(=O)NC(=O)C3=NC2=C1	AUNGANRZJHBGPY-SCRDCRAPSA-N	Organoheterocyclic compounds	Pteridines and derivatives	Alloxazines and isoalloxazines	Level 1	65.45	90.32	90.31	69.0341, 99.0445, 172.0869, 200.0817, 216.0768, 243.0875, 359.1339, 377.1453, 377.1869, 378.1485	M+H	C17H20N4O6	-0.265	23.347	23.4204	23.3235	23.3003	23.3762	23.2365	23.2393	22.8287	23.0121	23.044	23.1238	23.3471	23.2337	23.1062	23.2193	23.0497	23.1153	23.3225	22.9206	22.951	23.0158	22.9248
FT04503PR	300.289	12.079	pos	Palmitoylethanolamide	9024	HMDB0002100	43210	LMFA08040013	71464	C16512			4671	544-31-0	C(CCCCCCCCCCCCCC)C(=O)NCCO	HXYVTAGFYLMHSO-UHFFFAOYSA-N	Organic acids and derivatives	Carboximidic acids and derivatives	Carboximidic acids	Level 1	65.43	73.81	75.92	57.0706, 62.0607, 89.0601, 133.0860, 177.1132, 282.2801, 283.1759, 283.2625, 300.2511, 300.2892	M+H	C18H37NO2	-0.666	19.2709	19.3093	19.7416	19.7213	19.6112	19.0797	19.5587	19.2445	19.1038	19.4452	19.3731	19.2904	20.3336	20.326	20.3535	20.2157	20.6654	20.8016	20.0003	20.3804	20.1022	19.9727
FT04061NR	331.067	2.062	neg	6-O-Galloylglucose	255812	HMDB0302912			65941						O[C@@H]1O[C@H](COC(=O)C2=CC(O)=C(O)C(O)=C2)[C@@H](O)[C@H](O)[C@H]1O	VGVDLJNNDOFWKT-JEUROIALSA-N	Benzenoids	Benzene and substituted derivatives	Benzoic acids and derivatives	Level 1	65.38	89.28	80.23	61.9876, 125.0234, 129.9750, 149.9950, 168.0057, 169.0128, 194.9237, 313.0549, 331.0670, 332.0692	M-H	C13H16O10	-0.604	20.8771	20.9193	21.312	20.6853	20.9429	20.8427	20.4954	20.2096	20.6577	20.4633	20.7629	20.508	20.8004	21.0732	21.027	21.1035	20.9068	20.8298	20.701	20.9002	20.9666	20.9315
FT06353NR	435.129	4.23	neg	Epiafzelechin 5-O-beta-D-glucopyranoside	28850			LMPK12020030					14580549		C1(O)C=C2O[C@H](C3C=CC(O)=CC=3)[C@H](O)CC2=C(O[C@H]2[C@H](O)[C@@H](O)[C@H](O)[C@@H](CO)O2)C=1	FKEOHZPUDDAEDB-NJOLZHPTSA-N	Phenylpropanoids and polyketides	Flavonoids	Flavonoid glycosides	Level 1	65.36	89.84	84.97	151.0394, 163.0395, 190.0265, 191.0343, 209.0452, 221.0448, 315.0873, 320.0919, 345.0978, 435.1292	M-H	C21H24O10	-0.919	21.4928	21.5884	21.9104	21.5407	22.2311	21.9358	22.2021	22.2221	22.3726	22.3312	22.4179	22.3078	21.0888	21.2784	21.1755	19.4083	21.3474	21.0882	22.0539	22.4019	22.5594	22.4054
FT01234NR	193.086	8.212	neg	Methoxyeugenol	64296	HMDB0041194	95616		86562				226486	6627-88-9	COC1=CC(CC=C)=CC(OC)=C1O	FWMPKHMKIJDEMJ-UHFFFAOYSA-N	Benzenoids	Phenols	Methoxyphenols	Level 1	65.34	89.57	71.06	90.9325, 101.0233, 125.0237, 129.0183, 146.9222, 147.0287, 161.0449, 193.0864, 193.1275, 194.0900	M-H	C11H14O3	-3.107	21.5576	21.5183	21.596	21.5861	21.499	21.7445	21.5806	21.6982	21.4017	21.552	21.5768	21.6033	21.3585	21.2743	21.2378	21.3831	21.5111	21.4715	21.3564	21.3881	21.354	21.2043
FT00749PR	118.086	1.096	pos	Norvaline	52443	HMDB0013716	85259		28804	C01799			439575	760-78-1	CCC[C@@H](N)C(O)=O	SNDPXSYFESPGGJ-SCSAIBSYSA-N	Organic acids and derivatives	Carboxylic acids and derivatives	Amino acids, peptides, and analogues	Level 1	65.33	91.25	57.21	55.0549, 72.0719, 72.0738, 72.0814, 72.0907, 72.0934, 73.0847, 91.0548, 96.0811, 118.0864	M+H	C5H11NO2	0.847	24.7886	25.1978	25.6084	24.9604	25.2904	24.7854	25.2529	24.7609	24.9657	25.0331	25.3432	25.3791	25.6321	25.6059	25.6973	25.7498	25.5015	25.6271	26.7059	26.7634	26.566	26.5315
FT01345NR	201.113	5.944	neg	Sebacic acid	2821	HMDB0000792	4240	LMFA01170006	41865	C08277			5192	111-20-6	C(CCCCCCCCC(=O)O)(=O)O	CXMXRPHRNRROMY-UHFFFAOYSA-N	Lipids and lipid-like molecules	Fatty Acyls	Fatty acids and conjugates	Level 1	65.33	89.67	88.62	57.0336, 61.0034, 111.0803, 116.9277, 139.1120, 140.1155, 183.1019, 184.1055, 201.1129, 202.1168	M-H	C10H18O4	-2.486	21.8645	21.6189	21.5377	21.5279	21.7373	21.4538	21.7021	22.0114	21.8965	21.9394	21.8771	21.5867	21.3584	22.0334	21.4459	21.8988	21.3138	21.4587	21.4271	21.5826	21.4368	22.0277
FT02093NR	245.093	4.888	neg	N-Acetyltryptophan	52441	HMDB0013713			74640				700653	1218-34-4	CC(=O)N[C@@H](CC1=CNC2=C1C=CC=C2)C(O)=O	DZTHIGRZJZPRDV-LBPRGKRZSA-N	Organic acids and derivatives	Carboxylic acids and derivatives	Amino acids, peptides, and analogues	Level 1	65.32	91.63	97.7	70.0289, 74.0238, 98.0238, 116.0345, 116.0493, 159.0921, 201.1022, 203.0822, 245.0930, 246.0965	M-H	C13H14N2O3	-1.224	23.7711	23.9016	23.9894	23.8658	23.9193	23.8574	24.6371	24.5379	24.8069	24.8351	24.8437	24.8353	26.9898	27.0489	27.0887	27.0034	26.9555	26.982	27.8597	27.9378	28.01	27.9644
FT03272NR	299.259	11.418	neg	16-hydroxy stearic acid	3088		35446	LMFA02000134					361943		C(CCCCCCCCCCCCC(O)CC)CC(=O)O	IZAIPALZJVSRHT-UHFFFAOYSA-N	Lipids and lipid-like molecules	Fatty Acyls	Fatty acids and conjugates	Level 1	65.32	89.01	59.22	50.9036, 58.4881, 74.8130, 74.8170, 137.0540, 187.9411, 219.6655, 281.2502, 299.2588, 300.2626	M-H	C18H36O3	-1.002	20.5318	20.3346	20.4252	20.4898	20.4538	20.126	20.388	20.3424	20.4924	20.479	20.2734	20.2326	20.2802	20.4475	20.3582	20.3778	20.3848	20.209	20.1782	20.3233	20.51	20.3878
FT06116PR	354.191	5.518	pos	(5E,7E)-Undeca-2,5,7-trienedioylcarnitine	197750	HMDB0241202									C[N+](C)(C)CC(CC([O-])=O)OC(=O)C=CCC=CC=CCCC(O)=O	BFROTNJJYDEVST-UHFFFAOYSA-N	Lipids and lipid-like molecules	Fatty Acyls	Fatty acid esters	Level 1	65.26	73.74	79.14	86.0968, 156.1019, 163.0757, 181.0862, 205.0856, 290.1751, 308.1858, 336.1808, 354.1895, 355.0695	M+H	C18H27NO6	-0.565	19.8589	20.012	19.6969	19.9762	19.9185	19.9863	19.7874	19.4379	19.8859	19.9915	19.881	20.1168	19.733	19.6724	19.7574	19.5194	19.4955	19.6933	20.4943	20.392	20.467	20.5452
FT01899PR	189.123	1.129	pos	Valylalanine	54131	HMDB0029120	23707		75008				6992637	27493-61-4	CC(C)[C@H](N)C(=O)N[C@@H](C)C(O)=O	HSRXSKHRSXRCFC-WDSKDSINSA-N	Organic acids and derivatives	Carboxylic acids and derivatives	Amino acids, peptides, and analogues	Level 1	65.19	89.96	60.21	57.0342, 72.0813, 101.0236, 115.0391, 118.0864, 130.0499, 143.1178, 148.0602, 157.0131, 189.1249	M+H	C8H16N2O3	-0.529	22.8024	22.579	22.5485	22.8214	22.2785	22.5437	22.7451	22.2948	22.3679	22.3178	22.6344	22.9199	22.0317	22.2261	22.3402	22.3205	22.1402	22.4107	22.279	22.3277	22.3109	22.2539
FT11305PR	619.434	12.248	pos	3,6-Epoxy-5,5',6,6'-tetrahydro-b,b-carotene-3',5,5',6'-tetrol	54564	HMDB0029654	86402		176245				15298697	181046-82-2	C\C(\C=C\C=C(/C)\C=C\C12OC(CC1(C)C)CC2(C)O)=C/C=C/C=C(\C)/C=C/C=C(\C)/C=C/C1(O)C(C)(C)CC(O)CC1(C)O	VIOJJXRZEGPFSJ-DKLMTRRASA-N	Lipids and lipid-like molecules	Prenol lipids	Tetraterpenoids	Level 1	65.15	89.41	84.26	83.0862, 107.0859, 119.0858, 121.1012, 145.1010, 221.1528, 539.3680, 583.4151, 601.4243, 619.4356	M+H	C40H58O5	-2.099	21.1318	21.485	20.99	20.9134	20.1476	21.0059	21.2555	21.5686	22.1415	21.6592	20.9937	21.1208	21.2056	20.8529	21.3733	18.1546	21.123	21.1656	20.7708	21.6085	21.7116	20.8705
FT04240PR	291.195	11.139	pos	8-oxo-9,11-octadecadiynoic acid	3225		74795	LMFA02000271					5312942		C(CCCCCCC(=O)C#CC#CCCCCCC)(=O)O	MNEYSZJSCYXZQM-UHFFFAOYSA-N	Lipids and lipid-like molecules	Fatty Acyls	Fatty acids and conjugates	Level 1	65.14	89.42	70.25	83.0858, 93.0702, 95.0857, 99.0444, 109.0652, 111.0806, 191.1066, 273.1847, 291.1951, 292.1983	M+H	C18H26O3	-1.03	20.8939	21.0662	20.9897	21.2877	20.9845	20.2522	21.6236	20.9395	21.3057	21.1342	21.1361	21.7226	21.1	21.2734	20.9721	20.6293	21.1769	22.1625	21.0934	21.4992	21.4575	21.1884
FT05010PR	318.202	4.068	pos	Ser-Val-Leu	258608		15791						145457935		CC(C)CC(C(=O)O)NC(=O)C(C(C)C)NC(=O)C(CO)N	YEDSOSIKVUMIJE-DCAQKATOSA-N	Organic acids and derivatives	Carboxylic acids and derivatives	Amino acids, peptides, and analogues	Level 1	65.13	73.38	86.85	72.0813, 86.0968, 87.0557, 114.0915, 132.1019, 159.1127, 173.1282, 187.1076, 201.1231, 318.1614	M+H	C14H27N3O5	-0.629	20.9479	20.7968	20.6759	20.7619	20.6448	20.5653	20.8477	20.4665	20.6785	20.6682	20.717	20.9186	20.3982	20.2453	20.2917	20.4475	20.2455	20.669	20.4866	20.6537	20.5753	20.5489
FT03534PR	265.112	0.674	pos	Thiamine	46948	HMDB0000235	229		18385	C00378	mtr00730,mtr02010,mtr04122,mtr04977	Thiamine metabolism|ABC transporters|Sulfur relay system|Vitamin digestion and absorption	1130	59-43-8	CC1=C(CCO)SC=[N+]1CC1=CN=C(C)N=C1N	JZRWCGZRTZMZEH-UHFFFAOYSA-N	Organoheterocyclic compounds	Diazines	Pyrimidines and pyrimidine derivatives	Level 1	65.12	73.15	74.27	81.0452, 104.1074, 112.8959, 122.0714, 133.0607, 144.0478, 181.9622, 264.9298, 265.1118, 266.1594	M+	C12H17N4OS+	0	20.7933	21.2304	20.9738	21.5535	21.2379	20.8016	20.5399	20.6813	20.9732	20.8849	21.2097	20.9353	21.3356	20.7886	21.3391	21.0558	21.0241	21.6291	21.315	21.1251	21.0927	20.5429
FT07184NR	479.119	4.774	neg	tadehaginoside	555711										C1=CC(=CC=C1C=CC(=O)OCC2C(C(C(C(O2)OC3=CC(=CC(=C3)O)O)O)O)O)O	XUJRENMDCSKMFE-UHFFFAOYSA-N	Organic oxygen compounds	Organooxygen compounds	Carbohydrates and carbohydrate conjugates	Level 1	65.12	73.76	79.25	108.0206, 123.0442, 152.0106, 153.0182, 167.0342, 199.1327, 297.0610, 311.0769, 479.1185, 479.2109	M+FA-H	C21H22O10	-0.835	19.8956	19.7165	19.9078	19.8535	19.9908	19.8847	20.2307	20.4096	20.3076	20.3234	20.3257	20.3878	19.3045	19.5284	19.5876	19.5065	19.341	19.5207	19.7821	19.7673	20.1538	19.7861
FT07524PR	411.199	4.922	pos	Rehmaionoside C	279198		71699			C17452			11740990		CC(=O)C=CC1(C(CCCC1(C)OC2C(C(C(C(O2)CO)O)O)O)(C)C)O	UUBHXYINEPOWQI-XHWTUMPSSA-N	Lipids and lipid-like molecules	Prenol lipids	Terpene glycosides	Level 1	64.88	73.09	75.91	102.7951, 203.0529, 231.1352, 273.1481, 301.1433, 363.1811, 375.1816, 381.1903, 411.1994, 412.2028	M+Na	C19H32O8	0.243	20.9018	20.5383	20.8593	20.6813	20.9727	20.8318	21.3865	21.2234	21.5591	21.4859	21.64	21.6515	21.0005	21.0387	20.9681	20.8594	21.098	20.6479	21.2943	21.1678	21.4616	21.4845
FT03914NR	325.202	6.296	neg	Dinor-PGF2alpha	3813		74977	LMFA03010212					52921877		[C@H]1(/C=C/[C@@H](O)CCCCC)[C@H](O)C[C@H](O)[C@@H]1C/C=C\CC(O)=O	IDKLJIUIJUVJNR-XJEQWDHQSA-N	Lipids and lipid-like molecules	Fatty Acyls	Eicosanoids	Level 1	64.86	90.03	77.07	119.0858, 123.0806, 135.0807, 171.1020, 185.1179, 263.1649, 289.1806, 290.1836, 307.1910, 325.2028	M-H	C18H30O5	-0.923	22.7669	23.2783	22.4667	23.1788	22.3306	22.7549	22.9476	22.4728	22.7242	22.8676	22.7867	23.485	22.2534	21.623	22.0823	21.6407	21.8163	22.3858	22.7644	22.7523	22.4706	22.3907
FT10924PR	609.145	4.627	pos	Kaempferol 3-rhamnoside 7-galacturonide	62605	HMDB0039320	93904						14309756	124167-98-2	CC1OC(OC2=C(OC3=CC(OC4OC(C(O)C(O)C4O)C(O)=O)=CC(O)=C3C2=O)C2=CC=C(O)C=C2)C(O)C(O)C1O	MKGZGCPBKPSTST-UHFFFAOYSA-N	Phenylpropanoids and polyketides	Flavonoids	Flavonoid glycosides	Level 1	64.86	90.02	69.49	67.7627, 193.1228, 211.1337, 267.1575, 271.0598, 272.0635, 285.1694, 429.2088, 609.1375, 610.1474	M+H	C27H28O16	-0.164	22.6784	22.685	22.5432	22.6874	22.5886	22.4581	22.5554	22.2995	22.5375	22.4576	22.5728	22.6626	22.4764	22.4352	22.5222	22.3241	22.4239	22.6992	22.2667	22.2874	22.2369	22.1968
FT03621NR	313.072	6.907	neg	Aflatoxin Ro	203201	HMDB0248043							628754		COC1=C2C3=C(C(O)CC3)C(=O)OC2=C2C3C=COC3OC2=C1	WYIWLDSPNDMZIT-UHFFFAOYSA-N	Phenylpropanoids and polyketides	Coumarins and derivatives	Furanocoumarins	Level 1	64.82	75.48	84.41	105.9873, 154.8229, 255.0299, 270.0531, 283.0247, 285.0772, 298.0487, 313.0720, 313.1069, 314.0756	M-H	C17H14O6	-0.319	14.9554	16.528	15.5763	14.3572	17.1132	14.715	17.1555	18.2953	17.222	18.3541	17.7892	17.5276	12.762	16.9563	14.2767	14.6495	16.2838	13.9649	18.0898	19.5914	18.4682	17.2724
FT02765PR	231.17	3.74	pos	Isoleucyl-Valine	53943	HMDB0028920							435949		CCC(C)C(N)C(=O)NC(C(C)C)C(O)=O	BCXBIONYYJCSDF-UHFFFAOYSA-N	Organic acids and derivatives	Carboxylic acids and derivatives	Amino acids, peptides, and analogues	Level 1	64.81	90.73	70.14	55.0549, 72.0718, 72.0813, 73.0846, 86.0968, 132.1019, 185.1647, 231.1200, 231.1702, 232.1724	M+H	C11H22N2O3	0	24.573	24.4847	24.311	24.4934	24.3149	24.2003	24.5858	24.0926	24.2765	24.2847	24.4503	24.771	23.8297	23.8768	23.8485	23.8424	23.5778	24.2861	23.991	24.1275	24.105	23.8846
FT03761PR	274.176	3.598	pos	Ala-Ala-Ile	263888		21324						139789064		CCC(C)C(C(=O)O)NC(=O)C(C)NC(=O)C(C)N	LGQPPBQRUBVTIF-JBDRJPRFSA-N	Organic acids and derivatives	Carboxylic acids and derivatives	Amino acids, peptides, and analogues	Level 1	64.81	73.78	85.29	72.0815, 86.0970, 100.6443, 115.0867, 132.1021, 143.0816, 143.0934, 203.1395, 274.1868, 275.1081	M+H	C12H23N3O4	-0.365	20.2646	20.2105	20.2437	20.2435	19.9292	19.7941	20.1252	19.7789	19.9136	20.1666	20.1329	20.4544	19.7434	19.5841	19.6495	19.6709	19.4827	19.8432	19.8417	19.8498	19.9223	19.7456
FT00859NR	161.081	3.642	neg	Mycarose	209014	HMDB0254966							18534011		CC(O)C(O)C(C)(O)CC=O	JYAQWANEOPJVEY-UHFFFAOYSA-N	Organic oxygen compounds	Organooxygen compounds	Carbonyl compounds	Level 1	64.8	90.04	82.29	59.0128, 71.0128, 71.0492, 73.0284, 99.0441, 115.0391, 116.9276, 117.0547, 160.8919, 161.0811	M-H	C7H14O4	-4.346	22.8221	23.0957	22.8673	23.1327	22.7725	23.1273	22.5295	22.2244	22.7745	22.5282	23.0115	22.8881	22.5028	22.314	22.4885	22.731	22.3865	22.1605	21.7778	22.091	22.1633	21.8258
FT06620NR	449.109	4.309	neg	Flavanomarein	541138									577-38-8	O=C1C2=CC=C(OC3OC(CO)C(O)C(O)C3O)C(O)=C2OC(C4=CC=C(O)C(O)=C4)C1	DGGOLFCPSUVVHX-RTHJTPBESA-N	Phenylpropanoids and polyketides	Flavonoids	Flavonoid glycosides	Level 1	64.8	90.45	54.73	61.9874, 125.0236, 151.0029, 178.9981, 259.0610, 269.0454, 287.0568, 287.0920, 449.1084, 450.1120	M-H	C21H22O11	-0.445	23.1752	23.1731	23.3557	23.2545	23.417	23.3354	23.6234	23.4405	23.766	23.7453	23.7732	23.5764	23.0635	23.2234	23.3158	23.1572	23.1678	23.1656	23.5615	23.8091	23.8004	23.8034
FT02704PR	228.196	8.128	pos	9-hydroxy-4-megastigmen-3-one	552133										CC1=CC(=O)CC([C@H]1CC[C@@H](C)O)(C)C	UEEJDIUOCUCVHN-PWSUYJOCSA-N	Lipids and lipid-like molecules	Prenol lipids	Sesquiterpenoids	Level 1	64.78	91.05	92.85	81.0704, 83.0860, 95.0859, 97.1015, 109.1014, 119.0856, 133.1011, 175.1481, 193.1586, 228.1956	M+NH4	C13H22O2	0	25.554	25.6391	25.4655	25.5922	25.4204	25.4902	25.4504	25.2879	25.3971	25.3944	25.4445	25.4237	25.0186	25.1233	25.0307	24.8119	25.1398	24.9468	24.5238	24.6556	24.4602	24.3616
FT04379PR	295.227	7.182	pos	Sterebin D	60505	HMDB0036832	91845						14396288		CC(=O)\C=C\C1C(C)(O)C(O)CC2C(C)(C)CCCC12C	BQUAFPABUCARCY-BQYQJAHWSA-N	Lipids and lipid-like molecules	Prenol lipids	Sesquiterpenoids	Level 1	64.75	89.89	94.64	71.0861, 95.0859, 99.0808, 111.0807, 151.1118, 161.1318, 165.1276, 259.2057, 277.2160, 295.2264	M+H	C18H30O3	-0.339	22.229	22.2153	22.1657	22.2371	21.9964	22.0532	22.4954	22.0626	22.3658	22.3256	22.3526	22.6143	22.0704	21.9671	22.0994	21.9048	21.8729	22.1767	22.2099	22.1999	22.235	22.026
FT06000NR	417.119	5.413	neg	Neoisoliquiritin	60906	HMDB0037317							14327425	59122-93-9	OCC1OC(OC2=CC(O)=C(C=C2)C(=O)\C=C\C2=CC=C(O)C=C2)C(O)C(O)C1O	XQWFHGOIUZFQPJ-FPYGCLRLSA-N	Phenylpropanoids and polyketides	Flavonoids	Flavonoid glycosides	Level 1	64.72	74.16	71.85	61.9873, 119.0495, 127.0005, 135.0082, 153.0185, 255.0663, 256.0689, 371.2096, 417.1183, 417.2129	M-H	C21H22O9	-0.479	19.2193	19.1009	19.3511	18.7798	19.2043	19.1485	19.261	18.9856	19.4182	19.3492	19.3352	19.1519	18.7315	18.979	18.943	18.6332	18.8177	18.85	19.5368	19.495	19.5504	19.9093
FT05957PR	349.273	11.522	pos	Carbocyclic thromboxane A2	204543								1202		CCCCCC(O)C=CC1CC2CC(C2)C1CC=CCCCC(O)=O	ZIWNJZLXPXFNGN-UHFFFAOYSA-N	Lipids and lipid-like molecules	Fatty Acyls	Fatty acids and conjugates	Level 1	64.71	90.39	76.14	71.0860, 81.0703, 95.0859, 109.0651, 123.0805, 179.1430, 331.2629, 349.1739, 349.2737, 350.2766	M+H	C22H36O3	-0.573	23.2139	23.2019	23.1559	23.006	23.2574	23.2377	23.5907	23.3693	23.6038	23.3618	23.4919	23.5265	23.0316	23.1782	23.2237	22.8579	22.927	23.1916	23.4396	23.5677	23.6039	23.381
FT02513NR	267.124	5.68	neg	(6S)-dehydrovomifoliol	35504	HMDB0302822	53371	LMPR0103050009	4372	C02533			688492		C1(CC(C)(C)[C@](O)(C(C)=C1)/C=C/C(C)=O)=O	JJRYPZMXNLLZFH-URWSZGRFSA-N	Lipids and lipid-like molecules	Prenol lipids	Sesquiterpenoids	Level 1	64.67	74.08	71.28	59.0129, 64.0877, 95.2807, 113.5916, 114.7409, 222.9429, 223.1336, 224.1362, 267.1242, 267.1568	M+FA-H	C13H18O3	-0.374	19.0414	18.9901	19.3408	18.969	18.7607	19.3894	19.6974	19.3066	19.6191	19.352	19.6414	19.6677	19.3141	19.0353	19.6441	19.3785	19.2992	19.0884	19.7614	19.5471	19.7074	19.6223
FT08501PR	463.087	5.018	pos	Luteolin-3-O-beta-D-glucuronide	30742	HMDB0240540	49080	LMPK12110650	75726				10253785		C1(O)=CC2OC(C3C=C(O[C@H]4[C@H](O)[C@@H](O)[C@H](O)[C@@H](C(=O)O)O4)C(O)=CC=3)=CC(=O)C=2C(O)=C1	JDOFZOKGCYYUER-ZFORQUDYSA-N	Phenylpropanoids and polyketides	Flavonoids	Flavonoid glycosides	Level 1	64.63	89.12	81.02	51.4526, 286.0480, 287.0548, 288.0580, 289.0526, 301.0698, 463.0843, 463.1945, 463.2873, 464.0916	M+H	C21H18O12	-0.216	20.8826	20.9449	21.0747	20.9438	21.0775	20.9736	20.7455	20.5624	20.8911	20.8638	20.987	20.9465	20.4874	20.339	20.5951	20.5248	20.6563	20.4937	19.6357	19.9611	20.0114	20.0516
FT05067NR	377.085	0.714	neg	D-(+)-Trehalose	47326	HMDB0000975	5913		16551	C01083	mtr00500,mtr02010	Starch and sucrose metabolism|ABC transporters	7427	99-20-7	OC[C@H]1O[C@H](O[C@H]2O[C@H](CO)[C@@H](O)[C@H](O)[C@H]2O)[C@H](O)[C@@H](O)[C@@H]1O	HDTRYLNUVZCQOY-LIZSDCNHSA-N	Organic oxygen compounds	Organooxygen compounds	Carbohydrates and carbohydrate conjugates	Level 1	64.62	91.37	71.73	59.0129, 71.0129, 89.0234, 113.0236, 179.0557, 215.0326, 341.1089, 342.1125, 377.0856, 378.0902	M+Cl	C12H22O11	-0.796	23.6252	23.6299	24.1698	23.7185	22.2955	25.0524	24.8328	24.6208	25.4947	25.3719	25.2657	24.3279	26.7041	27.2118	26.7618	26.29	26.6532	26.1578	26.9431	27.1098	26.7492	27.1879
FT02746PR	230.211	7.262	pos	13-amino-tridecanoic acid	2457		74859	LMFA01100006					5182019		C(CCCCCCCCCCCCN)(=O)O	YHNQOXAUNKFXNZ-UHFFFAOYSA-N	Lipids and lipid-like molecules	Fatty Acyls	Fatty acids and conjugates	Level 1	64.62	74.18	77.1	81.0702, 83.0861, 95.0860, 97.1014, 121.1014, 135.1168, 177.1636, 195.1740, 212.2010, 230.2113	M+H	C13H27NO2	-0.434	19.6555	19.7009	20.003	19.5728	19.7964	19.7382	18.6996	18.652	18.728	18.6332	18.9228	18.9179	19.6872	20.0925	19.8198	19.626	19.6606	19.8511	18.2481	18.7009	18.0149	18.5056
FT05920PR	349.089	4.068	pos	hydroxymedioresinol	257384	HMDB0304581									COC1=C(O)C=CC(\C=C\C(=O)C(=O)C(O)C(O)C(O)CO)=C1	IEPQZIWEKIJAOM-HWKANZROSA-N	Phenylpropanoids and polyketides	Cinnamic acids and derivatives	Hydroxycinnamic acids and derivatives	Level 1	64.62	90.47	79.03	87.2683, 87.2751, 185.0420, 187.0366, 226.0683, 228.0626, 348.9892, 349.0891, 349.1787, 350.0925	M+Na	C15H18O8	-0.286	23.609	23.4999	23.5316	23.5563	23.4323	23.5411	23.9294	23.5226	23.6613	23.722	23.6928	23.8976	23.217	23.3415	23.3813	23.223	23.3381	23.4407	23.4754	23.5718	23.5307	23.3334
FT02915PR	239.164	8.786	pos	(9R,13R)-1a,1b-dihomo-jasmonic acid	3350		36062	LMFA02010010	137704				5716900		C(CCC[C@H]1[C@@H](C/C=C\CC)C(=O)CC1)(=O)O	LVQJNKFFJNUFNY-OPVGQWETSA-N	Organic oxygen compounds	Organooxygen compounds	Carbonyl compounds	Level 1	64.61	73.42	75.63	93.0705, 95.0496, 95.0859, 107.0496, 119.0860, 133.0648, 161.1327, 179.1430, 203.1435, 221.1539	M+H	C14H22O3	-0.836	20.7924	20.8676	20.4247	20.9606	20.4366	20.7372	20.917	20.8559	20.8997	20.5632	20.5407	20.7656	20.2548	19.6101	20.2388	19.645	20.4285	20.1016	20.571	20.5179	20.238	20.1207
FT04840NR	365.181	4.156	neg	(2R,6x)-7-Methyl-3-methylene-1,2,6,7-octanetetrol 2-glucoside	57468	HMDB0033216	89083		169257				85242164	219814-32-1	CC(C)(O)C(O)CCC(=C)C(CO)OC1OC(CO)C(O)C(O)C1O	YTJFEBUQZTULAC-UHFFFAOYSA-N	Lipids and lipid-like molecules	Fatty Acyls	Fatty acyl glycosides	Level 1	64.59	89.64	82.31	59.0129, 71.0128, 73.0286, 89.0235, 101.0234, 113.0236, 119.0343, 143.0346, 365.1829, 366.1876	M-H	C16H30O9	-0.548	21.6428	21.4162	21.5906	21.3072	21.6391	21.6798	21.8012	21.5554	21.8677	21.8848	21.9274	21.9814	21.3406	21.4262	21.474	21.3784	21.4139	21.3249	21.7309	21.7063	21.8453	21.6611
FT06904NR	463.291	11.499	neg	Palmitoyl glucuronide	50899	HMDB0010331	61652			C03033	mtr00040,mtr00053	Pentose and glucuronate interconversions|Ascorbate and aldarate metabolism	161223		CCCCCCCCCCCCCCCCO[C@@H]1O[C@@H]([C@@H](O)[C@H](O)[C@H]1O)C(O)=O	QFUQXEVPTHAOHS-SXFAUFNYSA-N	Lipids and lipid-like molecules	Fatty Acyls	Fatty acyl glycosides	Level 1	64.57	88.72	72.75	113.0244, 119.0350, 207.0510, 213.5230, 255.2329, 269.2495, 297.2437, 303.2462, 417.2869, 463.2907	M+FA-H	C22H42O7	-0.432	19.5525	20.251	19.6971	19.517	19.9536	19.237	19.7773	19.4628	19.5441	19.549	19.5942	20.2568	20.4449	19.7949	19.5466	19.2989	19.3884	20.2936	20.0193	20.0523	19.926	20.2483
FT05603PR	338.266	9.394	pos	Dehydrophytosphingosine	38926		53897	LMSP01030002	20386				14757418		OC[C@]([H])(N)[C@]([H])(O)[C@@](O)([H])CCC/C=C/CCCCCCCCC	CQKNELOTFUSOTP-HMTIOLNVSA-N	Organic nitrogen compounds	Organonitrogen compounds	Amines	Level 1	64.55	89.95	76.8	65.4465, 83.0858, 84.5628, 84.5692, 303.3062, 338.1696, 338.2661, 338.3424, 338.3629, 339.2695	M+Na	C18H37NO3	-0.887	22.5869	22.5133	22.4152	22.5124	22.5511	22.3955	22.2542	22.1394	22.2308	22.1042	22.147	22.1282	22.332	22.2139	22.2444	22.0963	22.224	22.2171	22.3873	22.4215	22.3801	22.3242
FT00557NR	132.029	0.689	neg	L-Aspartic acid	46920	HMDB0000191	15		17053	C00049	mtr00220,mtr00250,mtr00260,mtr00261,mtr00270,mtr00300,mtr00340,mtr00410,mtr00460,mtr00470,mtr00710,mtr00760,mtr00770,mtr00970,mtr00999,mtr02010	Arginine biosynthesis|Alanine, aspartate and glutamate metabolism|Glycine, serine and threonine metabolism|Monobactam biosynthesis|Cysteine and methionine metabolism|Lysine biosynthesis|Histidine metabolism|beta-Alanine metabolism|Cyanoamino acid metabolism|D-Amino acid metabolism|Carbon fixation by Calvin cycle|Nicotinate and nicotinamide metabolism|Pantothenate and CoA biosynthesis|Aminoacyl-tR…	5960	56-84-8	N[C@@H](CC(O)=O)C(O)=O	CKLJMWTZIZZHCS-REOHCLBHSA-N	Organic acids and derivatives	Carboxylic acids and derivatives	Amino acids, peptides, and analogues	Level 1	64.54	91.78	92.8	71.0128, 72.0082, 88.0394, 89.0348, 89.0428, 96.9687, 114.0187, 115.0028, 132.0294, 132.8671	M-H	C4H7NO4	-6.817	28.0429	27.3363	27.3159	27.7938	26.3686	27.4739	26.9137	26.9762	28.2959	27.5849	27.9411	27.1419	27.423	27.0876	26.9703	27.0041	26.8586	26.504	27.0572	27.1742	27.6963	27.4203
FT04068PR	285.076	7.85	pos	8-C-Methylgalangin	31731		50060	LMPK12111642					44258729		C1(O)=C(C)C2OC(C3C=CC=CC=3)=C(O)C(=O)C=2C(O)=C1	SZEGGRGYVVQDCY-UHFFFAOYSA-N	Phenylpropanoids and polyketides	Flavonoids	Flavones	Level 1	64.53	74.79	79.47	124.9998, 149.0240, 160.9768, 222.9677, 229.0859, 256.0731, 257.0807, 284.2933, 284.9617, 285.0757	M+H	C16H12O5	-0.351	17.4893	17.6914	17.6245	16.4135	18.1879	16.0332	18.2819	18.8354	18.2534	19.5496	19.1277	18.6999	16.0586	16.4366	14.8754	16.0507	16.9351	16.2064	20.4117	19.3724	18.4461	18.3369
FT02705PR	228.232	11.419	pos	Myristamide	2502		340611	LMFA01100064	137125				69492		O=C(CCCCCCCCCCCCC)N	QEALYLRSRQDCRA-UHFFFAOYSA-N	Lipids and lipid-like molecules	Fatty Acyls	Fatty amides	Level 1	64.5	90.03	77.67	57.0558, 57.0595, 57.0705, 74.0606, 88.0761, 102.0917, 109.1013, 116.1072, 228.2321, 229.2352	M+H	C14H29NO	-0.438	22.6142	22.6015	22.6575	22.3631	22.6829	22.607	21.9921	21.9567	22.3399	22.3945	22.5323	21.8618	22.7514	22.8421	22.7997	22.6932	22.6947	22.6511	22.7075	22.8335	22.4136	22.4878
FT02659NR	273.077	5.52	neg	4,2',4',alpha-Tetrahydroxydihydrochalcone	34065		52377	LMPK12120575					14632193		C1(O)C=CC(C(=O)[C@H](O)CC2C=CC(O)=CC=2)=C(O)C=1	SLKHLLNCFGPWAZ-CQSZACIVSA-N	Phenylpropanoids and polyketides	Linear 1,3-diarylpropanoids	Chalcones and dihydrochalcones	Level 1	64.49	89.6	54.03	109.0286, 123.0443, 137.0233, 148.0160, 149.0236, 163.0393, 167.0343, 255.0660, 273.0767, 274.0799	M-H	C15H14O5	0	22.0908	22.046	21.9183	21.771	21.9784	21.7509	21.9543	21.6711	21.9887	21.8559	21.975	21.8962	20.7227	20.9246	20.8292	20.7995	20.8358	21.0368	21.4476	21.3746	21.4351	21.342
FT07220NR	480.309	11.633	neg	LysoPE(18:0/0:0)	21163	HMDB0011130	40775	LMGP02050001	75036	C21484			9547068	69747-55-3	[C@](COP(=O)(O)OCCN)([H])(O)COC(CCCCCCCCCCCCCCCCC)=O	BBYWOYAFBUOUFP-JOCHJYFZSA-N	Lipids and lipid-like molecules	Glycerophospholipids	Glycerophosphoethanolamines	Level 1	64.41	87.72	57.94	61.9875, 68.9107, 128.4943, 143.0701, 152.4355, 218.1099, 228.7883, 283.2641, 284.2668, 480.3084	M-H	C23H48NO7P	-0.625	18.0652	18.1157	18.1389	17.8058	17.9441	17.8032	17.6726	17.5375	17.789	17.7261	17.8088	17.8374	18.2582	18.3664	18.4965	17.0884	18.167	18.3692	18.9554	19.157	18.9749	18.9342
FT00647NR	142.05	1.281	neg	N-Acetylthreonine	83653	HMDB0062557	440051		45826				152204	17093-74-2	C[C@@H](O)[C@H](NC(C)=O)C(O)=O	PEDXUVCGOLSNLQ-WUJLRWPWSA-N	Organic acids and derivatives	Carboxylic acids and derivatives	Amino acids, peptides, and analogues	Level 1	64.39	90.4	88.77	58.0289, 75.0079, 98.0602, 100.0395, 101.0425, 142.0402, 142.0504, 142.9971, 143.0246, 143.0357	M-H2O-H	C6H11NO4	-1.408	23.0668	23.1395	23.2077	23.076	22.7062	23.2165	23.5662	23.3519	23.3798	23.333	23.5653	23.6097	22.8813	23.0575	23.1338	23.2784	23.0341	23.1085	23.6316	23.5515	23.732	23.6188
FT02062NR	243.196	11.195	neg	2-Hydroxymyristic acid	1950	HMDB0002261	6579	LMFA01050484	59270				1563	2507-55-3	C(C(O)CCCCCCCCCCCC)(O)=O	JYZJYKOZGGEXSX-UHFFFAOYSA-N	Lipids and lipid-like molecules	Fatty Acyls	Fatty acids and conjugates	Level 1	64.39	88.29	71.41	51.0891, 62.6546, 94.4095, 113.5810, 127.3360, 197.1905, 243.1666, 243.1963, 244.2001, 251.8918	M-H	C14H28O3	-1.234	19.1293	19.0441	19.0024	19.218	19.0006	19.0466	18.9778	19.174	18.7203	19.3521	19.5152	19.1815	19.1341	18.9952	19.0908	18.4803	19.3027	18.9469	19.285	19.4171	19.2979	19.2551
FT01062NR	179.055	0.762	neg	myo-Inositol	46932	HMDB0000211	5221		17268	C00137	mtr00052,mtr00053,mtr00562,mtr02010,mtr04070	Galactose metabolism|Ascorbate and aldarate metabolism|Inositol phosphate metabolism|ABC transporters|Phosphatidylinositol signaling system		87-89-8	O[C@H]1[C@H](O)[C@@H](O)[C@H](O)[C@H](O)[C@@H]1O	CDAISMWEOUEBRE-GPIVLXJGSA-N	Organic oxygen compounds	Organooxygen compounds	Alcohols and polyols	Level 1	64.38	91.65	65.62	59.0129, 71.0129, 75.0078, 81.0336, 87.0078, 99.0078, 143.0342, 161.0448, 179.0555, 180.0590	M-H	C6H12O6	-3.351	26.5606	26.7617	26.8593	26.779	27.3889	26.5437	26.8804	26.5845	26.8968	26.7276	26.8922	26.9779	26.6599	26.449	26.5847	26.5594	26.7957	26.7771	26.8163	27.029	26.9464	26.9562
FT09501PR	529.389	12.472	pos	Pachymic acid	209962	HMDB0256070							316448		CC(C)C(=C)CCC(C1C(O)CC2(C)C3=C(CCC12C)C1(C)CCC(OC(C)=O)C(C)(C)C1CC3)C(O)=O	VDYCLYGKCGVBHN-UHFFFAOYSA-N	Lipids and lipid-like molecules	Prenol lipids	Triterpenoids	Level 1	64.37	90	94.27	67.0548, 79.0547, 81.0703, 93.0702, 95.0858, 107.0857, 121.1012, 149.1325, 529.3887, 530.3946	M+H	C33H52O5	-0.189	21.7468	22.2156	22.1093	21.5943	22.2175	22.4255	21.9964	21.921	22.6434	22.5496	22.7416	21.9148	23.0221	22.9527	22.9635	22.2891	22.8784	22.5987	22.2578	22.6196	22.7452	22.3867
FT00904NR	165.019	4.296	neg	Phthalic acid	47810	HMDB0002107	268522		29069	C01606	mtr02010	ABC transporters	1017	88-99-3	OC(=O)C1=CC=CC=C1C(O)=O	XNGIFLGASWRNHJ-UHFFFAOYSA-N	Benzenoids	Benzene and substituted derivatives	Benzoic acids and derivatives	Level 1	64.32	89.99	70.44	77.0387, 78.9582, 96.9591, 96.9687, 121.0286, 122.0318, 147.0443, 164.8951, 165.0187, 165.0536	M-H	C8H6O4	-4.242	22.2391	22.2348	22.3131	22.2142	22.1097	22.41	22.3952	22.4027	22.4898	22.5657	24.3664	22.448	22.7208	22.6943	22.7282	22.4257	22.7383	22.8106	22.381	22.3474	22.3472	22.3517
FT10245NR	997.574	12.639	neg	PGP(5-iso PGF2VI/a-25:0)	227828	HMDB0274726									CCCCC[C@@H](O)\C=C\[C@H]1[C@H](O)C[C@H](O)[C@H]1C\C=C/CC(=O)OC[C@H](COP(O)(=O)OC[C@@H](O)COP(O)(O)=O)OC(=O)CCCCCCCCCCCCCCCCCCCCC(C)CC	YAVQHHNVNMQSHI-IHFZGHOWSA-N	Lipids and lipid-like molecules	Fatty Acyls	Eicosanoids	Level 1	64.32	87.61	81.33	71.0131, 101.0234, 235.1708, 275.2017, 277.2170, 293.2121, 379.1239, 397.1354, 415.1455, 951.5723	M-H	C49H92O16P2	-5.313	17.865	17.5431	18.1556	18.0207	18.3047	18.309	18.3427	18.2719	18.8953	18.529	18.6146	18.3014	18.0933	17.9808	17.5648	17.0783	17.8113	17.7005	17.871	18.0055	18.2082	18.0135
FT04947NR	371.098	4.519	neg	Dihydroisoferulic acid 3-glucuronide	197154	HMDB0240497	827474						49844034		[H][C@@]1(OC2=C(OC)C=CC(CCC(O)=O)=C2)O[C@]([H])(C(O)=O)[C@@]([H])(O)[C@]([H])(O)[C@@]1([H])O	OSJGZCUHTGTJHT-JHZZJYKESA-N	Organic oxygen compounds	Organooxygen compounds	Carbohydrates and carbohydrate conjugates	Level 1	64.31	90.04	56.91	59.0129, 75.0079, 85.0285, 113.0235, 121.0287, 231.0512, 249.0614, 303.0464, 371.0981, 372.1014	M-H	C16H20O10	-0.808	22.2753	22.3719	22.43	22.2955	22.4216	22.3465	22.6379	22.3649	22.6924	22.8721	22.7137	22.6699	22.2876	22.3295	22.328	22.3062	22.2381	22.4093	22.7351	22.6854	22.8684	22.8324
FT05942PR	349.198	9.81	pos	(9Z,11E)-12-((3S,5R)-5-((R)-1-hydroxypropyl)-1,2-dioxolan-3-yl)dodeca-9,11-dienoic acid	3597			LMFA02050001					126457315		C(CCCCCCC(=O)O)/C=C\C=C\[C@H]1OO[C@@H]([C@H](O)CC)C1	NHKZWYFRFFWLDJ-SCISLTCXSA-N	Lipids and lipid-like molecules	Fatty Acyls	Fatty acids and conjugates	Level 1	64.25	73.26	86.2	191.1045, 221.1148, 261.1450, 263.1251, 303.1574, 331.1898, 332.1947, 348.3384, 349.1976, 349.2356	M+Na	C18H30O5	-0.573	20.7169	21.1408	20.3281	20.8594	20.5294	20.8397	21.4397	20.6014	20.9902	20.6984	20.6273	21.1211	21.0785	20.1799	20.5673	20.7151	20.8289	20.9392	21.042	20.7695	21.0175	20.6839
FT16531PR	975.203	4.543	pos	Apigenin 7-[feruloyl-(->2)-glucuronyl-(1->2)-glucuronide] 4'-glucuronide	61706	HMDB0038301	93025						131752329		COC1=C(O)C=CC(\C=C\C(=O)OC2C(OC3C(OC4=CC(O)=C5C(=O)C=C(OC5=C4)C4=CC=C(OC5OC(C(O)C(O)C5O)C(O)=O)C=C4)OC(C(O)C3O)C(O)=O)OC(C(O)C2O)C(O)=O)=C1	CZVPDCXYEOPQOQ-YCRREMRBSA-N	Phenylpropanoids and polyketides	Flavonoids	Flavonoid glycosides	Level 1	64.22	90.56	84.76	145.0284, 177.0545, 232.0728, 260.0678, 271.0598, 335.0761, 353.0864, 447.0919, 623.1234, 975.2030	M+H	C43H42O26	-0.615	23.5954	23.9961	23.7482	23.4102	23.1463	23.4981	23.7936	23.7516	23.8806	24.2829	24.0204	23.9761	23.1114	23.6456	23.6946	24.14	23.6813	23.4469	23.5872	23.9186	23.6705	23.7379
FT03508NR	309.207	8.967	neg	16-L1-PhytoP	3417			LMFA02030027					131839830		C(CCCCCCC[C@@H]1CCC(=O)[C@@H]1/C=C/[C@@H](O)CC)(=O)O	PKRZLEANFJWLEJ-PHMYGAEPSA-N	Lipids and lipid-like molecules	Fatty Acyls	Eicosanoids	Level 1	64.2	90.69	76.51	121.1014, 125.0963, 171.1018, 185.1177, 211.1335, 212.1366, 251.1650, 291.1963, 292.1998, 309.2069	M-H	C18H30O4	-0.323	24.3976	24.2146	23.9532	24.1105	23.775	24.074	24.3536	24.0019	24.3752	24.2804	24.2966	24.6075	23.8191	23.8783	23.5065	23.4096	23.6708	24.0724	24.1256	23.9388	24.2759	24.0786
FT08486PR	461.289	9.873	pos	Hydrocortisone caproate	45006		41882	LMST02030129	31676	C13422			107423		[C@]12(C)C[C@@H]([C@]3([H])[C@@]4(C)CCC(=O)C=C4CC[C@@]3([H])[C@]1([H])CC[C@]2(O)C(=O)COC(=O)CCCCC)O	XZSVYVIYKBHVMV-FOMYWIRZSA-N	Lipids and lipid-like molecules	Steroids and steroid derivatives	Pregnane steroids	Level 1	64.2	89.42	61.6	107.0857, 117.0696, 119.0857, 131.0852, 333.2212, 351.2304, 369.2410, 387.2524, 443.2786, 461.2896	M+H	C27H40O6	-0.867	20.9454	21.1718	21.169	20.9985	21.1804	21.0234	21.2323	20.9038	21.6113	21.3718	21.4364	21.5369	21.1113	21.2317	21.3344	20.9261	20.8602	21.1847	20.8955	21.6751	21.1397	21.0467
FT03258PR	255.097	0.709	pos	Nicotinamide riboside	47261	HMDB0000855	5818		15927	C03150	mtr00760	Nicotinate and nicotinamide metabolism	439924	1341-23-7	NC(=O)C1=C[N+](=CC=C1)[C@@H]1O[C@H](CO)[C@@H](O)[C@H]1O	JLEBZPBDRKPWTD-TURQNECASA-O	Organic oxygen compounds	Organooxygen compounds	Carbohydrates and carbohydrate conjugates	Level 1	64.15	71.07	70.68	57.0342, 85.0288, 91.0394, 93.0550, 106.0289, 115.0392, 123.0554, 124.0396, 124.0592, 133.0495	M+	C11H15N2O5+	-0.392	26.2295	26.258	26.0741	26.1263	26.1444	25.78	26.2603	25.9787	26.3346	26.2062	25.793	26.1089	26.1718	26.2758	26.1281	26.2501	26.0659	26.6154	26.4303	26.2887	26.1559	26.1235
FT15807PR	825.475	12.122	pos	Arabidopside B	18066			LMGL05010034							C(O[C@H]1[C@H](O)[C@@H](O)[C@@H](O)[C@@H](CO)O1)[C@]([H])(OC(=O)CCCCCCC[C@H]1C=CC(=O)[C@H]1C/C=C\CC)COC(=O)CCCCCCC[C@H]1C=CC(=O)[C@H]1C/C=C\CC	SYJOSMLJXIQXFJ-YENLXDNHSA-N	Lipids and lipid-like molecules	Fatty Acyls	Eicosanoids	Level 1	64.15	89.85	78.31	81.0704, 85.0289, 91.7150, 105.0702, 119.0857, 133.1016, 219.1742, 533.2733, 825.4748, 826.4787	M+Na	C45H70O12	-0.969	21.3698	21.5988	22.1754	21.517	22.4029	22.1546	22.0059	22.0729	23.172	22.407	22.4444	21.8738	21.8941	22.0651	21.7203	21.3336	21.9374	21.485	21.7227	22.2367	22.3544	22.2014
FT08266PR	449.178	4.862	pos	β-D-Glucopyranosyl abscisate	35506		64113	LMPR0103050011	22151	C15970	mtr00906	Carotenoid biosynthesis	46173811		C(/[C@]1(O)C(C)(C)CC(=O)C=C1C)=C\C(\C)=C/C(O[C@@H]1O[C@H](CO)[C@@H](O)[C@H](O)[C@H]1O)=O	HLVPIMVSSMJFPS-VTEUUMMASA-N	Lipids and lipid-like molecules	Prenol lipids	Sesquiterpenoids	Level 1	64.14	89.87	90.63	112.2885, 112.2985, 287.0538, 287.1252, 288.1284, 328.1528, 431.1860, 449.1781, 449.3265, 450.1818	M+Na	C21H30O9	-0.223	20.8149	20.9087	20.9276	20.853	20.9825	21.0101	21.3798	21.1217	21.608	21.3983	21.646	21.5312	22.3889	22.3515	22.3839	22.3961	22.369	22.2709	22.7935	22.7393	22.8202	22.8685
FT11655PR	627.461	12.816	pos	DG(20:4-OH/14:0/0:0)	248137	HMDB0295038									CCCCCCCCCCCCCC(=O)O[C@@H](CO)COC(=O)CCC\C=C/C\C=C/C\C=C/C\C=C/CCCCCO	KKKNVANSGXCQRT-PRBNQCBASA-N	Lipids and lipid-like molecules	Fatty Acyls	Fatty alcohols	Level 1	64.13	90.13	86.05	67.0549, 81.0704, 93.0705, 133.1011, 219.1745, 275.2005, 335.2578, 349.2371, 609.4515, 627.4624	M+Na	C37H64O6	3.028	22.4037	22.1936	22.8984	22.7236	21.9291	22.9799	21.7905	22.9632	22.8315	23.2088	22.5216	22.9581	23.457	22.8886	22.7567	22.31	22.7047	22.5944	22.7016	23.0569	22.7096	22.1837
FT06520PR	368.243	7.537	pos	Prostaglandin D3	3746	HMDB0003034	34497	LMFA03010142	34939	C13802			5282260	71902-47-1	[C@H]1(/C=C/[C@@H](O)C/C=C\CC)C(=O)C[C@H](O)[C@@H]1C/C=C\CCCC(=O)O	ANOICLBSJIMQTA-WXGBOJPQSA-N	Lipids and lipid-like molecules	Fatty Acyls	Eicosanoids	Level 1	64.09	89.18	86.89	86.0969, 112.0756, 128.1067, 172.0967, 180.1382, 291.1950, 308.2226, 350.2325, 368.2434, 369.1661	M+NH4	C20H30O5	-0.543	20.8581	20.827	20.8349	20.9482	20.5906	20.9154	20.9555	20.5737	20.7168	20.657	20.7328	20.9615	20.6499	20.547	20.6502	20.3363	20.627	20.7705	20.8069	20.7516	20.6326	20.5869
FT00954NR	171.006	0.701	neg	beta-Glycerophosphoric acid	47958	HMDB0002520	44760		17270	C02979			2526	17181-54-3	OCC(CO)OP(O)(O)=O	DHCLVCXQIBBOPH-UHFFFAOYSA-N	Lipids and lipid-like molecules	Glycerophospholipids	Glycerophosphates	Level 1	64.07	71.7	92.1	78.9581, 78.9622, 78.9664, 78.9689, 96.9592, 96.9686, 152.9951, 171.0058, 171.0195, 172.0094	M-H	C3H9O6P	-4.093	24.0273	23.4936	23.5425	23.5681	22.3214	24.0114	24.6871	24.9286	24.8384	24.7443	24.7311	24.0422	24.2513	24.3645	24.245	24.4254	24.2318	23.9771	25.3088	25.1455	25.0471	25.2523
FT08753PR	478.293	10.207	pos	LysoPE(0:0/18:2)	21202	HMDB0011477	62265	LMGP02050041	76090				53480926		C(OP(OCCN)(O)=O)[C@]([H])(OC(=O)CCCCCCC/C=C\C/C=C\CCCCC)CO	SVRBKLJIDJHADS-USWSLJGRSA-N	Lipids and lipid-like molecules	Glycerophospholipids	Glycerophosphoethanolamines	Level 1	64.07	89.94	83.21	67.0548, 69.0705, 81.0703, 95.0858, 109.1013, 337.2732, 338.2768, 460.2801, 478.2918, 479.2990	M+H	C23H44NO7P	-0.418	21.6349	22.2628	22.4252	22.1607	23.2619	22.3448	22.2316	22.2003	23.0592	22.2901	22.6365	22.1643	22.4864	22.2991	22.8121	21.3429	22.8913	22.1487	22.1733	22.2615	22.6264	22.4686
FT15596PR	795.451	9.243	pos	Zingibroside R1	550568									80930-74-1	CC1(C)CC[C@]2(C(=O)O)CC[C@]3(C)C(=CC[C@@H]4[C@@]5(C)CC[C@H](O[C@@H]6O[C@H](C(=O)O)[C@@H](O)[C@H](O)[C@H]6O[C@@H]6O[C@H](CO)[C@@H](O)[C@H](O)[C@H]6O)C(C)(C)[C@@H]5CC[C@]43C)[C@@H]2C1	WJQOMUVKRDJBGZ-COUNGWPASA-N	Unclassified	Unclassified	Unclassified	Level 1	64.07	89.22	61.29	95.0857, 141.0180, 163.0601, 219.1739, 245.1897, 421.3457, 439.3565, 597.3790, 615.3856, 795.4395	M+H	C42H66O14	-1.509	20.6965	20.5944	20.6558	20.7258	20.7749	20.5784	20.9264	20.9818	21.2771	21.1558	21.1913	21.2421	20.6582	20.2944	20.4784	20.6233	20.4586	20.3749	20.7896	20.9353	20.9783	20.7648
FT07136PR	395.131	3.987	pos	Syringin	274293		64181			C01533	mtr00940	Phenylpropanoid biosynthesis	5316860	118-34-3	COC1=CC(=CC(=C1OC2C(C(C(C(O2)CO)O)O)O)OC)C=CCO	QJVXKWHHAMZTBY-GCPOEHJPSA-N	Organic oxygen compounds	Organooxygen compounds	Carbohydrates and carbohydrate conjugates	Level 1	64.01	88.95	74.68	98.7783, 98.7857, 185.0417, 232.0705, 233.0773, 256.0810, 274.1041, 395.1311, 395.2572, 396.1360	M+Na	C17H24O9	0	18.0002	17.9882	18.3052	18.1795	18.2298	18.3831	20.5341	20.376	20.5865	20.6395	20.8252	20.5608	19.3002	19.0854	19.3611	19.4214	19.2652	19.421	21.3137	21.4498	21.314	21.5551
FT15927PR	841.47	11.618	pos	Dinophysistoxin 1	55257	HMDB0030442	71396			C16870			6437058	81720-10-7	CC(CC(O)C1OC2CCC3(CCC(O3)\C=C\C(C)C3CC(C)=CC4(OC(CC(C)(O)C(O)=O)CCC4O)O3)OC2C(O)C1=C)C1OC2(CCC1C)OCCCC2C	CLBIEZBAENPDFY-ZHACJKMWSA-N	Organic oxygen compounds	Organooxygen compounds	Ethers	Level 1	64	89.43	61.38	67.0548, 93.0703, 291.1007, 292.1059, 323.1269, 324.1309, 335.2579, 383.1492, 626.4523, 841.4694	M+Na	C45H70O13	-0.951	20.4358	20.8463	21.4671	20.4116	21.6171	21.0565	20.6588	20.7187	21.7649	21.2147	21.7198	20.5008	21.701	21.0734	21.2122	20.8996	21.6314	21.0962	21.165	21.9655	21.2725	21.6968
FT15805PR	825.426	7.81	pos	Quillaic acid 3-[galactosyl-(1->2)-glucuronide]	57641	HMDB0033404	89244						73820911	168647-42-5	CC1(C)CCC2(C(O)CC3(C)C(=CCC4C5(C)CCC(OC6OC(C(O)C(O)C6OC6OC(CO)C(O)C(O)C6O)C(O)=O)C(C)(C=O)C5CCC34C)C2C1)C(O)=O	MSSGJMKZJDPGIJ-UHFFFAOYSA-N	Lipids and lipid-like molecules	Prenol lipids	Terpene glycosides	Level 1	63.99	88.66	71.27	85.0287, 89.0600, 141.0181, 149.1320, 189.1630, 451.3193, 469.3308, 627.3536, 645.3596, 825.4144	M+H	C42H64O16	-0.727	19.9176	19.9148	19.8771	19.9461	20.1422	20.0074	20.1122	19.9099	20.4533	20.1342	20.2329	20.1473	19.388	19.611	19.6763	19.5016	19.3564	19.6248	19.3647	19.5921	19.6366	19.5287
FT03217NR	297.243	11.007	neg	Ricinoleic acid	58342	HMDB0034297			85639	C08365			5282942	141-22-0	CCCCCCC(O)C\C=C/CCCCCCCC(O)=O	WBHHMMIMDMUBKC-XFXZXTDPSA-N	Lipids and lipid-like molecules	Fatty Acyls	Fatty acids and conjugates	Level 1	63.97	73.5	73.93	99.1217, 101.7525, 143.3210, 183.1385, 217.2929, 279.2331, 297.1172, 297.2433, 298.2461, 303.2488	M-H	C18H34O3	-0.673	20.1506	20.1732	20.2699	20.3481	20.7773	20.7296	20.8324	20.711	20.3642	20.6582	20.9568	20.4398	20.3575	20.7334	20.1988	20.6461	20.3741	20.9203	20.0592	20.8343	20.7298	20.6392
FT04720PR	309.073	5.785	pos	Licochalcone B	33924	HMDB0037320	52237	LMPK12120434					5318999	58749-23-8	C1(O)=CC=C(C(=O)/C=C/C2C=CC(O)=C(O)C=2OC)C=C1	DRDRYGIIYOPBBZ-XBXARRHUSA-N	Phenylpropanoids and polyketides	Linear 1,3-diarylpropanoids	Chalcones and dihydrochalcones	Level 1	63.97	89.42	60.25	81.0702, 147.0437, 273.1848, 277.0858, 291.1948, 309.0733, 309.1034, 309.1647, 309.2019, 310.0764	M+Na	C16H14O5	-0.647	19.5371	19.5774	19.5344	19.6024	19.7565	19.0474	20.0941	21.0354	20.2362	20.1758	21.1825	20.0199	22.2092	21.653	21.491	22.0067	21.6595	21.3715	21.6618	22.4876	21.7502	21.6246
FT08910PR	489.357	11.815	pos	Orthosphenic acid	551094									86632-20-4	C[C@@H]1[C@@]23CC[C@H]4[C@]([C@@H]2C[C@H]([C@@]1(OC3)O)O)(CC[C@@]5([C@@]4(CC[C@@]6([C@H]5C[C@](CC6)(C)C(=O)O)C)C)C)C	JPAXVSRGFJVPEU-XCIUXINDSA-N	Lipids and lipid-like molecules	Prenol lipids	Triterpenoids	Level 1	63.95	89.99	64.18	67.0548, 81.0704, 93.0704, 95.0858, 109.1014, 119.0858, 397.3102, 471.3464, 489.3574, 490.3616	M+H	C30H48O5	-0.613	22.2816	22.0414	22.114	22.3077	22.3223	22.3976	22.439	22.163	22.7845	22.4487	22.5179	22.7007	22.3809	22.1433	22.2932	21.9705	22.3082	22.2304	22.2696	22.6561	22.4644	22.9334
FT04745PR	309.206	9.741	pos	Methylgingerol	54735	HMDB0029852	86546						71391212		CCCCCC(O)CC(=O)CCC1=CC=C(OC)C(OC)=C1	CTGAPJBPSCUFRO-UHFFFAOYSA-N	Benzenoids	Benzene and substituted derivatives	Methoxybenzenes	Level 1	63.91	90.23	79.5	67.0548, 69.0705, 81.0704, 93.0703, 97.0652, 109.0649, 137.0960, 273.1844, 291.1950, 309.2057	M+H	C18H28O4	-0.647	23.3531	23.7398	23.0889	22.91	22.861	22.8919	23.766	22.5522	23.334	22.759	22.8671	23.1674	22.9444	22.9319	22.7136	22.6266	22.8512	23.1911	23.254	22.9722	23.2069	22.7057
FT04547PR	302.207	4.497	pos	Gly-Ile-Ile	258712		15900						145455641		CCC(C)C(C(=O)NC(C(C)CC)C(=O)O)NC(=O)CN	AAHSHTLISQUZJL-QSFUFRPTSA-N	Organic acids and derivatives	Carboxylic acids and derivatives	Amino acids, peptides, and analogues	Level 1	63.9	73.41	77.28	86.0911, 86.0969, 132.0650, 132.1021, 143.1179, 144.1212, 171.1128, 258.1696, 302.1387, 303.1345	M+H	C14H27N3O4	-0.331	20.4767	21.3083	20.4846	20.4848	20.43	20.3345	21.0131	20.1888	20.3512	20.1927	20.549	20.7716	20.7454	20.0773	20.5171	20.6713	20.619	20.9337	20.7102	20.8472	20.242	20.1173
FT01753NR	227.129	5.694	neg	9-hydroxy-traumatin	2004			LMFA01050566					21080048		C(CCCCCCCC(O)/C=C/C([H])=O)(=O)O	ADPDWAFVBDMZSV-SOFGYWHQSA-N	Organic acids and derivatives	Hydroxy acids and derivatives	Medium-chain hydroxy acids and derivatives	Level 1	63.85	91.48	67.38	52.2781, 83.0493, 163.1122, 165.1277, 191.1071, 209.0704, 209.1179, 209.1547, 210.1212, 227.1285	M-H	C12H20O4	-1.761	22.8767	26.5636	26.0727	26.2544	25.7959	26.6415	26.6084	26.1783	26.2204	26.2633	26.3211	26.3284	26.9209	26.3217	26.4867	26.593	26.6883	26.5911	26.4318	26.3539	26.3022	26.1675
FT01344NR	201.113	4.813	neg	6,7-dihydroxy-3,7-dimethyloct-2-enoic acid	560807								54091496		CC(=CC(=O)O)CCC(C(C)(C)O)O	MUEMUGYSVXBBRL-UHFFFAOYSA-N	Organic acids and derivatives	Hydroxy acids and derivatives	Medium-chain hydroxy acids and derivatives	Level 1	63.82	90.07	59.44	116.9276, 125.0962, 127.1120, 139.1118, 155.1069, 165.0915, 171.1022, 199.0970, 201.1129, 202.1165	M-H	C10H18O4	-2.486	22.6658	22.7065	22.4669	22.7227	22.3841	22.3005	22.7568	22.3231	22.4896	22.4601	22.5238	22.9291	22.5614	22.2879	22.3831	22.2981	22.1854	22.6607	22.8592	22.6562	22.774	22.6161
FT04554PR	302.305	9.501	pos	Enigmol	39000		53958	LMSP01080058					11415391		C[C@H](N)[C@@H](O)C[C@@H](O)CCCCCCCCCCCCC	CILLLUONWCSDCK-BZSNNMDCSA-N	Organic nitrogen compounds	Organonitrogen compounds	Amines	Level 1	63.82	89.58	75.72	60.0450, 67.0546, 81.0702, 83.0859, 95.0858, 109.1014, 254.2836, 266.2839, 284.2946, 302.3050	M+H	C18H39NO2	-0.992	21.7524	21.9386	21.6499	21.7774	21.5772	21.6529	21.4697	21.3426	21.3248	21.2301	21.2431	21.5146	21.5757	21.7111	21.6095	19.6928	21.5388	21.5773	21.2769	21.2427	21.2202	21.1683
FT08398NR	565.047	0.875	neg	Uridine diphosphategalactose	46986	HMDB0000302	5291		67119	C00052	mtr00052,mtr00520	Galactose metabolism|Amino sugar and nucleotide sugar metabolism	18068	2956-16-3	OC[C@H]1O[C@H](OP(O)(=O)OP(O)(=O)OC[C@H]2O[C@H]([C@H](O)[C@@H]2O)N2C=CC(=O)NC2=O)[C@H](O)[C@@H](O)[C@H]1O	HSCJRCZFDFQWRP-ABVWGUQPSA-N	Nucleosides, nucleotides, and analogues	Pyrimidine nucleotides	Pyrimidine nucleotide sugars	Level 1	63.81	90.09	68.77	78.9581, 96.9593, 96.9688, 158.9253, 232.9039, 241.0120, 323.0285, 350.8240, 368.8323, 565.0499	M-H	C15H24N2O17P2	-0.708	22.7501	21.94	22.7592	22.685	21.4895	21.9017	22.4379	21.7962	22.0505	23.0482	23.0767	21.8942	21.5974	22.6147	22.6	22.4119	22.686	22.6094	22.9089	22.993	21.8905	22.3024
FT02199PR	205.082	0.763	pos	(1R,4R,5S,6R)-4-Amino-2-oxabicyclo[3.1.0]hexane-4,6-dicarboxylic acid	198795	HMDB0242337							10130273		NC1(COC2C(C12)C(O)=O)C(O)=O	YASVRZWVUGJELU-UHFFFAOYSA-N	Organic acids and derivatives	Carboxylic acids and derivatives	Amino acids, peptides, and analogues	Level 1	63.8	90.72	66.5	56.0502, 72.0814, 74.0606, 100.0760, 102.0553, 128.0707, 146.0812, 149.0233, 205.0829, 205.1182	M+NH4	C7H9NO5	-0.488	24.1521	23.9204	24.1576	24.0978	23.9473	24.2321	24.2981	24.1588	24.4014	24.162	24.6788	24.4129	23.9721	23.9279	23.9406	23.7946	24.0247	23.7148	24.3693	24.0837	23.8979	24.2102
FT03065PR	246.17	6.776	pos	(-)-12-hydroxy-9,10-dihydrojasmonic acid	3372		45945	LMFA02020015	18472				10082491		C1(=O)[C@H](CCCCCO)[C@@H](CC(=O)O)CC1	SXFKEAKOXUOQGN-NXEZZACHSA-N	Lipids and lipid-like molecules	Fatty Acyls	Lineolic acids and derivatives	Level 1	63.74	90.52	67.59	109.1014, 123.1169, 127.1119, 137.0960, 155.1066, 173.1172, 179.1065, 197.1172, 211.1328, 229.1429	M+NH4	C12H20O4	-0.406	23.4624	23.4529	23.5512	23.2822	23.5504	23.4573	23.4975	23.2502	23.6526	23.6646	23.8094	23.7023	23.5378	23.8608	24.0052	23.5309	23.6771	23.6492	23.4156	23.7782	23.7066	23.7743
FT08403NR	565.192	4.9	neg	Pinoresinol 4-O-beta-D-glucopyranoside	550374									69251-96-3	COc1cc([C@H]2OC[C@H]3[C@H]2CO[C@H]3c2ccc(O[C@H]3O[C@H](CO)[C@@H](O)[C@@H](O)[C@H]3O)c(OC)c2)ccc1O	QLJNETOQFQXTLI-ZXMSAYDFSA-N	Lignans, neolignans and related compounds	Lignan glycosides	Unclassified	Level 1	63.69	89.14	61.04	59.0129, 71.0130, 89.0236, 101.0236, 113.0237, 127.0004, 151.0394, 179.0557, 357.1343, 519.1884	M+FA-H	C26H32O11	-1.062	20.2988	20.4951	20.4634	20.1739	20.6277	20.5553	20.6763	20.5594	20.8926	20.7638	20.8872	20.8649	20.4299	20.628	20.672	20.311	20.6073	20.3695	20.6264	20.8808	20.8665	20.6704
FT05769NR	407.28	8.792	neg	Allocholic acid	45954	HMDB0000505	5404	LMST04010092	81308	C17737			160636	2464-18-8	C1[C@]2(C)[C@@]3([H])C[C@H](O)[C@]4(C)[C@@]([H])([C@]([H])(C)CCC(O)=O)CC[C@@]4([H])[C@]3([H])[C@H](O)C[C@@]2([H])C[C@H](O)C1	BHQCQFFYRZLCQQ-PGHAKIONSA-N	Lipids and lipid-like molecules	Steroids and steroid derivatives	Bile acids, alcohols and derivatives	Level 1	63.62	88.55	62.97	61.9872, 78.9584, 108.7162, 152.9948, 171.0052, 289.2175, 327.0068, 343.2649, 407.2801, 408.2843	M-H	C24H40O5	-0.982	19.8171	19.6991	19.5774	19.5427	19.7163	19.5215	19.7327	19.4191	19.0968	19.6569	19.6194	19.4357	19.6732	19.5519	19.4188	19.3617	19.4959	19.6377	19.6842	19.6515	19.5921	19.6399
FT01841PR	186.112	4.762	pos	4-Hepteneoylglycine	115478	HMDB0094730									CCC=CCCC(O)=NCC(O)=O	GMGXVBWDDFAFBM-UHFFFAOYSA-N	Organic acids and derivatives	Carboxylic acids and derivatives	Amino acids, peptides, and analogues	Level 1	63.61	73.36	73.48	84.0447, 84.0814, 86.0970, 112.1122, 122.0966, 140.1069, 186.0543, 186.1124, 186.1852, 187.1126	M+H	C9H15NO3	0	20.4379	20.605	20.3858	20.4651	20.4874	20.4924	20.1751	20.587	20.9463	20.6825	20.7886	20.814	20.8499	20.5649	20.3041	20.399	20.6357	20.6534	21.4833	21.6333	20.8841	20.7632
FT02054NR	243.124	5.601	neg	4-Oxododecanedioic acid	534658		984907						13213508		C(CCCC(=O)CCC(=O)O)CCCC(=O)O	HHXMOTDTSDYYEI-UHFFFAOYSA-N	Organic acids and derivatives	Keto acids and derivatives	Medium-chain keto acids and derivatives	Level 1	63.61	72.45	89.58	99.0078, 163.1120, 174.9555, 181.1227, 199.1332, 207.1021, 225.1128, 226.1162, 243.1235, 244.1268	M-H	C12H20O5	-1.234	21.9008	21.8619	21.7963	21.8247	21.7436	21.7872	23.4571	22.9814	22.61	23.0065	22.7219	22.9646	21.992	21.9283	22.2823	21.987	21.9505	22.0927	22.9576	22.6916	22.6142	22.6254
FT03855NR	323.135	2.292	neg	methyl-(3s,5s)-5-hydroxy-3-(β-d-glucopyra-nosyloxy)hexanoate	556689										CC(CC(CC(=O)OC)OC1C(C(C(C(O1)CO)O)O)O)O	VYMPNVIBXBAUDP-UHFFFAOYSA-N	Lipids and lipid-like molecules	Fatty Acyls	Fatty acyl glycosides	Level 1	63.6	89.08	73.72	59.0129, 71.0129, 89.0234, 101.0237, 102.9557, 119.9464, 186.9385, 254.9246, 323.1345, 324.1400	M-H	C13H24O9	-0.928	19.7866	20.4923	20.4567	19.9531	21.9044	20.4694	20.8279	20.2789	21.1017	21.0146	21.0093	21.0692	20.5886	19.8014	20.4627	20.528	20.6433	20.2375	21.0509	20.3895	20.5383	21.2183
FT03166NR	295.228	11.787	neg	12-hydroxy-9-octadecynoic acid	3171		74670	LMFA02000217					5312857		C(CCCCCCCC#CCC(O)CCCCCC)(=O)O	WLIGEPWCQYIUNZ-UHFFFAOYSA-N	Lipids and lipid-like molecules	Fatty Acyls	Fatty acids and conjugates	Level 1	63.59	88.71	79.53	117.5641, 141.1275, 142.1941, 152.6626, 155.1431, 230.9841, 249.2221, 295.1468, 295.2275, 296.2298	M-H	C18H32O3	-1.016	20.1946	20.0892	20.1814	19.783	19.7692	19.9005	20.1867	19.7885	20.1188	20.0375	20.2728	20.2747	19.5905	19.765	19.5842	19.3892	19.4076	19.6832	19.9167	19.7871	20.0279	19.5352
FT00832PR	124.039	1.098	pos	Nicotinic acid	47609	HMDB0001488	240		15940	C00253	mtr00760,mtr00960	Nicotinate and nicotinamide metabolism|Tropane, piperidine and pyridine alkaloid biosynthesis	938	59-67-6	OC(=O)C1=CN=CC=C1	PVNIIMVLHYAWGP-UHFFFAOYSA-N	Organoheterocyclic compounds	Pyridines and derivatives	Pyridinecarboxylic acids and derivatives	Level 1	63.54	72.1	67.4	96.0448, 97.0287, 112.0395, 124.0396, 124.0502, 124.0593, 124.0758, 124.0869, 125.0234, 140.0342	M+H	C6H5NO2	0.806	22.9874	23.6911	23.1497	23.0394	22.9527	23.478	23.3761	23.0986	23.0209	23.1478	23.2678	23.538	23.5942	22.9766	23.5804	23.6088	23.5869	23.3487	23.7502	23.7648	23.2157	23.2534
FT05841PR	346.197	4.165	pos	Val-Asp-Leu	265823		23333						145458869		CC(C)CC(C(=O)O)NC(=O)C(CC(=O)O)NC(=O)C(C(C)C)N	TZVUSFMQWPWHON-NHCYSSNCSA-N	Organic acids and derivatives	Carboxylic acids and derivatives	Amino acids, peptides, and analogues	Level 1	63.52	73.16	78.42	72.0814, 86.0968, 127.0865, 132.1018, 142.0869, 149.0593, 187.1077, 201.1233, 215.1026, 229.1185	M+H	C15H27N3O6	-0.289	21.2803	21.2056	20.9836	21.2871	20.9923	20.8533	21.5251	21.0358	21.0059	21.1174	21.2979	21.7127	20.4241	20.4998	20.6425	20.4742	20.3602	20.7678	20.9897	21.076	21.176	20.9365
FT01447PR	162.076	0.755	pos	N-methyl-L-glutamic Acid	83709	HMDB0062660	63297		16440	C01046			439377	35989-16-3	CN[C@@H](CCC(O)=O)C(O)=O	XLBVNMSMFQMKEY-BYPYZUCNSA-N	Organic acids and derivatives	Carboxylic acids and derivatives	Amino acids, peptides, and analogues	Level 1	63.5	71.99	67.51	84.0449, 85.0289, 98.0604, 116.0708, 120.0656, 130.0500, 133.0284, 144.0655, 162.0759, 163.0389	M+H	C6H11NO4	-0.617	23.297	23.4784	23.4125	23.3047	23.2728	23.4442	23.5892	23.9467	23.6039	23.5764	23.7232	23.7481	23.481	23.4362	23.6166	23.68	23.5539	23.3731	24.5231	24.3613	24.1819	24.4495
FT03187PR	252.087	4.707	pos	N-Carboxyacetyl-D-phenylalanine	62409	HMDB0039102	93703		168088				21257164		OC(=O)CC(=O)NC(CC1=CC=CC=C1)C(O)=O	IHAMOIOWKITHQZ-UHFFFAOYSA-N	Organic acids and derivatives	Carboxylic acids and derivatives	Amino acids, peptides, and analogues	Level 1	63.49	90.65	88.39	98.9846, 118.0653, 120.0809, 146.0599, 166.0860, 188.0705, 206.0811, 207.0845, 234.0760, 252.0865	M+H	C12H13NO5	-0.397	23.1024	23.1768	23.2211	23.3438	23.0615	23.2304	23.2641	23.0294	23.4219	23.2499	23.4014	23.323	24.3345	24.111	24.3705	24.199	24.3053	24.2117	24.4455	24.4032	24.6936	24.5902
FT00883NR	163.06	1.105	neg	L-Rhamnulose	50802	HMDB0010207				C00861	mtr00051	Fructose and mannose metabolism	15559441	470-21-3	C[C@H]1O[C@](O)(CO)[C@@H](O)[C@@H]1O	CJJCPDZKQKUXSS-ARQDHWQXSA-N	Organic oxygen compounds	Organooxygen compounds	Carbohydrates and carbohydrate conjugates	Level 1	63.42	72.79	87.63	59.0128, 72.9923, 73.0286, 87.0442, 99.0077, 101.0235, 119.0341, 162.8927, 163.0027, 163.0605	M-H	C6H12O5	-4.906	21.7926	21.9019	21.6736	21.7091	21.7361	22.1881	22.0948	21.7167	21.6326	21.8551	21.8383	22.0436	21.8323	21.8782	21.9443	21.7571	21.3344	21.9058	21.6655	21.5288	21.7809	21.8563
FT04345PR	294.243	9.358	pos	19-Norandrosterone	44877	HMDB0002697	1436	LMST02010042	36412				9548753	1225-01-0	C1[C@@]2([H])[C@@]([H])(CC[C@]3([H])[C@]2([H])CC[C@@]2(C)[C@@]3([H])CCC2=O)C[C@H](O)C1	UOUIARGWRPHDBX-CQZDKXCPSA-N	Lipids and lipid-like molecules	Steroids and steroid derivatives	Estrane steroids	Level 1	63.42	89.59	87.9	71.0862, 99.0809, 151.1119, 161.1327, 179.1432, 196.1697, 241.1952, 259.2059, 277.2163, 294.2437	M+NH4	C18H28O2	-0.68	21.4488	21.545	21.2274	21.4782	21.5322	21.8634	20.6629	20.3835	20.6367	20.6036	20.4244	20.2081	21.77	21.5946	21.6647	21.0909	21.7439	21.345	22.0143	22.2364	22.0145	21.7269
FT04754PR	309.242	12.262	pos	11-(3-methyl-5-propylfuran-2-yl)-undecanoic acid	2631	HMDB0061646		LMFA01150018					71339239	116627-49-7	CCCC1=CC(C)=C(CCCCCCCCCCC(=O)O)O1	XZOBJEOEOJXQBF-UHFFFAOYSA-N	Lipids and lipid-like molecules	Fatty Acyls	Fatty acids and conjugates	Level 1	63.39	72.54	80.83	71.0860, 81.0704, 93.0703, 99.0808, 107.0856, 121.1013, 135.1167, 149.1323, 179.1429, 277.2160	M+H	C19H32O3	-0.647	22.3178	21.7874	22.0901	21.9248	22.4515	22.0257	22.7954	22.3627	22.427	22.7645	22.713	23.0454	21.7519	21.7526	21.8613	21.8988	21.6916	21.7479	21.7997	22.2924	22.4965	22.5187
FT02174PR	203.15	0.687	pos	Symmetric dimethylarginine	48065	HMDB0003334	44873		25682				169148	30344-00-4	CN\C(NCCC[C@H](N)C(O)=O)=N/C	HVPFXCBJHIIJGS-LURJTMIESA-N	Organic acids and derivatives	Carboxylic acids and derivatives	Amino acids, peptides, and analogues	Level 1	63.35	72.81	69.35	70.0657, 88.0874, 102.0553, 114.0551, 116.0708, 158.1286, 203.0526, 203.1027, 203.1502, 204.1375	M+H	C8H18N4O2	-0.492	22.2007	22.2832	22.1268	22.3317	21.5148	22.0563	21.7747	21.657	21.6117	21.6733	22.0114	22.0948	21.9997	21.741	21.9257	21.8833	21.5291	21.7347	21.7294	21.9657	21.7223	21.4835
FT03098NR	293.176	9.136	neg	Tanacetol A	59575	HMDB0035722							131751854	86778-06-5	CC(=O)O\C1=C(C)\CCC(CC(=O)C(=C)CC1)C(C)(C)O	IULUGGNZUILXOI-FOWTUZBSSA-N	Lipids and lipid-like molecules	Prenol lipids	Sesquiterpenoids	Level 1	63.34	89.99	88.92	59.0246, 71.0129, 192.1150, 220.1466, 221.1544, 222.1579, 236.1052, 237.1091, 293.1759, 294.1797	M-H	C17H26O4	-0.341	22.752	22.0957	22.117	22.3695	21.9452	22.7645	22.2986	22.0114	22.3943	22.6506	24.1444	23.2956	22.0108	22.6421	22.3479	22.0611	23.8006	24.2355	21.7782	22.3434	21.7908	21.9484
FT02741NR	277.144	10.5	neg	Monoethylhexyl phthalic acid	52230	HMDB0013248	44802		17243	C03343			20393	4376-20-9	CCCCC(CC)COC(=O)C1=CC=CC=C1C(O)=O	DJDSLBVSSOQSLW-UHFFFAOYSA-N	Benzenoids	Benzene and substituted derivatives	Benzoic acids and derivatives	Level 1	63.33	89.34	82.5	107.0492, 121.0285, 127.1119, 134.0364, 147.0082, 205.1591, 233.1543, 277.1444, 277.2166, 278.1474	M-H	C16H22O4	-1.082	20.7786	21.0197	20.8414	21.2085	21.2394	20.8057	21.2437	21.2667	21.0287	21.1883	21.3018	20.8555	21.1536	21.2533	20.9844	20.7736	21.2579	20.99	20.7386	20.8816	21.0826	21.0762
FT08387NR	563.343	11.381	neg	3-O-alpha-L-rhamnopyranosyl-3-hydroxyundecanoyl-3-hydroxydecanoic acid	10255			LMFA13030012					132594567		O([C@H]1[C@H](O)[C@H](O)[C@@H](O)[C@H](C)O1)C(CCCCCCCC)CC(=O)OC(CCCCCCC)CC(=O)O	NGNCBDCGTXYZBV-ALOCDAIASA-N	Lipids and lipid-like molecules	Fatty Acyls	Fatty acyl glycosides	Level 1	63.33	87.87	65.79	69.4025, 78.9582, 152.9955, 171.1021, 253.0927, 255.2321, 281.2129, 281.2484, 517.3389, 563.3389	M+FA-H	C27H50O9	-1.598	17.8583	17.7527	18.2278	18.2719	20.1604	18.7737	18.806	18.4865	19.1597	18.9625	18.9826	18.5157	18.0727	18.1375	17.6194	17.3445	17.9688	18.3365	17.9443	19.0871	18.6175	18.4817
FT04865PR	313.143	11.165	pos	Benzyl butyl phthalate	204088	HMDB0249068	44515			C14211			2347	85-68-7	CCCCOC(=O)C1=CC=CC=C1C(=O)OCC1=CC=CC=C1	IRIAEXORFWYRCZ-UHFFFAOYSA-N	Benzenoids	Benzene and substituted derivatives	Benzoic acids and derivatives	Level 1	63.31	89.21	63.35	57.0704, 71.0858, 91.0547, 149.0234, 190.0498, 303.0966, 312.3619, 313.2343, 313.2731, 313.3619	M+H	C19H20O4	-0.639	20.6565	20.8156	20.6379	20.8107	20.7172	20.6355	20.7321	20.6586	20.615	20.7786	20.5662	20.7123	21.0033	20.8386	20.775	20.8959	21.0302	20.766	20.8701	20.9167	20.605	20.7229
FT01649PR	174.076	0.769	pos	(1r,3r)-1-Aminocyclopentane-1,3-dicarboxylic acid	198786	HMDB0242328							1310		NC1(CCC(C1)C(O)=O)C(O)=O	YFYNOWXBIBKGHB-UHFFFAOYSA-N	Organic acids and derivatives	Carboxylic acids and derivatives	Amino acids, peptides, and analogues	Level 1	63.27	72.08	75.09	70.0657, 82.0656, 112.0759, 114.0551, 128.0707, 128.1070, 130.0863, 174.0399, 174.0760, 174.1124	M+H	C7H11NO4	0	23.1774	23.2387	23.2176	23.0857	22.7111	23.3068	23.5034	23.3259	23.5798	23.2141	23.7315	23.3907	23.4034	23.3351	23.4312	23.2669	23.5489	23.1934	23.8006	23.7334	23.8567	23.7184
FT02322NR	256.192	10.157	neg	N-lauroyl glycine	8835	HMDB0013272		LMFA08020261	74441				346152		CCCCCCCCCCCC(=O)NCC(=O)O	JWGGSJFIGIGFSQ-UHFFFAOYSA-N	Organic acids and derivatives	Carboxylic acids and derivatives	Amino acids, peptides, and analogues	Level 1	63.27	74.53	63.83	74.0238, 75.4982, 101.8472, 116.9276, 119.9460, 212.2016, 256.1606, 256.1918, 256.2359, 257.1953	M-H	C14H27NO3	-0.781	17.7098	17.7216	17.8145	17.6604	17.8381	17.8199	17.3348	17.4044	17.6143	17.8767	17.7546	17.1999	18.9116	18.7885	18.8178	18.8262	18.9476	18.88	19.4721	18.9791	18.9598	19.1058
FT02438NR	263.165	10.009	neg	12-Oxo-2,3-dinor-10,15-phytodienoic acid	56539	HMDB0032090	88174		138775				131751254	197247-23-7	CC\C=C\CC1C(CCCCCC(O)=O)C=CC1=O	SZVNKXCDJUBPQO-HWKANZROSA-N	Lipids and lipid-like molecules	Fatty Acyls	Eicosanoids	Level 1	63.27	74.49	64.85	55.1693, 85.5457, 92.9281, 148.9179, 231.9043, 237.1974, 245.1534, 263.1653, 263.1950, 264.1690	M-H	C16H24O3	-0.76	18.2506	19.0929	18.9593	18.6225	18.8663	18.7002	18.9783	18.5777	18.5459	18.9953	19.3801	19.1513	18.3533	18.5531	18.793	18.8313	18.2777	18.8041	18.5538	18.7116	18.3229	18.6087
FT03514NR	309.207	9.881	neg	(9Z,11R,12S,13S,15Z)-12,13-Epoxy-11-hydroxy-9,15-octadecadienoic acid	57728	HMDB0033505	89322		138784				131751443	106034-49-5	CC\C=C/CC1OC1C(O)\C=C\CCCCCCCC(O)=O	XHMGEKKHSKIGMI-JCMSFEFZSA-N	Lipids and lipid-like molecules	Fatty Acyls	Fatty acids and conjugates	Level 1	63.27	70.31	88.42	111.0805, 169.1226, 197.1177, 198.1211, 199.1333, 211.1335, 263.2014, 291.1962, 309.2068, 310.2102	M-H	C18H30O4	-0.323	29.0093	27.1799	27.1447	29.1152	27.2979	29.0297	29.2155	27.0426	28.9713	28.9116	29.0678	29.1691	28.717	28.4964	28.3319	28.358	28.5227	28.564	27.2472	27.0612	28.2023	28.7957
FT06631NR	449.203	4.107	neg	Pisumionoside	495736	HMDB0039947	94489						10862351	371113-06-3	CC(=O)C=CC1(C(CC(CC1(C)O)OC2C(C(C(C(O2)CO)O)O)O)(C)C)O	PASRVRCWYGWSDQ-FBOCVPDYSA-N	Lipids and lipid-like molecules	Prenol lipids	Terpene glycosides	Level 1	63.26	90.62	57.9	59.0129, 71.0129, 89.0235, 101.0235, 113.0235, 119.0341, 143.0342, 179.0555, 403.1972, 449.2028	M+FA-H	C19H32O9	-0.445	22.8447	22.7565	22.9032	22.8656	22.7681	22.9984	24.0695	23.7251	24.0651	24.1206	24.1375	24.1341	23.4983	23.4385	23.5769	23.4321	23.4435	23.4918	24.5502	24.6328	24.6807	24.7116
FT07041NR	471.148	4.908	neg	b-D-fructosyl-a-D-(6-O-(E))-feruloylglucoside	54253	HMDB0029281	86152		172700				131750841		OC[C@@H]1O[C@](CO)(O[C@H]2O[C@H](COC(=O)\C=C\C3=CC=CC=C3)[C@@H](O)[C@H](O)[C@H]2O)[C@H](O)[C@H]1O	ASHAUBLELZYXKD-GASGSQLSSA-N	Phenylpropanoids and polyketides	Cinnamic acids and derivatives	Cinnamic acid esters	Level 1	63.21	90.27	76.26	59.0129, 85.0285, 113.0236, 154.9953, 195.0997, 203.0686, 221.0791, 249.0616, 471.1483, 472.1517	M-H	C21H28O12	-5.731	23.0474	23.0859	22.9951	23.0523	23.0695	23.1668	23.2111	23.0554	23.3438	23.3214	23.3752	23.3902	22.5728	22.7984	22.6579	22.615	22.6818	22.6752	22.865	22.9741	23.0938	22.938
FT07801PR	425.178	4.211	pos	spionoside a	562153										C[C@@H](/C=C/[C@]1(C(=CC(=O)CC1(C)C)CO)O)O[C@H]2[C@@H]([C@H]([C@@H]([C@H](O2)CO)O)O)O	STLXSEIODIBOIC-CDPGZDAZSA-N	Unclassified	Unclassified	Unclassified	Level 1	63.21	90.33	73.36	86.0970, 106.2892, 106.2982, 189.0892, 259.0785, 263.1263, 303.1164, 351.1429, 425.1791, 426.1840	M+Na	C19H30O9	-1.646	22.1847	22.1768	22.1837	22.2516	22.3245	22.3201	23.4243	23.1206	23.5378	23.4143	23.5856	23.5592	22.7549	22.6619	22.8392	22.7006	22.7566	22.6473	23.7383	23.8441	23.8409	23.7776
FT14609PR	697.34	8.785	pos	MGDG-bis-9-OH-traumatin	18065			LMGL05010033							O([C@H]1[C@H](O)[C@@H](O)[C@@H](O)[C@@H](CO)O1)C[C@]([H])(OC(CCCCCCCC(O)/C=C/C(=O)[H])=O)COC(CCCCCCCC(O)/C=C/C(=O)[H])=O	LGAPPEPKENDRBM-DYXOSTSTSA-N	Lipids and lipid-like molecules	Glycerolipids	Glycosylglycerols	Level 1	63.21	89.13	68.52	133.0859, 177.1121, 301.0899, 373.1093, 453.2100, 469.2059, 567.3138, 651.3335, 697.3397, 698.3427	M+Na	C33H54O14	-0.86	19.7405	20.4246	20.3181	20.1631	20.3047	20.6561	19.996	20.0411	20.8892	20.6128	20.3011	19.9714	21.0489	20.9711	21.0677	20.9416	21.4236	20.8529	19.8621	20.8965	20.4971	20.6483
FT01526NR	213.113	6.428	neg	2,2'-(3-methylcyclohexane-1,1-diyl)diacetic acid	513468		96295						220370		CC1CCCC(C1)(CC(=O)O)CC(=O)O	HJPDHTDUPWGUHP-UHFFFAOYSA-N	Organic acids and derivatives	Carboxylic acids and derivatives	Dicarboxylic acids and derivatives	Level 1	63.19	73.23	72.71	53.2652, 151.1123, 169.1057, 169.1105, 169.1227, 169.1393, 170.1252, 195.1376, 213.1130, 213.1492	M-H	C11H18O4	-1.877	21.145	21.173	20.8921	21.1279	21.0385	20.9681	21.2195	20.8583	20.9361	20.9384	20.7447	21.2335	21.0164	20.5331	20.642	20.5911	20.7301	20.9917	20.9779	20.8341	20.8334	20.7342
FT02730NR	277.033	0.704	neg	Polyribosylribitolphosphate	204777	HMDB0249913							2219		OCC(O)C(O)C(O)COP(O)(O)=O	VJDOAZKNBQCAGE-UHFFFAOYSA-N	Organic oxygen compounds	Organooxygen compounds	Carbohydrates and carbohydrate conjugates	Level 1	63.13	71.76	85.49	78.9581, 96.9600, 96.9687, 96.9803, 96.9834, 97.2421, 131.0452, 165.0399, 276.9900, 277.0301	M+FA-H	C5H13O8P	-1.444	23.8188	23.4788	23.0533	23.3192	19.8737	23.1327	24.4061	24.7188	24.5973	24.6204	24.3774	24.3489	24.2029	23.8679	23.892	24.2391	23.8994	24.1436	25.1806	25.0495	24.9418	24.9812
FT01476NR	209.118	10.437	neg	Bicyclo[3.1.1]hept-2-ene-2-acetaldehyde, 6,6-dimethyl-	201497								169211		CC1(C)C2CC1C(CC=O)=CC2	BLKPFVWYBFDTPX-UHFFFAOYSA-N	Lipids and lipid-like molecules	Prenol lipids	Monoterpenoids	Level 1	63.12	73.46	69.7	71.0128, 121.0286, 151.1121, 165.1277, 181.1230, 191.1070, 209.0445, 209.0813, 209.1179, 210.1219	M+FA-H	C11H16O	-2.391	20.2691	20.3277	19.914	20.4449	20.0091	20.4075	20.7081	20.2123	20.5208	20.4168	20.8012	20.5328	20.7722	20.7214	20.2055	20.3492	20.3433	20.4453	20.3636	20.5806	20.9505	20.4067
FT08513NR	575.141	5.332	neg	3,5-di-O-caffeoylquinic acid methyl ester	557470								10075681		COC(=O)C1(CC(C(C(C1)OC(=O)C=CC2=CC(=C(C=C2)O)O)O)OC(=O)C=CC3=CC(=C(C=C3)O)O)O	VEBNYMXKXIIGFX-UHFFFAOYSA-N	Organic oxygen compounds	Organooxygen compounds	Alcohols and polyols	Level 2	63.12	88.76	40.35	59.0127, 71.0127, 85.0285, 101.0236, 113.0236, 151.0027, 381.0977, 382.0997, 557.1310, 575.1436	M+FA-H	C26H26O12	0	19.3894	19.6549	19.0594	19.1749	19.23	19.431	19.8243	19.2187	19.5523	19.3599	19.5229	19.9329	19.9413	20.192	20.2376	19.944	20.1694	20.1593	20.8845	20.9459	21.0166	20.7164
FT07889PR	429.372	14.464	pos	Alpha-Tocopherolquinone	550438									7559-04-8	CC(C)CCC[C@@H](C)CCC[C@@H](C)CCC[C@@](C)(O)CCC1=C(C(C(C)=C(C)C1=O)=O)C	LTVDFSLWFKLJDQ-IEOSBIPESA-N	Lipids and lipid-like molecules	Prenol lipids	Diterpenoids	Level 1	63.1	90.3	82.49	149.0962, 163.1117, 165.0910, 191.1063, 205.1222, 429.1643, 429.3221, 429.3727, 430.1731, 430.3769	M+H-H2O	C29H50O3	-2.096	22.8843	23.0587	22.942	22.7717	22.9677	23.1871	23.3176	22.8463	22.5569	23.0186	22.8211	22.862	23.1229	23.2098	23.8407	23.7722	23.2875	21.6509	23.0967	23.1541	23.3632	23.3606
FT07379NR	491.14	3.835	neg	Bungeiside D	356020		431345						127687		CC(=O)C1=C(C=C(C=C1)OC2C(C(C(C(O2)COC3C(C(C(CO3)O)O)O)O)O)O)O	YKOIOWJTRVFMHP-BMVMOQKNSA-N	Organic oxygen compounds	Organooxygen compounds	Carbohydrates and carbohydrate conjugates	Level 1	63.08	74.46	66.56	61.9872, 146.9652, 193.0497, 209.0445, 251.0555, 281.0661, 328.9612, 371.0989, 423.0901, 491.1445	M+FA-H	C19H26O12	-0.407	18.6962	18.897	18.6006	18.7745	19.0152	18.8104	19.3751	18.8219	19.3333	19.5068	19.6165	19.5892	18.3177	18.7371	18.538	18.4307	18.5794	18.4711	18.6336	18.6088	18.7711	18.7488
FT01689NR	223.046	0.762	neg	L-Gulonolactone	48114	HMDB0003466	327343		17587	C01040	mtr00053	Ascorbate and aldarate metabolism	439373	1128-23-0	[H][C@@]1(OC(=O)[C@@H](O)[C@H]1O)[C@@H](O)CO	SXZYCXMUPBBULW-SKNVOMKLSA-N	Organoheterocyclic compounds	Lactones	Gamma butyrolactones	Level 1	63.07	91.71	52.23	57.0336, 83.0130, 85.0285, 101.0234, 111.0078, 129.0185, 147.0291, 187.0241, 205.0348, 223.0455	M+FA-H	C6H10O6	-1.793	26.249	26.5009	26.3841	26.6186	26.209	26.4909	27.3208	27.0605	27.2093	27.3504	27.3444	27.4787	26.0354	26.0102	26.2389	26.5848	26.461	26.169	27.1653	27.4168	27.2209	27.4158
FT04380PR	295.227	9.886	pos	9(S)-HOTrE	202907	HMDB0247705							53394275		CCC=CCC=CC=CC(O)CCCCCCCC(O)=O	RIGGEAZDTKMXSI-UHFFFAOYSA-N	Lipids and lipid-like molecules	Fatty Acyls	Lineolic acids and derivatives	Level 1	63.07	72.57	89.59	81.0704, 93.0703, 95.0858, 99.0807, 111.0807, 133.1013, 151.1117, 189.1117, 277.2159, 295.2267	M+H	C18H30O3	-0.677	22.0047	22.368	22.0705	22.236	21.9946	22.1056	22.7112	22.3607	22.8299	22.4481	22.3927	22.5679	21.2946	21.7969	22.254	22.1839	22.2425	22.3644	22.6694	22.7468	22.223	22.0686
FT03582PR	267.172	10.716	pos	TRIBUTYL PHOSPHATE	212567	HMDB0259164	70062		35019	C14439			31357	126-73-8	CCCCOP(=O)(OCCCC)OCCCC	STCOOQWBFONSKY-UHFFFAOYSA-N	Organic acids and derivatives	Organic phosphoric acids and derivatives	Phosphate esters	Level 1	63.06	74.29	70.22	98.9845, 136.0621, 140.0111, 149.0599, 155.0470, 196.0728, 211.1095, 267.1616, 267.1735, 267.2092	M+H	C12H27O4P	-0.749	18.7608	19.1765	18.8644	18.4762	19.4711	18.5269	18.7912	18.8267	18.9319	18.7756	19.4021	19.3083	19.2267	18.8171	18.9259	19.1304	19.1753	19.1223	18.6163	18.6813	19.0176	18.6667
FT08469PR	460.269	9.788	pos	Pectachol	62376	HMDB0039064	93670		175561				78178168	81729-14-8	COC1=C(OCC2C(=C)CCC3C(C)(C)C(O)CCC23C)C(OC)=C2OC(=O)C=CC2=C1	QISGCNZPAGFKFT-UHFFFAOYSA-N	Phenylpropanoids and polyketides	Coumarins and derivatives	Unclassified	Level 1	63.01	90.71	95.76	69.0340, 107.0857, 119.0857, 129.0544, 133.0646, 135.0804, 281.1383, 295.1170, 415.2112, 460.2690	M+NH4	C26H34O6	-0.652	23.9664	23.4924	23.8241	23.6656	25.1521	23.7459	24.1971	24.5574	23.766	24.3084	24.2171	23.4069	23.9457	23.8657	23.7272	24.2117	24.3406	23.9253	24.1404	24.2742	23.7006	23.4785
FT03450PR	261.221	10.352	pos	6-[5]-ladderane-1-hexanol	6043		75284	LMFA05000063	85028				11777410		C1C2C3C4C5CC(CCCCCCO)C5C4C3C2C1	MFSSFGRNGHJJLI-UHFFFAOYSA-N	Lipids and lipid-like molecules	Fatty Acyls	Fatty alcohols	Level 1	63	89.71	95.27	81.0704, 93.0703, 95.0859, 107.0858, 121.1014, 135.1168, 149.1325, 163.1481, 243.2107, 261.2212	M+H	C18H28O	-0.766	20.9037	21.1808	21.4664	22.1635	21.7296	21.7398	21.675	21.7852	22.4911	22.7579	22.2838	21.6438	21.6815	21.5129	21.5718	21.1874	21.7736	21.9954	22.2653	22.2289	22.2363	21.8501
FT03537PR	265.155	4.063	pos	L-Valyl-L-phenylalanine	54145	HMDB0029134	24009		75016				6993119	3918-92-1	CC(C)[C@H](N)C(=O)N[C@@H](CC1=CC=CC=C1)C(O)=O	GJNDXQBALKCYSZ-RYUDHWBXSA-N	Organic acids and derivatives	Carboxylic acids and derivatives	Amino acids, peptides, and analogues	Level 1	62.96	89.99	94.2	55.0549, 72.0813, 73.0846, 120.0809, 166.0862, 168.0654, 219.1491, 265.1049, 265.1547, 266.1359	M+H	C14H20N2O3	-0.377	22.6265	22.5153	22.4101	22.5998	22.3319	22.3192	22.9053	22.3744	22.6138	22.6208	22.7237	22.9969	21.8508	21.9766	22.0265	22.0104	21.7804	22.2593	22.4094	22.362	22.3916	22.2147
FT00742NR	149.045	0.785	neg	D-Xylose	46870	HMDB0000098	314		53455	C00181	mtr00040,mtr00520,mtr02010	Pentose and glucuronate interconversions|Amino sugar and nucleotide sugar metabolism|ABC transporters	135191	58-86-6	O[C@@H]1COC(O)[C@H](O)[C@H]1O	SRBFZHDQGSBBOR-IOVATXLUSA-N	Organic oxygen compounds	Organooxygen compounds	Carbohydrates and carbohydrate conjugates	Level 1	62.93	92.28	62.85	59.0129, 71.0129, 73.0285, 87.0078, 89.0235, 90.0268, 103.0392, 131.0342, 149.0448, 150.0483	M-H	C5H10O5	-4.697	28.2807	28.6275	28.6549	28.6003	28.6323	28.5947	28.8308	28.6684	28.6712	28.7649	28.8814	28.9542	29.083	28.9506	29.0868	29.0675	29.3623	29.2003	29.1874	29.2984	29.2563	29.447
FT02247PR	207.138	10.321	pos	2-(3-Pentylphenyl)acetic acid	200376	HMDB0244924							24749700		CCCCCC1=CC=CC(CC(O)=O)=C1	PEGQOIGYZLJMIB-UHFFFAOYSA-N	Benzenoids	Benzene and substituted derivatives	Unclassified	Level 1	62.92	73.12	72.07	79.0547, 91.0545, 93.0702, 105.0701, 147.1167, 156.9907, 161.1324, 171.1167, 189.1276, 207.1379	M+H	C13H18O2	-0.483	20.8133	21.0611	20.998	20.8766	21.0172	20.7913	21.4114	21.1168	21.1649	21.4035	21.3408	21.2703	21.0679	21.1965	21.0723	20.8623	21.0233	21.0995	20.9204	20.9719	21.1134	21.2184
FT05182PR	324.289	11.607	pos	Linoleoyl ethanolamide	9016	HMDB0012252	3718	LMFA08040004	64032				5283446	68171-52-8	C(C/C=C\C/C=C\CCCCC)CCCCCC(=O)NCCO	KQXDGUVSAAQARU-HZJYTTRNSA-N	Organic nitrogen compounds	Organonitrogen compounds	Amines	Level 1	62.92	73.1	85.71	62.0607, 67.0549, 81.0703, 95.0861, 109.1013, 245.2262, 306.2775, 307.2616, 324.2895, 324.3263	M+H	C20H37NO2	-0.617	20.9313	21.1821	21.212	20.9959	21.2562	20.9789	20.9112	20.7668	20.7785	20.8816	20.9049	20.707	20.999	21.1505	21.2456	21.1914	21.4838	21.2484	21.8498	21.484	21.185	20.7848
FT06322NR	433.208	4.289	neg	officinoside a	562290										C[C@H]([C@@H]1C=C2[C@](O1)(C[C@H](CC2(C)C)O[C@H]3[C@@H]([C@H]([C@@H]([C@H](O3)CO)O)O)O)C)O	PIVPPCDKFVJHEG-JKBKDFLTSA-N	Unclassified	Unclassified	Unclassified	Level 1	62.88	91.17	63.81	59.0127, 71.0128, 89.0233, 101.0233, 161.0452, 179.0556, 207.1379, 387.2040, 433.2079, 434.2121	M+FA-H	C19H32O8	-0.462	25.3229	25.2924	25.3893	25.3782	25.1743	25.216	25.5246	25.2056	25.4439	25.5712	25.6171	25.4569	25.4518	25.2984	25.5132	25.168	25.3984	25.3226	25.6232	25.4528	25.5694	25.5968
FT02894NR	285.076	6.7	neg	2'-methoxy-3,4,4'-trihydroxychalcone	554855								5319493		COC1=C(C=CC(=C1)O)C(=O)C=CC2=CC(=C(C=C2)O)O	JVGNTXGHBHMJDO-UHFFFAOYSA-N	Phenylpropanoids and polyketides	Linear 1,3-diarylpropanoids	Cinnamylphenols	Level 1	62.84	75.27	75.36	63.9503, 109.0286, 109.0359, 110.0321, 258.4520, 285.0380, 285.0765, 286.0800, 303.2316	M-H	C16H14O5	-1.403	15.8989	14.507	17.0166	15.9532	16.912	17.0853	17.0829	17.1767	17.5582	17.2124	18.1815	18.056	17.432	17.0667	17.2798	16.2718	17.5554	16.8976	19.2769	19.7615	19.198	19.1135
FT09700PR	543.132	0.695	pos	Gentianose	58178	HMDB0034072	138		28782	C08239			117678	25954-44-3	OC[C@H]1O[C@@](CO)(O[C@H]2O[C@H](CO[C@@H]3O[C@H](CO)[C@@H](O)[C@H](O)[C@H]3O)[C@@H](O)[C@H](O)[C@H]2O)[C@@H](O)[C@@H]1O	MUPFEKGTMRGPLJ-WSCXOGSTSA-N	Organic oxygen compounds	Organooxygen compounds	Carbohydrates and carbohydrate conjugates	Level 1	62.83	72.91	67.64	60.3454, 60.3494, 135.7758, 135.7877, 381.0791, 394.6576, 423.1664, 444.9573, 543.1321, 544.1368	M+K	C18H32O16	-0.368	20.3698	19.9501	20.4091	20.3404	18.8494	19.86	20.6591	20.1171	20.4903	20.2653	20.2005	20.3222	21.7282	21.8795	21.7174	21.4434	21.4671	21.5357	23.6355	23.4196	23.4275	23.0311
FT01057PR	137.06	5.036	pos	3-Hydroxyacetophenone	308567		335577						8487		CC(=O)C1=CC(=CC=C1)O	LUJMEECXHPYQOF-UHFFFAOYSA-N	Organic oxygen compounds	Organooxygen compounds	Carbonyl compounds	Level 1	62.79	72.39	68.96	81.0704, 91.0546, 94.0418, 95.0859, 109.0650, 122.0365, 137.0257, 137.0597, 137.0959, 137.1074	M+H	C8H8O2	0	22.3431	22.3456	22.4102	22.3657	22.3188	22.302	22.4843	22.6367	22.8125	22.5554	22.9106	22.8215	22.6888	22.7229	22.8516	22.6719	22.653	22.6392	22.6043	22.8037	22.6616	22.7093
FT02806NR	281.045	9.223	neg	Cochliophilin A	58470	HMDB0034445	89940						927642	110204-45-0	OC1=C2C(=O)C=C(OC2=CC2=C1OCO2)C1=CC=CC=C1	NJIUXIXNVAHRDW-UHFFFAOYSA-N	Phenylpropanoids and polyketides	Flavonoids	Flavones	Level 1	62.79	88.86	84.89	66.5076, 70.2590, 70.2639, 265.9545, 265.9980, 266.0220, 267.0255, 280.9737, 281.0454, 282.0487	M-H	C16H10O5	-0.356	19.2647	19.2231	19.203	18.7041	19.37	18.1895	19.8202	20.4664	20.1287	20.866	21.0168	20.5576	18.0555	18.1955	17.3251	18.5847	17.8936	17.8211	22.5469	21.642	20.2663	20.4407
FT07859PR	427.357	14.764	pos	4alpha-formyl-ergosta-7,24(241)-dien-3beta-ol	257019	HMDB0304196							50986149		[H][C@@](C)(CCC(=C)C(C)C)C1([H])CCC2([H])C3=CCC4([H])[C@]([H])(C=O)[C@@]([H])(O)CC[C@]4(C)C3([H])CC[C@]12C	RFKHEEQSEZBUAP-UPNGPVLHSA-N	Lipids and lipid-like molecules	Steroids and steroid derivatives	Ergostane steroids	Level 1	62.79	74.08	62.05	57.0704, 69.0703, 83.0859, 133.1011, 303.0900, 409.3459, 409.4093, 410.3454, 427.3569, 428.3611	M+H	C29H46O2	-0.234	19.1542	19.2407	20.2009	19.0749	18.8802	19.4749	19.6865	19.8614	19.7024	19.7179	19.4122	19.791	19.7709	19.243	18.9706	17.8161	19.3592	19.3065	18.7904	19.0856	19.2801	17.9033
FT04815PR	311.221	10.414	pos	9-oxo-12,13-epoxy-10-octadecenoic acid	3201	HMDB0013623	35761	LMFA02000247	89606				5283007	478931-82-7	C(CCCC(=O)/C=C/C1OC1CCCCC)CCCC(=O)O	RCMABBHQYMBYKV-BUHFOSPRSA-N	Lipids and lipid-like molecules	Fatty Acyls	Fatty acids and conjugates	Level 1	62.76	72.74	79.46	71.0859, 83.0859, 97.1015, 99.0805, 125.0961, 189.1118, 275.2002, 293.2109, 294.2149, 311.2586	M+H	C18H30O4	-0.964	21.7746	21.8816	21.6928	22.065	21.7173	21.9433	21.6753	21.8778	22.1625	22.1089	22.1797	22.1731	21.9783	21.7679	21.8626	21.565	21.7268	21.7359	21.9042	22.2917	22.0974	21.1866
FT02892NR	285.077	7.749	neg	4',5-DIHYDROXY-7-METHOXYFLAVANONE	535894										O=C1C=2C(O)=CC(OC)=CC2OC(C3=CC=C(O)C=C3)C1	DJOJDHGQRNZXQQ-CQSZACIVSA-N	Phenylpropanoids and polyketides	Flavonoids	O-methylated flavonoids	Level 1	62.73	90.33	67.93	93.0336, 108.0208, 117.0337, 118.0370, 123.0443, 147.0444, 161.0237, 162.0273, 191.0344, 285.0766	M-H	C16H14O5	-0.351	21.3562	21.5786	21.0775	20.9779	21.7938	21.2409	22.2018	22.7127	22.3291	22.3087	23.1898	21.7753	23.7007	23.5534	23.2172	23.1	23.5046	23.0496	23.7879	24.5101	24.0439	23.7548
FT04270NR	341.124	4.249	neg	1-(3,4-Dimethoxyphenyl)-1,2-ethanediol 1-O-b-D-glucoside	58620	HMDB0034626	90089		167946				85242014	251905-98-3	COC1=C(OC)C=C(C=C1)C(CO)OC1OC(CO)C(O)C(O)C1O	SXOCFAICCRYBCD-UHFFFAOYSA-N	Organic oxygen compounds	Organooxygen compounds	Carbohydrates and carbohydrate conjugates	Level 1	62.7	89.71	63.79	59.0129, 71.0129, 73.0286, 89.0235, 101.0235, 113.0236, 119.0494, 281.1029, 341.1234, 342.0742	M-H2O-H	C16H24O9	0.879	20.7705	20.7095	20.8501	20.8873	20.9152	20.9995	22.0399	21.6522	21.8931	22.0535	22.2703	22.004	21.1411	21.1831	21.2992	21.2264	21.1521	21.1855	22.4714	22.6491	22.7015	22.7508
FT04670PR	307.115	4.646	pos	Phenylethyl-beta-D-galactoside	549861									14861-16-6	OC[C@H]1O[C@@H](OCCc2ccccc2)[C@H](O)[C@@H](O)[C@H]1O	MLRIJUWUQTVDQE-MBJXGIAVSA-N	Organic oxygen compounds	Organooxygen compounds	Carbohydrates and carbohydrate conjugates	Level 1	62.67	73.25	64.49	85.0288, 103.0393, 127.0387, 145.0497, 166.0864, 263.1248, 307.1153, 307.1477, 307.1991, 308.1168	M+Na	C14H20O6	-0.326	19.6638	19.6527	19.709	18.7448	19.8498	19.8006	21.1045	20.4436	21.2459	20.8664	21.3409	21.3395	20.1685	19.7881	20.1616	20.2978	18.7589	20.0163	21.8336	21.3619	21.3995	21.4252
FT07030PR	391.245	9.868	pos	MG(0:0/18:2+=O/0:0)	213647	HMDB0260540									CCCCC\C=C/C=C/C(=O)CCCCCCCC(=O)OC(CO)CO	HELAENKKBIFZLS-ZJHFMPGASA-N	Lipids and lipid-like molecules	Fatty Acyls	Lineolic acids and derivatives	Level 1	62.62	72.93	66.58	57.0705, 71.0862, 97.8069, 97.8142, 149.0233, 155.0106, 167.0334, 279.1596, 391.2454, 392.2491	M+Na	C21H36O5	-0.511	21.1255	21.4111	21.4886	21.691	21.3251	21.2954	21.7001	18.1939	21.5507	21.5168	21.0674	20.9008	21.8193	21.3739	21.1907	21.1904	21.0793	21.3162	21.5909	22.0608	21.8913	21.6481
FT02786NR	279.233	12.866	neg	17-octadecynoic acid	1060	HMDB0244776	35229	LMFA01030575	142447				1449	34450-18-5	C(CCCCCCCCCCCCCCCC#C)(=O)O	DZIILFGADWDKMF-UHFFFAOYSA-N	Lipids and lipid-like molecules	Fatty Acyls	Fatty acids and conjugates	Level 1	62.61	88.68	63.78	69.8066, 69.8104, 74.3921, 82.2944, 101.1923, 101.9948, 108.0547, 150.2636, 279.2328, 280.2362	M-H	C18H32O2	-0.716	19.7248	19.7637	20.1515	19.7746	20.0648	19.4997	19.9995	19.5859	20.103	19.9332	20.1499	20.051	19.2584	20.0803	20.0037	19.4926	19.5368	19.7317	19.7121	19.9029	19.7322	19.6405
FT07378NR	491.119	5.813	neg	Eupatolin	33010		51337	LMPK12112925					5317290		C1(OC)=CC2OC(C3C=C(O)C(O)=CC=3)=C(O[C@H]3[C@H](O)[C@H](O)[C@@H](O)[C@H](C)O3)C(=O)C=2C(O)=C1OC	NVZCGVLCUJLTSA-BOCAMIPNSA-N	Phenylpropanoids and polyketides	Flavonoids	Flavonoid glycosides	Level 2	62.6	89.17	39.65	109.0286, 134.0365, 135.0077, 153.0187, 160.0155, 175.0396, 193.0503, 337.0927, 491.1193, 492.1252	M-H	C23H24O12	-0.611	20.2913	20.6486	20.5196	20.3068	20.6977	20.3331	20.3438	20.1723	20.9044	20.946	20.8741	20.6892	20.1011	20.5397	20.6617	20.2388	20.5443	20.405	20.7632	21.2633	21.4134	21.3908
FT05134NR	379.21	10.802	neg	15S-HpEPE	4070			LMFA03070013					5283196		C(/C/C=C\C=C\C(OO)C/C=C\CC)=C/C/C=C\CCCC(=O)O	FPMFSFWYWZLDKP-XWJJKCKWSA-N	Lipids and lipid-like molecules	Fatty Acyls	Eicosanoids	Level 1	62.54	90.05	84.27	84.9898, 219.1000, 223.1334, 233.1159, 293.2122, 299.1989, 315.1942, 316.1981, 333.2050, 379.2099	M+FA-H	C20H30O4	-7.12	23.0892	22.5042	22.0146	23.0795	22.3103	22.8616	24.0121	22.9082	22.7875	22.2472	22.5459	23.3731	22.3462	21.8265	21.8096	21.2021	22.1711	22.0782	22.528	22.0788	22.9143	22.5981
FT01885PR	188.176	0.617	pos	N8-Acetylspermidine	47849	HMDB0002189	24072		27911	C01029			123689	13431-24-8	CC(=O)NCCCCNCCCN	FONIWJIDLJEJTL-UHFFFAOYSA-N	Organic acids and derivatives	Carboximidic acids and derivatives	Carboximidic acids	Level 1	62.53	72.35	63.51	60.0814, 72.0814, 84.0813, 100.0760, 114.0916, 117.1023, 130.0864, 171.1492, 188.1757, 189.1597	M+H	C9H21N3O	0	22.4269	22.6217	22.6725	22.3047	19.4766	22.4595	22.5381	22.4602	22.5891	22.3541	22.7645	22.6659	22.8713	22.7536	22.956	22.7132	22.9354	22.8663	22.9987	23.1844	23.0701	22.8125
FT02412NR	261.134	4.996	neg	(e)-2-hexenyl-beta-d-glucopyranoside	560519								6450053		CCCC=CCOC1C(C(C(C(O1)CO)O)O)O	GZDNGWOBFHUEOM-UHFFFAOYSA-N	Lipids and lipid-like molecules	Fatty Acyls	Fatty acyl glycosides	Level 1	62.53	72.65	70.14	71.0128, 125.0963, 171.1018, 187.0970, 188.1001, 193.0490, 199.0970, 207.1018, 261.1343, 262.1375	M-H	C12H22O6	-1.149	21.9645	21.9494	21.7133	21.9251	21.8936	22.0684	22.1893	21.6429	22.0989	22.0342	22.2061	22.2277	21.9534	22.2397	21.91	22.0411	22.1179	22.024	22.8221	22.82	22.8389	22.7048
FT06089PR	353.23	7.881	pos	6,7,10-Trihydroxy-8-octadecenoic acid	560147								91089893		CCCCCCCCC(C=CC(C(CCCCC(=O)O)O)O)O	SDZXJCJBNSUABH-UHFFFAOYSA-N	Lipids and lipid-like molecules	Fatty Acyls	Fatty acids and conjugates	Level 1	62.49	89.68	67.99	83.3116, 88.3035, 88.3096, 98.0375, 176.2948, 189.2281, 303.1002, 353.0947, 353.2294, 354.2298	M+Na	C18H34O5	0	21.9282	21.9028	21.7931	21.8172	21.7194	21.5995	22.3199	21.9794	22.0941	21.9291	22.0416	22.5321	21.5055	21.5101	21.5165	21.3554	21.5245	21.7817	21.916	21.6846	21.7285	21.5791
FT02329PR	211.133	5.798	pos	oxyphyllenone a	562943										C[C@]12CC[C@H]([C@](C1=CC(=O)CC2)(C)O)O	ORLGUEREMYIFNG-GRYCIOLGSA-N	Unclassified	Unclassified	Unclassified	Level 1	62.47	90.94	61.82	81.0340, 83.0860, 95.0495, 111.0807, 147.1169, 157.1012, 167.1066, 175.1117, 193.1223, 211.1326	M+H	C12H18O3	-0.474	23.277	23.8065	23.1706	23.3178	23.3987	22.3523	24.5186	23.3484	23.5733	23.609	23.6898	23.8825	25.1468	24.812	25.333	25.0368	25.5313	25.3597	25.8916	25.8946	25.6703	25.4449
FT16454PR	960.516	5.935	pos	segetoside k	557708										CC1(C2CCC3(C(C2(CCC1OC4C(C(C(CO4)O)O)OC5C(C(C(C(O5)CO)O)O)O)C)CC=C6C3(CCC7(C6CC(CC7)(C)C(=O)O)C(=O)OC8C(C(C(C(O8)CO)O)O)O)C)C)C	WLZSOFWXYPEZCP-UHFFFAOYSA-N	Lipids and lipid-like molecules	Prenol lipids	Terpene glycosides	Level 2	62.47	88.79	42.96	71.0497, 85.0289, 127.0392, 129.0546, 145.0494, 147.0650, 273.0964, 309.1178, 455.3150, 471.1713	M+NH4	C47H74O19	-0.208	19.9519	19.9971	19.9678	20.0237	20.3201	20.057	20.3632	20.1161	20.5044	20.5208	20.5135	20.4094	19.653	19.7057	19.6916	19.5442	19.5991	19.7388	20.0418	20.0822	20.069	19.8184
FT15094PR	731.346	6.3	pos	SNAG-delta5-CG	46809			LMST05050052					101383557		[C@@]12([H])[C@@H](O[C@H]3[C@H](NC(C)=O)[C@@H](O)[C@H](O)[C@@H](CO)O3)C=C3C[C@@H](OS(O)(=O)=O)CC[C@]3(C)[C@@]1([H])CC[C@]1(C)[C@@]([H])([C@]([H])(C)CCC(=O)NCC(=O)O)CC[C@@]21[H]	HALUOLCKUPYNDO-HTPXXUAFSA-N	Lipids and lipid-like molecules	Steroids and steroid derivatives	Bile acids, alcohols and derivatives	Level 1	62.45	89.77	64.09	81.2571, 97.0286, 301.0929, 413.1735, 469.2075, 641.3132, 731.1886, 731.3442, 731.4955, 732.3530	M+H	C34H54N2O13S	4.922	21.4807	21.2998	21.6261	21.3201	21.5517	21.713	21.86	21.5062	22.2648	21.9225	22.0038	22.1345	22.1883	21.8308	22.0439	21.9249	22.1808	21.8073	22.0215	22.2595	22.0494	22.1105
FT02846PR	235.169	7.808	pos	Oxysolavetivone	58882	HMDB0034956							74427721	103573-06-4	CC1CC(=O)C=C(CO)C11CCC(C1)C(C)=C	JPVDGXUSNAEUIC-UHFFFAOYSA-N	Lipids and lipid-like molecules	Prenol lipids	Sesquiterpenoids	Level 1	62.43	72.2	77.15	119.0856, 133.1011, 161.0959, 173.1323, 175.1479, 179.1066, 189.1636, 199.1477, 217.1585, 235.1690	M+H	C15H22O2	-0.425	23.1925	23.3041	22.9656	21.3425	23.1824	23.097	23.2496	23.3833	23.4284	23.1134	23.3441	23.403	23.0259	22.8657	22.9479	22.9431	23.1873	23.3392	22.9416	23.0176	23.1173	22.474
FT02202PR	205.118	0.76	pos	N6-Acetyl-5S-hydroxy-L-lysine	58046	HMDB0033891	89597						87253536		CC(=O)NCC(O)CCC(N)C(O)=O	FVTTTYGNCVTXEI-UHFFFAOYSA-N	Organic acids and derivatives	Carboxylic acids and derivatives	Amino acids, peptides, and analogues	Level 2	62.42	90.67	38.69	56.0502, 74.0606, 100.0760, 102.0553, 128.0707, 146.0811, 159.1127, 187.1077, 205.0830, 205.1181	M+H	C8H16N2O4	-0.488	24.0154	23.9703	24.0549	23.8124	23.7506	23.9688	24.7389	24.94	24.7283	24.6899	24.9676	24.9245	23.5548	23.3806	23.3987	23.502	23.4696	23.3335	23.9663	23.8044	24.1003	24.1795
FT03412PR	260.16	2.475	pos	Leu-Gln	266209		23947						1574950		CC(C)CC(C(=O)NC(CCC(=O)N)C(=O)O)N	JYOAXOMPIXKMKK-YUMQZZPRSA-N	Organic acids and derivatives	Carboxylic acids and derivatives	Amino acids, peptides, and analogues	Level 1	62.39	72.75	85.38	83.0609, 84.0447, 86.0968, 107.9671, 132.1019, 196.1446, 197.1283, 204.1381, 242.1497, 243.1333	M+H	C11H21N3O4	-0.384	22.0887	22.2828	22.1936	21.8411	21.5997	22.1128	22.1851	21.4539	21.9228	22.2151	22.6176	22.8503	21.4378	21.5111	21.6233	22.2385	21.3748	21.7589	21.8775	21.8662	21.9385	21.5347
FT07523PR	411.199	4.725	pos	5a,6a-Epoxy-7E-megastigmene-3a,9e-diol 3-glucoside	56163	HMDB0031676	87854		168493				131751181	189351-14-2	CC(O)\C=C\C12OC1(C)CC(CC2(C)C)OC1OC(CO)C(O)C(O)C1O	SMBCGBWABYMHIN-AATRIKPKSA-N	Organic oxygen compounds	Organooxygen compounds	Carbohydrates and carbohydrate conjugates	Level 1	62.37	90.44	47.62	102.7946, 102.8032, 152.1068, 170.1174, 271.0588, 291.0689, 411.0950, 411.1988, 411.3289, 412.2017	M+Na	C19H32O8	-0.243	23.4093	23.364	23.3559	22.778	22.3821	23.4457	23.4942	23.2586	23.5826	23.6091	23.5536	23.5491	23.4139	23.2619	23.443	23.2793	23.4425	23.4371	23.1754	23.4774	23.5447	23.4371
FT16559PR	979.45	6.481	pos	Celosin H	549805									1623405-28-6	CC1(C)CC[C@]2(C(=O)O[C@@H]3O[C@H](CO)[C@@H](O)[C@H](O)[C@H]3O)CC[C@]3(C)C(=CC[C@@H]4[C@@]5(C)C[C@@H](O)[C@@H](O[C@@H]6O[C@H](C(=O)O)[C@@H](O)[C@H](O[C@@H]7OC[C@@H](O)[C@H](O)[C@H]7O)[C@H]6O)[C@](C)(C=O)[C@@H]5CC[C@]43C)[C@@H]2C1	DGLQIOJLFVRFMT-KMKJCONPSA-N	Lipids and lipid-like molecules	Prenol lipids	Terpene glycosides	Level 1	62.37	89.61	48.44	85.0288, 108.8222, 108.8311, 155.0314, 169.0469, 301.0894, 301.1289, 803.4184, 979.4495, 980.4515	M+Na	C47H72O20	-0.919	21.6762	21.5257	21.5226	21.4856	21.5689	21.4349	21.6131	21.583	21.6485	21.5892	21.7126	21.8158	21.4917	21.5599	21.5984	21.4325	21.3733	21.6574	21.6635	21.6056	21.5766	21.5463
FT06405PR	365.121	3.873	pos	Coniferin	52432	HMDB0013682	64182		16220	C00761	mtr00940	Phenylpropanoid biosynthesis	5280372	124151-33-3	COC1=C(O[C@@H]2O[C@H](CO)[C@@H](O)[C@H](O)[C@H]2O)C=CC(\C=C\CO)=C1	SFLMUHDGSQZDOW-FAOXUISGSA-N	Organic oxygen compounds	Organooxygen compounds	Carbohydrates and carbohydrate conjugates	Level 1	62.36	73.9	83.11	113.7296, 185.0433, 259.2870, 281.5811, 303.0986, 304.0991, 365.1210, 365.1706, 366.1241, 375.1536	M+Na	C16H22O8	0	18.3556	18.683	18.7931	18.6814	18.5687	18.8454	19.6579	19.4444	19.7055	19.6335	19.7441	19.5947	19.3902	19.2706	19.4463	19.7838	19.4613	19.3932	20.6696	20.9061	20.7861	20.7121
FT02377NR	259.155	5.808	neg	(x)-2-Heptanol glucoside	58948	HMDB0035028	90386						14138808		CCCCCC(C)OC1OC(CO)C(O)C(O)C1O	NZLSMMMVSHTELV-UHFFFAOYSA-N	Lipids and lipid-like molecules	Fatty Acyls	Fatty acyl glycosides	Level 1	62.35	89.64	66.24	83.0493, 102.9479, 146.9379, 163.1126, 165.1280, 190.9280, 191.9456, 209.1180, 210.1218, 227.1288	M-H2O-H	C13H26O6	1.543	20.6277	20.7064	20.2625	20.8549	20.8075	20.7953	21.0981	20.6109	20.7377	20.7677	20.8997	21.2	21.8626	21.7226	21.8664	21.3084	21.6309	21.8802	22.8913	22.5225	22.7397	22.6148
FT03406NR	305.176	10.597	neg	1,8-Heptadecadiene-4,6-diyne-3,10-diol	6322	HMDB0038781	93424	LMFA05000584	66471				6438621	63910-76-9	C=CC(O)C#CC#C/C=C\C(O)CCCCCCC	DSVMWGREWREVQQ-QINSGFPZSA-N	Lipids and lipid-like molecules	Fatty Acyls	Fatty alcohols	Level 1	62.32	73.96	62.22	77.9979, 99.0444, 128.8044, 243.1751, 287.1653, 303.2286, 305.1755, 305.2136	M+FA-H	C17H24O2	-0.983	18.8431	19.8795	18.5598	19.799	19.3889	19.4118	19.4275	19.473	19.9563	19.629	19.5539	19.7415	18.9419	19.3462	19.1109	19.2243	19.3055	19.635	19.9572	19.7162	19.246	19.6517
FT08434NR	567.208	4.84	neg	(7'R,8'R)-4,7'-Epoxy-3',5-dimethoxy-4',9,9'-lignanetriol 9'-glucoside	62074	HMDB0038711	93366						14558383		COC1=CC(CCCO)=CC2=C1OC(C2COC1OC(CO)C(O)C(O)C1O)C1=CC(OC)=C(O)C=C1	VTKHRLZMWODHJA-UHFFFAOYSA-N	Phenylpropanoids and polyketides	2-arylbenzofuran flavonoids	Unclassified	Level 1	62.32	73.41	81.27	59.0129, 71.0128, 89.0234, 101.0235, 102.9559, 113.0233, 119.0341, 179.0555, 341.1416, 521.2035	M+FA-H	C26H34O11	-1.058	19.8857	20.0338	20.728	19.3526	20.7463	20.3983	20.0984	20.5171	21.3161	21.5816	21.6156	20.6684	19.4206	20.7736	20.6211	20.1355	20.1291	19.7098	19.3578	20.6085	20.6567	20.5554
FT09073NR	637.105	4.274	neg	6-Hydroxyapigenin 7-glucuronosyl-(1->2)-glucuronide	31223			LMPK12111134					102158504		C1(O[C@H]2[C@H](O[C@H]3[C@H](O)[C@@H](O)[C@H](O)[C@@H](C(=O)O)O3)[C@@H](O)[C@H](O)[C@@H](C(=O)O)O2)=CC2OC(C3C=CC(O)=CC=3)=CC(=O)C=2C(O)=C1O	IBLZNWWZRXJQAK-DBFWEQBMSA-N	Phenylpropanoids and polyketides	Flavonoids	Flavonoid glycosides	Level 1	62.3	88.48	46.24	59.0130, 85.0286, 113.0236, 285.0403, 285.0759, 286.0450, 348.3067, 351.0567, 461.0765, 637.1114	M-H	C27H26O18	0.314	18.994	19.5931	20.1714	19.629	19.9743	20.1811	19.4627	19.5524	20.059	20.3504	20.2652	19.7299	19.023	19.1408	18.854	19.1883	19.1705	18.5934	18.136	18.6096	18.9964	19.47
FT00748PR	118.086	0.769	pos	5-Aminopentanoic acid	2483	HMDB0003355	6902	LMFA01100040	15887	C00431	mtr00310,mtr00330,mtr00470	Lysine degradation|Arginine and proline metabolism|D-Amino acid metabolism	138	660-88-8	C(C(=O)O)CCCN	JJMDCOVWQOJGCB-UHFFFAOYSA-N	Organic acids and derivatives	Carboxylic acids and derivatives	Amino acids, peptides, and analogues	Level 1	62.29	91.82	45.05	55.0549, 57.0580, 72.0719, 72.0814, 72.0908, 72.0933, 73.0846, 91.0546, 96.0812, 118.0865	M+H	C5H11NO2	0.847	27.0076	26.9414	27.0054	26.9121	26.8411	27.0616	27.0393	27.0967	27.3322	26.9648	27.2777	27.2089	27.675	27.4018	27.6308	27.4175	27.4795	27.3136	28.7709	28.4856	28.6224	28.5773
FT06988NR	467.213	5.538	neg	5-(4-Carboxybutylperoxy)pentanoic acid	213425								90805410		OC(=O)CCCCOOCCCCC(O)=O	WZZXAARUCQTXAZ-UHFFFAOYSA-N	Organic acids and derivatives	Carboxylic acids and derivatives	Dicarboxylic acids and derivatives	Level 1	62.27	90.07	81.26	59.0129, 71.0128, 89.0234, 101.0235, 113.0236, 119.0340, 131.0339, 149.0447, 421.2076, 422.2111	2M-H	C10H18O6	-0.856	22.2628	22.2232	22.4386	22.5253	22.5142	22.4123	22.8341	22.5268	22.9894	22.8814	22.9429	22.8421	22.3566	22.6121	22.428	22.1932	22.2657	22.3534	22.5891	22.5582	22.745	22.699
FT02819NR	281.248	13.686	neg	Elaidic acid	581	HMDB0000573	3406	LMFA01030073	27997	C01712			637517	112-79-8	C(/CCCCCCCC)=C\CCCCCCCC(=O)O	ZQPPMHVWECSIRJ-MDZDMXLPSA-N	Lipids and lipid-like molecules	Fatty Acyls	Fatty acids and conjugates	Level 1	62.2	74.88	63.83	51.6876, 75.0009, 82.4566, 131.4709, 158.0133, 158.1554, 280.9824, 281.2126, 281.2483, 282.2491	M-H	C18H34O2	-1.067	18.1234	17.8491	18.09	18.0295	18.1101	18.0685	18.263	17.8778	18.3025	18.1359	18.8912	18.216	18.0226	18.1052	18.033	17.3466	18.0953	18.2216	18.0308	18.3656	18.1685	17.9576
FT01667NR	221.154	9.136	neg	Kobusone	60465	HMDB0036790							3440569	24173-71-5	CC12CCC3C(CC3(C)C)C(=O)CCC1O2	UETZJEZFLKASPR-UHFFFAOYSA-N	Organic oxygen compounds	Organooxygen compounds	Carbonyl compounds	Level 1	62.14	74.89	64.43	55.2870, 55.2905, 127.0755, 137.0237, 151.0753, 207.1395, 220.1466, 221.1543, 222.1579, 235.1343	M-H	C14H22O2	-1.809	18.3431	17.7767	17.4529	17.8794	17.6693	18.2055	17.964	17.496	17.992	18.2484	19.6445	18.9391	17.3977	18.225	17.966	17.6874	19.3784	19.893	17.158	18.0937	17.2802	17.323
FT16680PR	1011.48	5.885	pos	Bayogenin-3-O-[beta-d-Galactose-(1→3)-beta-D-glucuronic acid-28-O-beta-D-glucopyranoside	550730									新化合物	[C@H]1([C@@H]([C@](C2[C@](C1)(C1[C@@](CC2)([C@]2(C(=CC1)C1[C@@](CC2)(CCC(C1)(C)C)C(=O)O[C@@H]1O[C@@H]([C@H]([C@@H]([C@H]1O)O)O)CO)C)C)C)(CO)C)O[C@@H]1O[C@@H]([C@H]([C@@H]([C@H]1O)O)O[C@@H]1[C@H]([C@@H]([C@H]([C@@H](O1)CO)O)O)O)C(=O)O)O	SQVBXHAEJALFEQ-RYEUOLHJSA-N	Lipids and lipid-like molecules	Prenol lipids	Terpene glycosides	Level 1	62.12	88.36	56.04	112.3818, 112.3888, 119.0108, 185.0434, 303.0938, 673.3991, 799.2300, 812.8344, 1011.4773, 1012.4841	M+Na	C48H76O21	0	19.177	19.3265	19.264	19.0511	19.2649	19.3253	19.7155	19.2746	19.8169	19.557	19.7477	19.5453	18.9737	18.7969	19.2779	19.0294	18.8514	18.6096	18.8641	19.2137	19.2056	18.8583
FT04595NR	355.088	0.704	neg	4-O-alpha-D-Glucopyranuronosyl-D-galactose	62981	HMDB0039724			175567				12302641	14402-41-6	OCC1OC(O)C(O)C(O)C1OC1OC(C(O)C(O)C1O)C(O)=O	KJBWXIYXECDDOT-UHFFFAOYSA-N	Organic oxygen compounds	Organooxygen compounds	Carbohydrates and carbohydrate conjugates	Level 1	62.11	72.52	60.62	72.9922, 73.0285, 85.0286, 113.0235, 129.0185, 131.0342, 157.0136, 175.0242, 193.0349, 355.0870	M-H	C12H20O12	-0.845	22.2876	21.9782	21.6061	21.9738	20.8833	21.8428	22.4045	22.5127	22.7814	22.5813	22.5394	22.1078	22.3755	22.3658	22.3134	22.0474	22.292	22.2989	22.8294	22.9885	22.7909	23.1133
FT10154NR	927.496	11.579	neg	PGP(i-18:0/PGD1)	228603	HMDB0275501									CCCCC[C@H](O)\C=C\[C@@H]1[C@@H](CCCCCCC(=O)O[C@H](COC(=O)CCCCCCCCCCCCCCC(C)C)COP(O)(=O)OC[C@@H](O)COP(O)(O)=O)[C@@H](O)CC1=O	MITXSRKZJOJTDZ-JPJZVXMPSA-N	Lipids and lipid-like molecules	Fatty Acyls	Eicosanoids	Level 1	62.09	88.26	71.13	71.0131, 89.0238, 101.0235, 113.0237, 195.1388, 205.1235, 223.1336, 277.2171, 397.1344, 881.4883	M-H	C44H82O16P2	-5.391	18.6469	18.6102	18.9602	18.8042	19.0773	18.9559	19.0961	18.8845	19.4551	19.1726	19.4312	18.7019	19.0964	19.3647	19.3018	18.7987	19.2477	18.9817	18.9266	19.5666	19.4958	19.2079
FT01641NR	219.077	1.476	neg	Tyr-Gly	212726								259323		NC(CC1=CC=C(O)C=C1)C(O)=NCC(O)=O	HPYDSVWYXXKHRD-UHFFFAOYSA-N	Organic acids and derivatives	Carboxylic acids and derivatives	Amino acids, peptides, and analogues	Level 1	62.06	74.36	66.13	61.0034, 103.9192, 157.0764, 157.0913, 158.0803, 175.0868, 201.0669, 219.0773, 219.1746, 219.8447	M-H2O-H	C11H14N2O4	0.456	18.5936	18.6795	18.8947	18.7272	18.7734	18.8504	18.8169	18.79	19.0407	18.8446	19.0485	18.9215	18.8406	18.7861	18.8208	18.9018	18.7627	18.844	19.5121	19.5409	19.7662	19.5336
FT08226PR	447.162	5.363	pos	crepidiaside B	562125										C[C@@H]1[C@@H]2CCC(=C3[C@@H]([C@H]2OC1=O)C(=CC3=O)CO[C@H]4[C@@H]([C@H]([C@@H]([C@H](O4)CO)O)O)O)C	BUHZTPLXMFRPCK-MBYZHAKNSA-N	Unclassified	Unclassified	Unclassified	Level 1	62.04	89.5	72.91	89.0603, 223.0747, 225.0709, 271.0599, 285.1090, 385.1620, 447.0969, 447.1620, 447.2805, 448.1644	M+Na	C21H28O9	-0.447	20.9181	21.0577	21.5173	21.0468	20.9864	21.0742	21.2268	21.0168	21.3539	21.2565	21.3613	21.4754	21.3145	21.2975	21.4947	21.2909	21.197	21.3751	21.4917	21.4864	21.7331	21.7973
FT09773NR	765.443	12.531	neg	Tautomycin	212203	HMDB0258746							3425471		COC(C(O)CC(=O)C(C)C(O)CCC(C)C1OC2(CCC(C)C(CCC(C)C(C)=O)O2)CCC1C)C(OC(=O)CC(O)C1=C(C)C(=O)OC1=O)C(C)C	RFCWHQNNCOJYTR-UHFFFAOYSA-N	Lipids and lipid-like molecules	Fatty Acyls	Fatty alcohol esters	Level 1	62.04	89.03	65.75	74.9178, 96.1359, 155.4412, 205.1229, 223.1338, 235.0818, 253.0928, 277.2172, 278.2196, 719.4310	M-H	C41H66O13	-0.523	19.6887	19.9116	20.4208	19.8401	20.4751	20.6143	20.3242	20.4501	20.7843	20.7789	20.7875	19.9501	20.1686	20.7075	20.5008	19.8123	20.4285	20.3395	19.9437	20.652	20.4358	20.4688
FT00958NR	171.066	4.975	neg	2-Octenedioic acid	47001	HMDB0000341	5330		89192				6079438	5698-50-0	OC(=O)CCCC\C=C\C(O)=O	BNTPVRGYUHJFHN-HWKANZROSA-N	Lipids and lipid-like molecules	Fatty Acyls	Fatty acids and conjugates	Level 1	62.01	89.73	71.58	61.9873, 86.0061, 87.0025, 102.9557, 115.9200, 127.0756, 128.0787, 171.0195, 171.0656, 171.1016	M-H	C8H12O4	-4.092	21.8815	21.7425	21.6823	21.6694	21.8244	22.3162	21.8878	21.77	21.8273	21.8723	22.6711	21.839	21.7589	21.7972	21.9788	21.7365	21.8294	22.3565	21.8739	21.988	21.9329	22.0395
FT01018NR	175.047	0.715	neg	Allantoic acid	47454	HMDB0001209	343		30837	C00499	mtr00230	Purine metabolism	203	99-16-1	NC(=O)NC(NC(N)=O)C(O)=O	NUCLJNSWZCHRKL-UHFFFAOYSA-N	Organic acids and derivatives	Carboxylic acids and derivatives	Amino acids, peptides, and analogues	Level 1	61.95	90.98	88.19	72.0081, 74.0238, 85.0284, 89.0347, 90.0381, 101.0234, 113.0235, 115.0140, 118.0501, 132.0406	M-H	C4H8N4O4	-3.999	25.2719	25.1328	24.7808	25.1302	23.9173	25.3208	25.0941	24.5184	24.9823	24.923	24.6921	24.7186	25.039	25.4168	24.9212	25.1721	24.8552	25.0853	24.6523	24.8109	24.3568	24.5791
FT09775PR	548.3	12.745	pos	Glycerol phenylbutyrate	207274	HMDB0252844	326691						10482134		O=C(CCCC1=CC=CC=C1)OCC(COC(=O)CCCC1=CC=CC=C1)OC(=O)CCCC1=CC=CC=C1	ZSDBFLMJVAGKOU-UHFFFAOYSA-N	Lipids and lipid-like molecules	Glycerolipids	Triradylcglycerols	Level 1	61.94	73.62	73.48	119.0857, 133.0646, 235.1489, 263.1270, 303.1049, 307.1168, 397.2011, 531.2732, 547.3996, 548.3820	M+NH4	C33H38O6	-0.73	20.2523	19.8198	19.7633	19.6766	20.6703	19.6687	20.1538	20.5948	20.3409	20.8669	20.2693	19.8508	19.6324	20.8354	20.1574	19.2613	19.8751	20.1437	20.1348	20.1887	19.5029	19.9443
FT07476PR	409.273	11.825	pos	Apo-10'-violaxanthal	62330	HMDB0039018	93624						131752515	17237-68-2	C\C(\C=C/C=O)=C\C=C\C=C(/C)\C=C\C=C(\C)/C=C/C12OC1(C)CC(O)CC2(C)C	QZOYIQGWDBXSHB-AFMCRXATSA-N	Lipids and lipid-like molecules	Prenol lipids	Sesterterpenoids	Level 2	61.89	72.45	38.89	95.0496, 105.0703, 109.1014, 119.0856, 145.1010, 147.1166, 165.0908, 175.1116, 221.1533, 409.2732	M+H	C27H36O3	-0.489	22.5264	22.3282	22.5286	22.5264	22.8271	22.7455	22.8932	22.4942	23.1184	22.8002	22.8291	22.8506	22.6334	22.5231	22.3704	20.9593	22.2858	22.3136	22.3428	22.3218	22.8814	22.5467
FT05422PR	332.218	4.07	pos	Val-Thr-Ile	265516		23015						145459048		CCC(C)C(C(=O)O)NC(=O)C(C(C)O)NC(=O)C(C(C)C)N	WUFHZIRMAZZWRS-OSUNSFLBSA-N	Organic acids and derivatives	Carboxylic acids and derivatives	Amino acids, peptides, and analogues	Level 1	61.88	73.41	76.77	72.0813, 74.0607, 98.9844, 101.0710, 128.1071, 173.1284, 201.1232, 215.1392, 332.1555, 332.2154	M+H	C15H29N3O5	-0.903	20.3987	20.5415	20.3314	20.6187	20.4607	20.5393	20.9591	20.1792	21.0096	20.6463	20.9186	20.9809	20.1469	20.0517	20.0258	20.4405	20.126	20.4875	20.5996	20.6232	20.6297	20.0904
FT10071PR	567.419	14.965	pos	4'-Hydroxyechinenone	37094			LMPR01070778	140610				11757672		C1C(C)(C)C(/C=C/C(/C)=C/C=C/C(/C)=C/C=C/C=C(\C)/C=C/C=C(\C)/C=C/C2=C(C)C(O)CCC2(C)C)=C(C)C(=O)C1	RONAGRFBGGXGHB-DKLMTRRASA-N	Lipids and lipid-like molecules	Prenol lipids	Tetraterpenoids	Level 1	61.88	71.76	86.06	105.0701, 119.0857, 121.1013, 133.1011, 135.1167, 145.1011, 147.1167, 157.1011, 567.4192, 568.4256	M+H	C40H54O2	-0.705	24.4995	24.4219	24.4501	24.2841	23.8881	24.2218	24.1572	24.2077	24.0953	23.8111	23.6419	24.5906	24.3519	24.677	24.4041	18.2026	24.0012	24.2777	24.1524	23.5889	24.3289	24.063
FT08379NR	562.315	9.908	neg	LysoPC(18:3/0:0)	19840	HMDB0010388	40304	LMGP01050038	133456				24779469		[C@](COP(=O)([O-])OCC[N+](C)(C)C)([H])(O)COC(CCCCCCC/C=C\C/C=C\C/C=C\CC)=O	WKQNRCYKYCKESD-YVHLTTHBSA-N	Lipids and lipid-like molecules	Glycerophospholipids	Glycerophosphocholines	Level 1	61.86	74.37	67.55	61.9872, 78.9584, 152.9949, 277.2172, 278.2184, 303.2176, 303.2519, 353.2712, 502.2936, 562.3170	M+FA-H	C26H48NO7P	-0.534	17.9505	18.5623	18.3673	18.6006	17.8013	18.6487	17.9115	18.3868	20.3927	18.8861	19.0613	18.5939	19.4909	19.0089	18.4148	18.051	17.4088	18.3413	19.0979	19.9309	19.8745	19.6184
FT04647NR	357.119	4.017	neg	Tarrenoside	35335		69146	LMPR0102070042	9403	C11654			182279	61081-59-2	[C@@]12([H])C(=CC[C@]1([H])C(C(=O)[H])=CO[C@H]2O[C@H]1[C@H](O)[C@H]([C@H](O)[C@@H](CO)O1)O)CO	CSSBAEZXGJABKW-SWZHBTMOSA-N	Lipids and lipid-like molecules	Prenol lipids	Terpene glycosides	Level 1	61.8	73.57	67.23	59.0129, 61.9875, 135.0444, 153.0552, 177.0551, 195.0658, 196.0686, 357.0790, 357.1218, 357.2159	M-H	C16H22O9	0	19.7101	19.628	19.7841	19.6416	19.8017	19.813	20.2463	19.9741	20.2452	20.2618	20.4153	20.4082	20.0372	20.0384	20.1949	20.121	19.9823	19.9155	20.8116	20.7956	20.8477	20.8204
FT04683PR	307.226	11.547	pos	Methyl 8-hydroxy-11E,17-Octadecadien-9-ynoate	1410			LMFA01031056					129727626		C(CCCCCCC(O)C#C/C=C/CCCCC=C)(=O)OC	FSRPQTYQXGVZDZ-CMDGGOBGSA-N	Lipids and lipid-like molecules	Fatty Acyls	Fatty alcohols	Level 1	61.75	73.25	74.28	119.0858, 133.1015, 159.1167, 185.1326, 219.1740, 235.1696, 257.1894, 275.2004, 289.2159, 307.2288	M+H	C19H30O3	-0.976	21.4788	20.7584	20.7044	21.0551	21.3174	20.9392	21.7313	21.1692	20.7726	20.9827	20.8981	21.8115	20.5488	20.2939	19.9829	19.907	20.3748	20.5281	20.268	20.5798	21.1009	21.2796
FT09583PR	535.236	4.561	pos	Ethyl 3-hydroxyoctanoate O-[glucosyl-(1->6)-glucoside]	62098	HMDB0038738	93391		168026				73981596		CCCCCC(CC(=O)OCC)OC1OC(COC2OC(CO)C(O)C(O)C2O)C(O)C(O)C1O	QAIPLYVRKVVKMO-UHFFFAOYSA-N	Lipids and lipid-like molecules	Fatty Acyls	Fatty acyl glycosides	Level 1	61.74	89.77	47.91	59.4682, 59.4719, 228.0636, 299.0606, 409.1631, 503.2076, 504.1728, 535.1583, 535.2364, 536.1992	M+Na	C22H40O13	-0.187	21.4954	21.8908	21.7736	21.6061	21.7817	21.9087	21.4265	21.2593	21.6157	21.6497	21.7977	21.7731	21.9561	22.3021	22.3194	22.1414	22.144	22.0973	21.9033	22.0088	21.9917	22.0407
FT04406PR	296.258	10.741	pos	9E,11Z,13E-octadecatrienoic acid	1331	HMDB0030963		LMFA01030923	38383	C08364			12309425	544-72-9	C(O)(=O)CCCCCCC/C=C/C=C\C=C\CCCC	CUXYLFPMQMFGPL-MRZTUZPCSA-N	Lipids and lipid-like molecules	Fatty Acyls	Lineolic acids and derivatives	Level 1	61.73	91.06	75.99	81.0703, 95.0858, 121.1013, 135.1167, 141.1273, 153.1273, 243.2106, 261.2211, 279.2316, 296.2582	M+NH4	C18H30O2	-0.338	24.9333	25.28	25.3574	25.0705	25.1578	25.1504	24.4715	24.4903	24.9606	24.9675	24.5567	24.2429	25.2507	24.955	25.3266	25.0846	25.2873	25.1963	25.2693	25.5788	25.0387	24.8352
FT05356NR	389.124	4.828	neg	7-o-methylaloeresin	554080								5319505		CC1=CC(=C(C2=C1C(=O)C=C(O2)CC(=O)C)C3C(C(C(C(O3)CO)O)O)O)OC	CNMGVPHFWMWCGL-UHFFFAOYSA-N	Organic oxygen compounds	Organooxygen compounds	Carbohydrates and carbohydrate conjugates	Level 1	61.73	89.11	71.95	116.9276, 134.0366, 150.0317, 165.0551, 193.0503, 195.0657, 209.1183, 341.1037, 389.1290, 389.1851	M-H2O-H	C20H24O9	0.771	20.4611	20.4347	20.6749	20.2411	20.6002	20.5432	20.5802	20.48	20.9031	20.9283	20.9053	20.8778	20.1556	20.5461	20.4845	20.4627	20.3558	20.296	20.6069	20.8703	20.7776	20.7242
FT05237PR	326.232	10.455	pos	Nitrolinoleic acid	209610	HMDB0255653							77995234		CCCCCC=CCC=CCCCCCCC(C(O)=O)[N+]([O-])=O	XIUNPAFIOWRAIO-UHFFFAOYSA-N	Lipids and lipid-like molecules	Fatty Acyls	Lineolic acids and derivatives	Level 2	61.68	90.88	34.74	98.9845, 107.0858, 109.1014, 133.1012, 151.1117, 169.1222, 174.9921, 215.1277, 273.1846, 291.1953	M+H	C18H31NO4	-0.613	24.508	24.4718	24.3645	24.5067	24.3375	24.5346	24.7447	24.3127	24.7532	24.564	24.5844	24.8349	24.6686	24.4847	24.5786	24.0526	24.46	24.5378	24.6521	24.809	24.9681	24.6155
FT01369PR	158.081	2.573	pos	N-Acetylproline	115455	HMDB0094701	43543		21560				66141	68-95-1	[H][C@]1(CCCN1C(C)=O)C(O)=O	GNMSLDIYJOSUSW-LURJTMIESA-N	Organic acids and derivatives	Carboxylic acids and derivatives	Amino acids, peptides, and analogues	Level 1	61.66	70.95	83.55	55.9350, 70.0657, 90.9770, 112.0759, 116.0707, 128.9507, 140.0704, 158.0813, 158.1174, 169.9772	M+H	C7H11NO3	0	26.2966	26.4369	26.5376	26.5078	25.7855	26.2784	26.7334	26.3633	26.737	26.7651	26.7733	26.7103	26.3811	26.3131	26.4155	26.1505	26.2629	26.3166	26.5443	26.6583	26.7604	26.6688
FT04032NR	329.233	8.138	neg	9,12,13-TriHOME(10)	3123	HMDB0038555	35509	LMFA02000169					5282966	97134-11-7	C(=C/C(O)C(O)CCCCC)\C(O)CCCCCCCC(=O)O	MDIUMSLCYIJBQC-BUHFOSPRSA-N	Lipids and lipid-like molecules	Fatty Acyls	Fatty acids and conjugates	Level 1	61.64	89.6	77.62	129.0911, 146.9222, 169.1224, 171.1015, 181.1226, 199.1331, 211.1334, 303.2373, 329.2330, 330.2365	M-H	C18H34O5	-0.607	21.7155	21.6842	21.4899	21.5575	21.3169	21.2508	21.8678	21.6487	21.7962	21.6752	21.7266	21.9618	21.2489	21.5538	21.5532	21.296	21.238	21.4884	21.6347	21.7975	21.6977	21.494
FT00198PR	86.0969	1.318	pos	Piperidine	58346	HMDB0034301	64457		18049	C01746	mtr00960	Tropane, piperidine and pyridine alkaloid biosynthesis	8082	110-89-4	C1CCNCC1	NQRYJNQNLNOLGT-UHFFFAOYSA-N	Organoheterocyclic compounds	Piperidines	Unclassified	Level 1	61.63	91.17	71.9	53.0029, 57.0580, 58.0657, 69.0341, 69.0704, 86.0237, 86.0605, 86.0969, 87.0445, 87.0639	M+H	C5H11N	5.459	25.0837	25.2272	25.1036	25.7544	24.7718	25.0778	25.4114	25.0434	25.1512	25.3818	25.3252	25.5972	25.1163	25.0421	25.216	25.1509	25.0977	25.2025	26.6185	26.68	26.7737	26.6767
FT01591NR	216.124	3.691	neg	1-Hydroxy-2,2,6,6-tetramethyl-4-piperidinone	199431	HMDB0243896							98642		CC1(C)CC(=O)CC(C)(C)N1O	KMEUSKGEUADGET-UHFFFAOYSA-N	Organoheterocyclic compounds	Piperidines	Piperidinones	Level 1	61.62	74.07	74.68	61.9870, 74.2045, 77.6630, 112.6103, 154.1230, 155.1068, 170.1171, 198.1129, 216.1237, 217.1082	M+FA-H	C9H17NO2	-1.851	19.2212	19.4442	19.3137	19.2962	19.317	19.6895	19.5648	19.3207	19.7973	19.6451	19.774	19.7231	18.7659	18.889	18.7936	19.1035	19.1774	19.107	19.4621	19.2884	19.5529	19.3103
FT02700NR	275.165	10.324	neg	Shogaol	276788		68362			C10494			5281794	555-66-8	CCCCCC=CC(=O)CCC1=CC(=C(C=C1)O)OC	OQWKEEOHDMUXEO-BQYQJAHWSA-N	Benzenoids	Phenols	Methoxyphenols	Level 1	61.61	88.78	49.65	177.1639, 206.8973, 231.1755, 231.2119, 275.1653, 275.2014, 275.2275, 275.2372, 276.1682, 276.2043	M-H	C17H24O3	-0.727	19.9077	20.2509	20.3706	19.9681	19.905	19.3992	19.9251	20.1187	20.1071	20.1462	20.0297	19.9111	19.7832	20.1402	19.9771	20.1663	19.9069	19.8624	19.897	20.6556	19.8533	20.2997
FT03099NR	293.176	9.78	neg	4-[3]-ladderane-butanoic acid	2532		45892	LMFA01140010					42607291		C1C2C3C4CCC4C3C2CC(CCCC(=O)O)C1	WWHSTYPFQBWANZ-UHFFFAOYSA-N	Lipids and lipid-like molecules	Fatty Acyls	Fatty acids and conjugates	Level 1	61.61	88.83	45.64	136.0885, 192.1154, 193.1593, 194.1633, 221.1544, 236.1051, 249.1857, 293.1757, 293.2120, 294.1792	M+FA-H	C16H24O2	-0.341	20.0646	20.1226	20.0595	20.0124	19.9382	19.9755	19.9849	20.0166	20.1086	19.7732	20.5155	19.8445	19.887	19.9845	19.8698	20.0351	20.0651	20.5777	19.8654	20.0756	20.1519	19.962
FT08841NR	609.146	4.075	neg	Kaempferol 3,7-diglucoside	31827		50154	LMPK12111738	133224				6325460		C1(O[C@H]2[C@H](O)[C@@H](O)[C@H](O)[C@@H](CO)O2)=CC2OC(C3C=CC(O)=CC=3)=C(O[C@H]3[C@H](O)[C@@H](O)[C@H](O)[C@@H](CO)O3)C(=O)C=2C(O)=C1	XFFQVRFGLSBFON-DEFKTLOSSA-N	Phenylpropanoids and polyketides	Flavonoids	Flavonoid glycosides	Level 1	61.61	74.72	57.75	58.0482, 83.3030, 137.2737, 249.0553, 283.0242, 285.0400, 303.2446, 306.8800, 447.0953, 609.1544	M-H	C27H30O16	0.492	18.04	17.9464	17.9043	17.9758	18.0855	18.1651	18.2861	18.3477	18.7903	18.7921	18.3161	18.5464	18.346	18.1479	18.128	18.7641	17.716	18.0274	18.683	18.621	19.3517	18.7718
FT02439PR	216.123	3.428	pos	Dihydrokainic acid	205953	HMDB0251319							1650		CC(C)C1CNC(C1CC(O)=O)C(O)=O	JQPDCKOQOOQUSC-UHFFFAOYSA-N	Organic acids and derivatives	Carboxylic acids and derivatives	Amino acids, peptides, and analogues	Level 1	61.6	71.35	77.05	107.0858, 109.1014, 124.1122, 134.0964, 135.0805, 152.1070, 170.1175, 180.1019, 198.1124, 216.1237	M+H	C10H17NO4	0.463	25.0097	24.9549	25.2095	24.8666	24.5969	24.9143	25.6494	25.3346	25.6239	25.6801	25.6992	25.7827	24.8543	24.7774	24.9542	25.1877	24.9399	24.8327	25.5798	25.7152	25.622	25.4687
FT05559PR	336.326	11.995	pos	2-amino-14,16-dimethyloctadecan-3-ol	38973		53931	LMSP01080031					10236627		C(C)(N)C(O)CCCCCCCCCCC(C)CC(C)CC	PRIXJBFEYXJGPF-UHFFFAOYSA-N	Organic nitrogen compounds	Organonitrogen compounds	Amines	Level 1	61.58	91.01	88.89	69.0696, 81.0694, 83.0860, 95.0858, 97.1015, 109.1014, 121.1013, 301.2887, 319.2995, 336.3263	M+Na	C20H43NO	6.244	25.1666	25.1564	25.1466	25.2117	25.198	25.2819	24.4771	24.2905	24.5868	24.3428	24.5195	24.3027	25.0481	25.1229	24.9605	23.3896	25.5642	24.886	25.2994	24.9417	24.7807	24.4292
FT02782NR	279.124	5.097	neg	Phaseic acid	255753	HMDB0302844									C\C(\C=C\C1(O)C2(C)COC1(C)CC(=O)C2)=C/C(O)=O	IZGYIFFQBZWOLJ-UMCKCUICSA-N	Lipids and lipid-like molecules	Prenol lipids	Sesquiterpenoids	Level 1	61.57	73.68	59.55	61.9872, 85.0286, 103.9757, 139.0756, 168.0788, 193.0847, 205.1230, 235.1348, 279.0862, 279.1237	M-H	C15H20O5	-0.717	19.2113	19.2068	19.4873	19.6441	18.8766	19.7848	20.5468	20.0477	20.1727	20.6769	20.2086	20.836	20.0582	19.6108	19.9494	19.9197	19.6566	19.6835	21.0515	20.6314	20.9538	20.737
FT03060PR	246.145	2.387	pos	Asparaginylisoleucine	53773	HMDB0028734	85649		141421				56991460	438533-59-6	CC[C@H](C)[C@H](NC(=O)[C@@H](N)CC(N)=O)C(O)=O	MQLZLIYPFDIDMZ-HAFWLYHUSA-N	Organic acids and derivatives	Carboxylic acids and derivatives	Amino acids, peptides, and analogues	Level 1	61.56	72.82	86.76	86.0970, 87.0556, 132.1018, 141.1021, 166.0861, 187.1077, 200.1393, 212.0915, 229.1181, 246.1446	M+H	C10H19N3O4	-0.406	21.9246	21.9832	21.5874	22.1403	21.7406	21.37	20.3517	20.1849	21.6865	21.7427	21.7997	21.2344	21.1545	21.2926	21.905	21.9155	21.119	21.768	21.5176	21.9458	21.308	21.3961
FT01716PR	177.087	0.728	pos	Threonylglycine	54072	HMDB0029061	23781		74859				7010575	686-44-2	C[C@@H](O)[C@H](N)C(=O)NCC(O)=O	BIYXEUAFGLTAEM-WUJLRWPWSA-N	Organic acids and derivatives	Carboxylic acids and derivatives	Amino acids, peptides, and analogues	Level 1	61.55	91.84	45.13	56.0501, 61.0403, 72.0449, 102.0552, 117.0297, 117.0660, 118.0500, 131.0815, 135.0763, 177.0868	M+H	C6H12N2O4	0	27.4592	27.6124	27.2372	27.303	27.4241	27.4507	28.1308	27.874	27.9865	28.0134	27.9304	28.1606	27.2762	27.3135	27.4329	27.2058	27.3275	27.1631	27.2535	27.3755	27.4756	27.4743
FT08795PR	481.132	4.25	pos	7-Hydroxy-4-methylphthalide O-[arabinosyl-(1->6)-glucoside]	64428	HMDB0041336	95744						22297293	170473-74-2	CC1=C2COC(=O)C2=C(OC2OC(COC3OCC(O)C(O)C3O)C(O)C(O)C2O)C=C1	QSTWATBAAMDBSL-UHFFFAOYSA-N	Organic oxygen compounds	Organooxygen compounds	Carbohydrates and carbohydrate conjugates	Level 1	61.55	88.96	68.78	53.4568, 53.4601, 120.2865, 136.0754, 232.0713, 233.0780, 301.1180, 437.1416, 481.1304, 482.1350	M+Na	C20H26O12	-0.416	18.2384	18.0953	18.1972	18.2573	17.5087	18.4244	20.9721	20.6887	20.8546	21.2455	21.1423	21.1008	19.2726	19.2674	19.4336	19.9137	19.4069	19.0738	21.1169	21.2388	21.2207	21.2767
FT08707NR	593.151	4.776	neg	Kaempferol-3-O-glucorhamnoside	550073									40437-72-7	C[C@H]1O[C@@H](O[C@H]2[C@H](Oc3c(-c4ccc(O)cc4)oc4cc(O)cc(O)c4c3=O)O[C@@H](CO)[C@H](O)[C@H]2O)[C@H](O)[C@@H](O)[C@@H]1O	OHOBPOYHROOXEI-OVNVQJKQSA-N	Phenylpropanoids and polyketides	Flavonoids	Flavonoid glycosides	Level 1	61.53	74.45	57.19	61.9872, 166.3173, 255.0292, 284.0324, 285.0392, 303.2322, 325.1098, 572.3338, 593.1509, 593.2502	M-H	C27H30O15	0	18.3639	18.4693	18.2923	18.7148	18.7047	18.3661	19.422	18.946	19.5195	19.2071	19.2799	19.5618	16.8551	18.2831	17.9882	17.593	17.1577	18.4896	19.0697	19.0894	19.32	18.7595
FT00758NR	151.039	4.987	neg	Vanillin	51984	HMDB0012308	62927		18346	C00755			1183	121-33-5	COC1=CC(C=O)=CC=C1O	MWOOGOJBHIARFG-UHFFFAOYSA-N	Benzenoids	Phenols	Methoxyphenols	Level 1	61.5	90.58	76.6	79.0180, 107.0130, 108.0209, 123.0080, 123.0444, 130.9917, 136.0158, 137.0191, 151.0394, 152.0428	M-H	C8H8O3	-5.297	23.4817	23.509	23.0675	23.5199	23.1285	22.8683	23.7916	23.3743	23.4786	23.6441	23.8866	23.3632	23.3365	24.0654	24.06	24.0782	23.6495	23.9022	24.6595	24.8895	24.0727	24.3771
FT08667PR	473.362	12.72	pos	Penicisteroid B	44145			LMST01031171					139588208		C1[C@]2(C)[C@@]3([H])[C@@H](O)C[C@]4(C)[C@@]([H])([C@]([H])(C)/C=C/[C@H](C)C(C)C)[C@@H](OC(C)=O)C[C@@]4([H])[C@]3([H])CC=C2C[C@@H](O)C1	ASJDHPNJTXZGII-ZVMPSDJMSA-N	Lipids and lipid-like molecules	Steroids and steroid derivatives	Ergostane steroids	Level 1	61.49	89.51	92.75	81.0704, 95.0859, 119.0857, 133.1011, 135.1166, 161.1325, 259.2053, 277.2163, 455.3515, 473.3600	M+H	C30H48O4	-0.423	21.1826	21.283	21.0447	21.1322	21.2485	20.977	21.5934	21.0582	21.5659	21.5289	21.4652	21.7097	21.476	21.5723	21.6103	21.0627	21.4802	21.5284	21.033	21.3539	21.1678	20.973
FT05574PR	337.175	10.594	pos	all-trans-4-Oxoretinoic acid	37392	HMDB0006285	2282	LMPR01090026	80656	C16678			6437063	38030-57-8	C1C(C)(C)C(/C=C/C(=C/C=C/C(=C/C(=O)O)/C)/C)=C(C)C(=O)C1	GGCUJPCCTQNTJF-FRCNGJHJSA-N	Lipids and lipid-like molecules	Prenol lipids	Retinoids	Level 1	61.47	89.53	73.85	81.0189, 84.2899, 84.2962, 94.0264, 220.1312, 221.1345, 336.2517, 337.1748, 337.2711, 338.1786	M+Na	C20H26O3	-8.008	21.4145	21.6543	21.575	21.4866	21.4906	21.2989	21.5946	21.3006	21.5535	21.3953	21.4514	21.623	21.0568	21.064	21.4043	20.3423	21.2324	21.3927	21.4475	21.4307	21.3067	21.0967
FT03094NR	293.124	3.466	neg	Ethyl (S)-3-hydroxybutyrate glucoside	56174	HMDB0031693	87869		168793				76463850		CCOC(=O)CC(C)OC1OC(CO)C(O)C(O)C1O	HEBPYQNXDMDRKR-UHFFFAOYSA-N	Lipids and lipid-like molecules	Fatty Acyls	Fatty acyl glycosides	Level 1	61.44	89.51	77.7	59.0129, 71.0130, 89.0234, 101.0235, 113.0234, 157.0113, 207.9306, 224.9219, 293.1242, 294.1275	M-H	C12H22O8	-0.682	20.8411	21.0172	20.7772	22.0444	20.7854	22.0902	21.4433	21.0293	21.4172	21.4035	21.6718	21.6014	21.038	20.8404	20.9442	21.3277	20.9931	20.7836	22.6107	21.4815	21.558	21.6655
FT08024PR	437.193	10.117	pos	4-O-Methylmelleolide	60688	HMDB0037039							78173000	96627-13-3	COC12C(CC1(C)C1CC(C)(C)CC1C=C2C=O)OC(=O)C1=C(O)C=C(O)C=C1C	GYCBSZGIYPNYAB-UHFFFAOYSA-N	Lipids and lipid-like molecules	Prenol lipids	Sesquiterpenoids	Level 1	61.42	89.22	75.3	109.2928, 109.3019, 275.2018, 303.1209, 353.1703, 419.2541, 437.1930, 437.2434, 437.2985, 438.1962	M+Na	C24H30O6	-0.686	20.9391	20.4571	20.1878	20.0711	21.4506	20.4535	20.9857	21.4038	20.4192	21.1545	20.6932	20.3131	20.1516	21.3039	20.4621	20.7895	20.6853	20.4488	20.7276	20.8324	20.1309	20.1248
FT01153NR	188.056	1.129	neg	N-Acetyl-L-glutamic acid	47415	HMDB0001138	3325		17533	C00624	mtr00220,mtr00470	Arginine biosynthesis|D-Amino acid metabolism	70914	1188-37-0	CC(=O)N[C@@H](CCC(O)=O)C(O)=O	RFMMMVDNIPUKGG-YFKPBYRVSA-N	Organic acids and derivatives	Carboxylic acids and derivatives	Amino acids, peptides, and analogues	Level 1	61.38	90.27	65.14	59.0127, 61.9874, 102.0549, 103.0027, 121.0434, 125.9799, 128.0342, 144.0655, 170.0451, 188.0555	M-H	C7H11NO5	-2.659	23.4834	23.6494	23.3898	23.1782	22.7361	23.9455	23.209	22.9654	23.0401	22.9816	23.2843	23.0457	22.6903	23.0121	23.4118	23.3956	22.7285	23.3536	22.3612	22.5999	22.6619	22.5302
FT03190PR	252.109	1.231	pos	Cordycepin	275638		66970			C08431			6303	73-03-0	C1C(OC(C1O)N2C=NC3=C(N=CN=C32)N)CO	OFEZSBMBBKLLBJ-BAJZRUMYSA-N	Nucleosides, nucleotides, and analogues	Purine nucleosides	Purine 3'-deoxyribonucleosides	Level 1	61.34	73.41	59.29	98.9845, 117.0547, 136.0618, 136.0710, 140.0107, 167.0226, 184.9799, 189.0049, 252.1073, 252.1645	M+H	C10H13N5O3	-0.397	20.6502	20.8022	20.7479	20.7744	20.4915	20.5522	20.8023	20.4449	20.7908	20.6637	20.7441	20.8544	20.2836	20.2832	20.3346	20.5152	20.136	20.2949	20.0532	20.1342	20.5315	20.4564
FT01763PR	180.102	3.915	pos	Methyl l-phenylalaninate	201103	HMDB0245704							75737		COC(=O)C(N)CC1=CC=CC=C1	VSDUZFOSJDMAFZ-UHFFFAOYSA-N	Organic acids and derivatives	Carboxylic acids and derivatives	Amino acids, peptides, and analogues	Level 1	61.33	73.58	62.83	111.9685, 120.0809, 121.0648, 121.0844, 152.9946, 180.0645, 180.0999, 180.1388, 180.9898, 181.1225	M+H	C10H13NO2	1.11	19.8541	19.7426	19.9573	19.8124	19.9106	19.921	20.1326	20.0231	20.2078	20.2199	20.1459	20.2013	20.4618	20.2382	20.2808	20.0672	20.2693	20.238	20.4909	20.6857	20.5867	20.576
FT04786PR	310.31	13.977	pos	6R,7S-Epoxy-3Z,9Z-eicosadiene	10096		98301	LMFA12000311					56936261		CC/C=C\C[C@@H]1O[C@@H]1C/C=C\CCCCCCCCCC	QBCBDINXYRUHGT-QEZHFABXSA-N	Organoheterocyclic compounds	Epoxides	Unclassified	Level 1	61.31	91.45	95.52	69.0705, 81.0704, 83.0860, 95.0859, 97.1015, 121.1013, 135.1168, 275.2731, 293.2836, 310.3101	M+NH4	C20H36O	-0.645	26.6086	26.4505	26.2294	26.4237	26.5599	26.5702	25.6834	25.6502	25.4536	25.7312	25.9587	25.5505	26.3046	26.8026	26.4041	25.4273	26.8493	26.2492	26.2274	26.4663	26.0748	26.0199
FT04596NR	355.103	4.224	neg	Cis-Ferulic acid 4-O-beta-D-glucopyranoside	550712									94942-20-8	COc1cc(/C=C\C(=O)O)ccc1O[C@@H]1O[C@H](CO)[C@@H](O)[C@H](O)[C@H]1O	IEMIRSXOYFWPFD-QEQKPWIDSA-N	Organic oxygen compounds	Organooxygen compounds	Carbohydrates and carbohydrate conjugates	Level 1	61.3	91.01	48.09	134.0365, 160.0159, 175.0395, 176.0430, 191.0709, 193.0501, 217.0503, 235.0610, 295.0823, 355.1029	M-H	C16H20O9	-0.563	24.5921	24.5399	24.7121	24.2148	24.8644	24.5646	25.0087	24.7366	24.9603	25.2519	25.3166	25.0746	24.033	24.8545	25.0017	24.4739	24.7362	24.4592	24.8729	25.4145	25.4737	25.4914
FT04205PR	290.171	2.509	pos	Ala-Val-Thr	261198		18502						145453722		CC(C)C(C(=O)NC(C(C)O)C(=O)O)NC(=O)C(C)N	OMSKGWFGWCQFBD-KZVJFYERSA-N	Organic acids and derivatives	Carboxylic acids and derivatives	Amino acids, peptides, and analogues	Level 1	61.29	73.6	84	86.0968, 120.0657, 143.1180, 171.1131, 173.1283, 177.0868, 201.1228, 272.1608, 290.1316, 291.1941	M+H	C12H23N3O5	-1.034	20.3587	20.1153	20.451	20.4247	20.1267	20.4113	21.0075	20.4774	20.153	20.6017	20.3866	20.9987	19.4946	19.9463	20.1112	20.2786	19.6467	19.7335	19.7174	20.2673	20.34	19.8537
FT03674PR	270.279	13.007	pos	cis-6,7-epoxy-9Z-heptadecene	10057		98262	LMFA12000271					56936239		CCCCCC1OC1C/C=C\CCCCCCC	DZBUIPPAEPQLKL-QBFSEMIESA-N	Organoheterocyclic compounds	Epoxides	Unclassified	Level 1	61.26	90.47	94.22	57.0705, 67.5669, 67.5717, 71.0861, 158.1539, 199.1805, 270.2114, 270.2790, 270.3481, 271.2824	M+NH4	C17H32O	-0.74	23.4805	23.5518	23.4825	23.5304	23.442	23.5146	23.5685	23.5323	23.5635	23.5307	23.5431	23.6304	23.5083	23.4113	23.6443	23.4803	23.5312	23.3155	23.5479	23.4238	23.3801	23.456
FT03644NR	313.238	13.597	neg	Methyl 9Z-hexadecenoate	7240		97221	LMFA07010501	84156				643801		O=C(CCCCCCC/C=C\CCCCCC)OC	IZFGRAGOVZCUFB-HJWRWDBZSA-N	Lipids and lipid-like molecules	Fatty Acyls	Fatty acid esters	Level 1	61.24	74.72	59.48	63.0057, 71.9627, 75.0078, 98.5855, 194.0305, 255.2329, 313.2387, 315.1828, 316.5697, 335.8954	M+FA-H	C17H32O2	-0.638	18.3838	18.3212	18.3529	18.2408	18.3263	18.3408	18.4722	18.3506	18.4896	18.3436	18.4903	18.46	18.3081	18.332	18.3073	17.8164	18.3335	18.3626	18.4415	18.2654	18.4569	18.4149
FT03718PR	272.222	8.657	pos	N-LAUROYLSARCOSINE	209184	HMDB0255165							7348		CCCCCCCCCCCC(=O)N(C)CC(O)=O	BACYUWVYYTXETD-UHFFFAOYSA-N	Organic acids and derivatives	Carboxylic acids and derivatives	Amino acids, peptides, and analogues	Level 1	61.22	74.54	56.57	63.3099, 66.1638, 81.0701, 83.0857, 95.0856, 109.1012, 168.2265, 208.2066, 213.4327, 254.2111	M+H	C15H29NO3	-0.367	18.6447	19.3806	18.6422	18.7151	18.8588	18.3553	18.6691	18.6103	18.8293	18.5925	18.6191	18.6529	18.3942	18.807	18.4989	18.4087	19.5971	18.602	17.9334	17.793	17.8582	17.99
FT03571PR	267.12	5.988	pos	Asperitaconic acid A	2947			LMFA01170146					38357880		[C@H](C(=C)C(O)=O)(C(=O)OC)CCCCCCO	CPKOINXTFBNYMW-JTQLQIEISA-N	Organic acids and derivatives	Hydroxy acids and derivatives	Medium-chain hydroxy acids and derivatives	Level 1	61.2	91.12	69.7	66.7774, 66.7820, 193.0834, 209.0783, 235.0936, 249.1096, 267.1201, 267.1453, 267.1888, 268.1235	M+Na	C12H20O5	-0.374	25.2512	25.2147	25.0664	25.1385	25.3283	25.2131	25.3286	25.1645	25.4183	25.3955	25.308	25.5304	25.07	25.1898	25.2299	24.8043	24.8952	25.2479	25.2812	25.213	25.1015	25.3587
FT01793NR	229.181	10.714	neg	3-hydroxy-tridecanoic acid	1747	HMDB0061655	74550	LMFA01050172					5312749		C(CC(O)CCCCCCCCCC)(=O)O	CWSNHZHHWHLJIM-UHFFFAOYSA-N	Lipids and lipid-like molecules	Fatty Acyls	Fatty acids and conjugates	Level 1	61.12	75.35	64.39	112.9852, 116.9277, 182.9880, 183.1748, 185.9263, 213.5265, 229.1435, 229.1537, 229.1802, 230.1536	M-H	C13H26O3	-1.745	17.1007	17.8663	17.0659	17.367	17.3942	17.4757	17.3917	17.1812	17.6383	17.5893	17.5706	18.0104	17.7181	17.3183	17.4463	17.3712	17.5402	17.3124	17.4259	16.9048	17.2314	17.6321
FT02847NR	283.025	7.265	neg	norjuzunal	558398								5320212		C1=CC2=C(C(=C1)O)C(=O)C3=CC(=C(C(=C3C2=O)O)C=O)O	ZLTPIJXBXKYZKU-UHFFFAOYSA-N	Benzenoids	Anthracenes	Anthraquinones	Level 1	61.12	88.43	60.37	61.9874, 70.7542, 70.7586, 135.0080, 146.9652, 255.0295, 283.0245, 283.1584, 283.1919, 284.0279	M-H	C15H8O6	-0.353	18.3258	17.8626	18.5884	17.8634	19.1425	17.321	20.2175	20.7985	20.3667	21.0856	20.7034	20.391	17.6851	17.3634	17.3917	17.0536	17.1568	17.155	18.7657	21.1113	19.5279	18.4196
FT05364PR	330.239	4.331	pos	Val-Val-Ile	261570		18891						145459085		CCC(C)C(C(=O)O)NC(=O)C(C(C)C)NC(=O)C(C(C)C)N	WBPFYNYTYASCQP-CYDGBPFRSA-N	Organic acids and derivatives	Carboxylic acids and derivatives	Amino acids, peptides, and analogues	Level 1	61.12	73.38	79.84	72.0813, 98.9845, 171.1491, 174.9920, 176.9892, 199.1440, 231.1708, 252.9965, 330.1620, 330.2389	M+H	C16H31N3O4	-0.303	21.1825	21.128	20.8555	21.1518	20.7094	20.5344	20.9735	20.3758	20.6053	20.4645	20.601	21.39	20.4158	20.2483	20.3343	20.4998	20.1974	20.7148	20.3768	20.6375	20.4665	20.4321
FT02269NR	253.144	8.052	neg	2,3,5,6,8,8a-Hexahydro-2,5,5,8a-tetramethyl-7H-1-benzopyran-7-one	63442	HMDB0040233	94764						540316	20194-67-6	CC1CC=C2C(C)(C)CC(=O)CC2(C)O1	PYUYJSFTZPYHDW-UHFFFAOYSA-N	Organoheterocyclic compounds	Benzopyrans	Unclassified	Level 2	61.11	88.38	38.91	61.9874, 83.0493, 99.0441, 103.9193, 116.9277, 171.1016, 193.1222, 235.1341, 253.0868, 253.1443	M+FA-H	C13H20O2	-1.185	19.7762	19.7242	19.2371	19.8827	19.195	19.5748	19.9171	19.2937	19.4226	19.2951	19.5379	20.2411	18.9143	18.0167	17.9386	18.0842	18.5699	18.8106	19.2256	19.0493	19.2958	19.4059
FT10030PR	564.426	14.013	pos	Trioctyl trimellitate	212650	HMDB0259250	318427						6960		CCCCCCCCOC(=O)C1=CC(C(=O)OCCCCCCCC)=C(C=C1)C(=O)OCCCCCCCC	JNXDCMUUZNIWPQ-UHFFFAOYSA-N	Benzenoids	Benzene and substituted derivatives	Benzoic acids and derivatives	Level 1	61.11	73.19	84.94	67.0548, 81.0704, 93.0704, 95.0861, 107.0857, 269.1747, 335.2581, 529.3887, 564.2711, 565.4030	M+NH4	C33H54O6	-0.354	20.9678	20.7088	20.897	20.5244	20.8898	20.981	20.4284	20.7398	20.9678	21.1119	21.0714	20.5362	21.0768	21.6735	21.6053	20.3143	21.3069	21.0233	20.5185	21.0122	20.6906	20.7093
FT16228PR	899.499	8.505	pos	Pitheduloside D	55932	HMDB0031358	87611						75051913	189161-64-6	CC1(C)CCC2(C(O)CC3(C)C(=CCC4C5(C)CCC(OC6OC(COC7OCC(O)C(O)C7OC7OCC(O)C(O)C7O)C(O)C(O)C6O)C(C)(C)C5CCC34C)C2C1)C(O)=O	WGFGSGMOAHUFDZ-UHFFFAOYSA-N	Lipids and lipid-like molecules	Prenol lipids	Terpene glycosides	Level 1	61.11	89.26	87.9	89.0601, 133.0860, 141.0182, 203.1797, 405.3516, 423.3619, 424.3655, 511.3760, 581.3836, 599.3950	M+H	C46H74O17	-0.889	20.8734	20.832	20.9835	21.0577	21.1541	21.0834	21.1014	20.7739	21.621	21.3624	21.3895	21.0092	21.0202	20.8327	20.7987	20.6537	20.5392	20.6051	20.124	20.7653	20.8731	20.6985
FT08052NR	535.145	5.62	neg	Salviaflaside methyl ester	57906	HMDB0033706							131751482	178860-70-3	COC(=O)C(CC1=CC(O)=C(O)C=C1)OC(=O)\C=C/C1=CC(OC2OC(CO)C(O)C(O)C2O)=C(O)C=C1	FTNAQWBISUHBPD-DAXSKMNVSA-N	Organic oxygen compounds	Organooxygen compounds	Carbohydrates and carbohydrate conjugates	Level 2	61.08	88.76	40.28	109.0283, 145.8477, 165.0189, 177.0560, 230.6733, 287.0926, 288.0961, 311.0918, 329.1025, 491.1603	M-H	C25H28O13	-1.869	19.7805	19.7137	19.7754	19.7715	19.8867	19.8574	19.8571	19.9324	19.9597	20.1202	19.972	19.9796	19.1453	19.4911	19.5993	19.3724	19.3207	19.4407	20.3045	20.3934	20.5412	20.5056
FT00976NR	172.097	4.469	neg	Acetyl-DL-Leucine	280448		73549						1995	99-15-0	CC(C)CC(C(=O)O)NC(=O)C	WXNXCEHXYPACJF-UHFFFAOYSA-N	Organic acids and derivatives	Carboxylic acids and derivatives	Amino acids, peptides, and analogues	Level 1	61.03	90.41	84.19	61.9874, 87.0026, 111.0806, 115.9198, 128.1075, 130.0866, 131.0901, 172.0973, 173.0814, 173.1007	M-H	C8H15NO3	-3.486	22.8257	22.7369	22.7766	22.6752	22.6885	22.7271	22.9378	22.6247	22.907	23.0865	23.0551	23.1568	23.4409	23.346	23.4275	23.3668	23.3612	23.3798	23.9789	23.9378	24.0779	24.0674
FT02171PR	203.139	1.5	pos	L-Leucyl-L-alanine	53945	HMDB0028922			73527				81721	7298-84-2	CC(C)C[C@H](N)C(=O)N[C@@H](C)C(O)=O	HSQGMTRYSIHDAC-BQBZGAKWSA-N	Organic acids and derivatives	Carboxylic acids and derivatives	Amino acids, peptides, and analogues	Level 1	61.03	72.5	60.66	86.0969, 86.1018, 128.9507, 148.9768, 157.0760, 169.9777, 171.9932, 203.0818, 203.1410, 204.1383	M+H	C9H18N2O3	0	22.6107	22.5791	22.5577	23.3198	22.2698	22.4041	22.7072	22.2473	22.43	22.5217	23.1431	22.8797	22.6317	21.8923	22.1327	22.7852	21.9875	22.3561	22.237	22.2796	22.3826	22.1215
FT02245PR	207.138	8.565	pos	10beta-12,13-Dinor-8-oxo-6-eremophilen-11-al	61136	HMDB0037604	92447		138757				85239007	348119-86-8	CC1CCCC2CC(=O)C(C=O)=CC12C	QJHOMNLQPDCBJF-UHFFFAOYSA-N	Organic oxygen compounds	Organooxygen compounds	Carbonyl compounds	Level 1	60.97	90.93	56.53	67.0548, 79.0547, 91.0546, 93.0702, 105.0701, 147.1167, 161.1323, 171.1167, 189.1272, 207.1378	M+H	C13H18O2	-0.483	24.7176	24.7939	24.6347	24.702	24.6242	24.3797	25.0594	24.6808	24.7983	24.8287	24.9423	24.8554	24.4437	24.6745	24.838	24.3292	24.527	24.7408	24.7641	24.5251	24.7225	24.5674
FT07081PR	393.261	10.271	pos	MG(0:0/18:1-O(9S,10R)/0:0)	213650	HMDB0260543									CCCCC\C=C/CC1OC1CCCCCCCC(=O)OC(CO)CO	IMLPKJSHELQVKM-YFHOEESVSA-N	Lipids and lipid-like molecules	Glycerolipids	Monoradylglycerols	Level 1	60.94	89.27	57.63	70.8636, 77.6496, 98.3110, 98.3180, 98.9838, 155.0108, 239.2372, 393.1412, 393.2617, 394.2656	M+Na	C21H38O5	-0.509	20.1702	20.8723	20.4452	19.4026	20.5557	20.5881	21.3512	20.7	21.4631	20.8853	21.0647	20.8731	21.274	20.8011	20.9571	20.8426	20.8632	20.8114	21.1313	21.4086	20.9905	20.9365
FT03760PR	274.176	2.667	pos	Ala-Ile-Ala	262130		19479						9856777		CCC(C)C(C(=O)NC(C)C(=O)O)NC(=O)C(C)N	PNALXAODQKTNLV-JBDRJPRFSA-N	Organic acids and derivatives	Carboxylic acids and derivatives	Amino acids, peptides, and analogues	Level 1	60.85	73.54	75.52	86.0968, 109.0753, 150.2640, 157.1335, 168.5974, 185.1284, 203.1390, 211.7524, 212.5650, 274.1850	M+H	C12H23N3O4	-0.365	20.8953	20.7496	20.5414	20.3731	20.32	20.3753	20.5079	20.1049	20.347	20.2677	20.5482	20.5132	20.0781	20.0067	19.9135	20.3375	19.7688	20.3	19.9603	20.0367	20.2281	20.0668
FT07710NR	513.065	5.03	neg	5-[(2R)-3-(2-Carboxy-4-oxochromen-6-yl)oxy-2-hydroxypropoxy]-4-oxochromene-2-carboxylic acid	211551								27686		OC(COC1=CC2=C(OC(=CC2=O)C(O)=O)C=C1)COC1=CC=CC2=C1C(=O)C=C(O2)C(O)=O	FSINDHDHRQZTPH-UHFFFAOYSA-N	Organoheterocyclic compounds	Benzopyrans	1-benzopyrans	Level 1	60.83	90.92	72.56	51.8944, 51.8975, 268.0379, 269.0454, 270.0488, 291.0274, 311.0562, 467.0593, 468.0626, 513.0661	M+FA-H	C23H16O11	-5.262	24.8133	24.8253	24.7457	24.7883	24.6906	24.7084	24.6834	24.4647	24.5448	24.54	24.5648	24.6419	24.6354	24.6193	24.6853	24.5536	24.6385	24.6041	24.7353	24.7801	24.8422	24.7901
FT02625NR	271.228	11.129	neg	14-hydroxy palmitic acid	1694		35428	LMFA01050050	83937				5282905		C(CCCCCCCCCCC(O)CC)CC(=O)O	KBDZCYDPGRYCRM-UHFFFAOYSA-N	Lipids and lipid-like molecules	Fatty Acyls	Fatty acids and conjugates	Level 1	60.79	74.06	58.42	77.5522, 175.2429, 197.1904, 225.2224, 269.2152, 271.1365, 271.1941, 271.2278, 271.2524, 272.2311	M-H	C16H32O3	-1.106	19.3779	19.6203	19.3105	19.6286	19.591	19.709	19.2757	19.7198	19.03	19.1084	19.0218	19.2457	19.6834	19.2919	19.6366	19.4792	19.7839	19.2338	19.0864	19.6434	19.623	19.1503
FT10136NR	911.464	7.52	neg	Medicagenic acid 28-O-[b-D-xylosyl-(1->4)-a-L-rhamnosyl-(1->2)-a-L-arabinosyl] ester	62582	HMDB0039295	93882						131752601	129570-95-2	CC1OC(OC2C(O)C(O)COC2OC(=O)C23CCC(C)(C)CC2C2=CCC4C5(C)CC(O)C(O)C(C)(C5CCC4(C)C2(C)CC3)C(O)=O)C(O)C(O)C1OC1OCC(O)C(O)C1O	NVYDZIYMAONXJL-UHFFFAOYSA-N	Lipids and lipid-like molecules	Prenol lipids	Triterpenoids	Level 1	60.77	88.5	46.54	69.4865, 85.0284, 165.6528, 303.2512, 439.3201, 501.3231, 541.9852, 569.9968, 911.4665, 931.7128	M-H	C46H72O18	-0.439	19.174	19.1863	19.4822	19.2159	19.4855	19.492	19.8657	19.7097	20.0551	19.8184	19.9497	19.957	19.3064	19.4865	19.3401	19.0899	19.3057	19.2507	19.3459	19.6023	19.7188	19.4954
FT04924NR	369.301	12.815	neg	Phellogenic acid	2851	HMDB0242127	35989	LMFA01170037	76319	C19625	mtr00073	Cutin, suberine and wax biosynthesis	244872		C(CCCCCCCCCCCCCCCCCCCCC(=O)O)(=O)O	DGXRZJSPDXZJFG-UHFFFAOYSA-N	Lipids and lipid-like molecules	Fatty Acyls	Fatty acids and conjugates	Level 1	60.76	88.25	74.54	55.2336, 73.9026, 141.1813, 303.2459, 307.3003, 308.3037, 351.2904, 369.3010, 370.3036, 391.8802	M-H	C22H42O4	-0.542	19.0006	19.0773	18.7507	18.7486	18.9041	18.9025	19.1254	19.0981	19.4398	19.1821	19.1452	19.2563	19.0964	19.0842	19.2077	18.1823	18.8414	19.1401	18.8044	19.2488	19.2053	19.0415
FT15863PR	829.506	12.725	pos	6-O-(13-methyl-myristoyl)-6'-O-13-methyl-myristoyltrehalose	38875			LMSL03001300							O([C@@H]1[C@H](O)[C@@H](O)[C@H](O)[C@@H](COC(CCCCCCCCCCCC(C)C)=O)O1)[C@@H]1[C@H](O)[C@@H](O)[C@H](O)[C@@H](COC(=O)CCCCCCCCCCCC(C)C)O1	UFBDFGCKKZSRRR-NVUILYMWSA-N	Lipids and lipid-like molecules	Saccharolipids	Unclassified	Level 1	60.76	90.9	80.74	67.0548, 81.0704, 85.0289, 91.0394, 92.1629, 93.0703, 95.0858, 97.0287, 829.5067, 830.5099	M+K	C42H78O13	-1.085	24.3727	24.2957	24.6679	24.4088	24.7943	24.8123	24.5341	24.7777	25.3072	24.951	25.0375	24.6729	24.2562	24.5543	24.2959	24.6402	24.3708	24.179	24.1589	24.5205	24.6205	24.6253
FT10263NR	1013.57	11.969	neg	PGP(20:3-2OH/i-22:0)	228967	HMDB0275865									[H][C@](O)(COP(O)(O)=O)COP(O)(=O)OC[C@@]([H])(COC(=O)CCCC(O)C(O)C\C=C/C\C=C/C\C=C/CCCCC)OC(=O)CCCCCCCCCCCCCCCCCCC(C)C	LMVVEHFQEQYKGM-DKABVFNDSA-N	Lipids and lipid-like molecules	Glycerophospholipids	Glycerophosphoglycerophosphates	Level 1	60.75	74.51	72.71	101.0236, 113.0237, 197.1172, 251.1647, 277.2164, 291.1963, 309.2073, 397.1335, 415.1452, 967.5566	M+FA-H	C48H90O15P2	-4.933	18.4016	18.6583	19.0103	18.4054	18.7287	19.0452	18.723	18.8983	19.5763	19.1703	19.037	18.531	18.5697	18.6479	18.2891	18.0206	18.3567	18.34	18.4523	18.5153	18.9015	18.7305
FT07643NR	507.208	7.041	neg	N-desmethyl loperamide	209139	HMDB0255118			64043				9805944		CN=C(O)C(CCN1CCC(O)(CC1)C1=CC=C(Cl)C=C1)(C1=CC=CC=C1)C1=CC=CC=C1	ZMOPTLXEYOVARP-UHFFFAOYSA-N	Benzenoids	Benzene and substituted derivatives	Diphenylmethanes	Level 1	60.74	88.24	75.94	57.0335, 59.0129, 99.0443, 101.0235, 106.5406, 125.0235, 208.7915, 303.2373, 463.2163, 507.2144	M+FA-H	C28H31ClN2O2	4.14	19.0619	19.0527	19.1712	18.9794	19.215	18.8689	19.0776	19.1962	19.4174	19.3143	19.4966	19.2412	19.1822	19.2231	18.8388	19.0098	18.814	18.8456	19.0099	18.8996	19.0447	18.9677
FT10926PR	609.16	6.084	pos	Luteolin 3'-methyl ether 7-(3''-E-p-coumarylglucoside)	30876			LMPK12110786					10100240		C1(O[C@H]2[C@H](O)[C@@H](OC(/C=C/C3C=CC(O)=CC=3)=O)[C@H](O)[C@@H](CO)O2)=CC2OC(C3C=C(OC)C(O)=CC=3)=CC(=O)C=2C(O)=C1	AZHOJNKUISNFQR-MCQBNALESA-N	Phenylpropanoids and polyketides	Flavonoids	Flavonoid glycosides	Level 2	60.74	74.83	39.61	145.0287, 177.0547, 239.0926, 271.0599, 272.0642, 355.0707, 608.3613, 609.1566, 609.2529, 610.1797	M+H	C31H28O13	-0.492	18.0418	17.893	17.6511	17.9472	18.0697	17.3501	17.9836	17.0453	17.9752	17.5136	18.0496	18.1857	18.6103	18.2662	18.1095	17.9738	18.0144	18.3963	19.3387	19.2968	19.1475	19.0894
FT02874PR	237.123	3.613	pos	Alanylphenylalanine	53734	HMDB0028694			73807				96814	3061-90-3	C[C@H](N)C(=O)N[C@@H](CC1=CC=CC=C1)C(O)=O	OMNVYXHOSHNURL-WPRPVWTQSA-N	Organic acids and derivatives	Carboxylic acids and derivatives	Amino acids, peptides, and analogues	Level 1	60.73	90.78	86.66	120.0809, 121.0846, 131.0491, 149.0596, 166.0534, 166.0862, 166.1193, 167.0897, 191.1177, 237.1233	M+H	C12H16N2O3	-0.422	25.1606	25.1871	24.7527	25.0477	24.6645	24.3932	24.4706	23.8881	23.8938	24.0926	24.0093	24.891	24.0701	24.0279	24.2663	24.3001	24.184	24.6366	23.435	23.7374	23.751	23.656
FT12870PR	651.409	10.947	pos	Lysocellin	208421	HMDB0254269							18417885		CCC(O)C1(CC)CC(C)C(O)(O1)C1(C)CC(C)C(O1)C(CC)C(=O)C(C)C(O)C(C)C1OC(CC(=O)OO)C(C)CC1C	QYWGMFHIXAJJEG-UHFFFAOYSA-N	Lipids and lipid-like molecules	Prenol lipids	Sesterterpenoids	Level 1	60.73	73.11	87.89	67.0548, 81.0341, 81.0704, 93.0703, 109.1015, 129.0550, 229.1434, 335.2588, 633.3994, 651.4157	M+Na	C34H60O10	2.149	20.635	21.3388	21.1261	20.9966	21.0999	21.3304	21.1222	20.6779	21.5358	21.1303	21.2036	20.9836	21.2846	21.0622	20.9908	20.7129	21.3148	21.0364	20.9408	21.4708	21.3509	21.3377
FT01044NR	177.076	1.106	neg	2-O-Methyl-L-fucose	57970	HMDB0033789							444792	1887228-22-9	CO[C@@H]1[C@H](O)O[C@@H](C)[C@@H](O)[C@H]1O	YLAMTMNJXPWCQN-CXNFULCWSA-N	Organic oxygen compounds	Organooxygen compounds	Carbohydrates and carbohydrate conjugates	Level 1	60.7	72.97	81.85	59.0128, 87.0442, 109.0113, 131.0711, 133.0498, 134.0526, 177.0762, 177.0895, 178.0363, 178.0797	M-H	C7H14O5	-3.388	21.2578	21.2235	21.0212	21.0618	20.9159	21.8224	21.8441	21.5998	21.5676	21.7555	21.5077	21.9247	21.0218	21.2635	21.7018	21.4023	20.6828	21.499	21.2682	21.3372	21.4085	21.4559
FT08942NR	623.14	5.846	neg	Kaempferol 3-(6''-ferulylglucoside)	31881			LMPK12111792					23265189		C1(O)=CC2OC(C3C=CC(O)=CC=3)=C(O[C@H]3[C@H](O)[C@@H](O)[C@H](O)[C@@H](COC(/C=C/C4C=CC(O)=C(OC)C=4)=O)O3)C(=O)C=2C(O)=C1	RKHQLCNACMCZQU-GWPISODLSA-N	Phenylpropanoids and polyketides	Flavonoids	Flavonoid glycosides	Level 2	60.7	88.7	39.62	113.0230, 139.0371, 183.0273, 209.1548, 255.0289, 284.0325, 285.0403, 435.1996, 477.2111, 579.2461	M-H	C31H28O14	-0.321	19.337	19.293	19.2771	19.373	19.132	19.1238	20.1442	19.83	20.0909	20.3031	20.1641	20.3137	19.3879	19.7264	19.5496	19.3122	19.4357	19.5671	20.0411	20.3946	20.3612	20.2049
FT01073PR	138.091	1.183	pos	Tyramine	46989	HMDB0000306	60		15760	C00483	mtr00350,mtr00950	Tyrosine metabolism|Isoquinoline alkaloid biosynthesis	5610	51-67-2	NCCC1=CC=C(O)C=C1	DZGWFCGJZKJUFP-UHFFFAOYSA-N	Benzenoids	Benzene and substituted derivatives	Phenethylamines	Level 1	60.69	89.99	56.67	93.0701, 110.0603, 111.0441, 121.0285, 121.0649, 122.0685, 138.0173, 138.0548, 139.0759, 139.1116	M+H	C8H11NO	0	22.2255	22.3762	22.4727	22.4339	22.5197	22.5389	22.7556	22.4459	22.7916	22.7324	22.7683	22.757	21.9583	21.885	22.0219	22.0376	21.9408	21.8015	22.1495	22.3288	22.381	22.2628
FT01406NR	206.082	4.707	neg	N-Acetyl-L-phenylalanine	47069	HMDB0000512	34536		16259	C03519	mtr00360	Phenylalanine metabolism	74839	2018-61-3	CC(=O)N[C@@H](CC1=CC=CC=C1)C(O)=O	CBQJSKKFNMDLON-JTQLQIEISA-N	Organic acids and derivatives	Carboxylic acids and derivatives	Amino acids, peptides, and analogues	Level 1	60.65	91.43	98.57	58.0288, 70.0289, 91.0544, 147.0444, 148.0479, 162.0917, 164.0711, 165.0746, 206.0819, 207.0852	M-H	C11H13NO3	-2.426	25.3736	25.3823	25.442	25.384	25.4089	25.4572	25.5652	25.3238	25.6683	25.7878	25.7672	25.7045	26.3448	26.2966	26.3816	26.4932	26.2803	26.2553	26.601	26.7437	26.8533	26.7944
FT02947NR	287.223	7.569	neg	2-Ethyl-2,4,5-trimethyl-1,3-dioxolane	556243								221881		CCC1(OC(C(O1)C)C)C	ZRKDAOBWBAZESR-UHFFFAOYSA-N	Organic oxygen compounds	Organooxygen compounds	Ethers	Level 1	60.65	89.51	65.34	71.8034, 71.8082, 99.0800, 141.1270, 241.2172, 243.1759, 269.2118, 285.2079, 287.2227, 288.2262	2M-H	C8H16O2	-0.696	21.5055	21.3566	21.4818	21.6326	21.6651	21.4324	21.7802	21.2922	21.7917	21.6246	21.8072	21.7886	21.2316	21.3548	21.3598	21.3056	21.1425	21.5038	21.0201	21.1512	21.1587	21.0943
FT06087PR	353.23	7.187	pos	20-Hydroxy-leukotriene B4	3855	HMDB0001509	36249	LMFA03020018	15646	C04853	mtr00590	Arachidonic acid metabolism	5280745	79516-82-8	C([C@@H](O)/C=C/C=C/C=C\[C@@H](O)CCCC(O)=O)/C=C\CCCCCO	PTJFJXLGRSTECQ-PSPARDEHSA-N	Lipids and lipid-like molecules	Fatty Acyls	Eicosanoids	Level 1	60.64	90.27	85.35	65.3292, 88.3031, 88.3102, 177.0546, 234.8463, 335.2195, 352.9253, 353.2294, 353.3299, 354.2323	M+H	C20H32O5	-7.361	23.1039	23.0558	23.0182	23.0533	22.8483	22.9017	23.3627	22.957	23.3234	23.2367	23.3037	23.5385	22.8622	22.7406	22.8604	22.6772	22.7257	22.9425	23.0266	23.1027	23.1318	22.8626
FT02555NR	269.045	5.029	neg	7,3',4'-Trihydroxyflavone	30135		48478	LMPK12110042					5322065		C1(O)=CC2OC(C3C=C(O)C(O)=CC=3)=CC(=O)C=2C=C1	PVFGJHYLIHMCQD-UHFFFAOYSA-N	Phenylpropanoids and polyketides	Flavonoids	Flavones	Level 1	60.64	90	45.36	61.9874, 67.2591, 67.2638, 149.0236, 151.0031, 225.0554, 268.9773, 269.0454, 269.0993, 270.0488	M-H	C15H10O5	-1.115	20.7653	22.578	22.3825	22.6272	22.4336	22.3144	22.5832	21.7494	22.2173	22.3814	21.9243	22.6056	22.2543	22.3037	22.3971	22.3141	22.2205	22.3717	22.6301	22.6561	22.6648	22.5749
FT01749NR	227.128	8.404	neg	Tsibulin 2	60957	HMDB0037388	92307						14391671	126624-27-9	CCCCCCC1CC(=O)CC1=O	XVMHOOYMJFUEQW-UHFFFAOYSA-N	Organic oxygen compounds	Organooxygen compounds	Carbonyl compounds	Level 1	60.63	89.13	45.22	58.0050, 158.9775, 165.1276, 181.1226, 183.1385, 199.1334, 200.1370, 209.1177, 227.1285, 228.1320	M+FA-H	C11H18O2	-1.761	20.6928	20.458	20.6782	20.9147	20.4393	20.4509	20.7624	20.2581	20.3605	20.6488	20.6263	20.9893	20.3342	20.4692	20.6919	20.5202	20.1748	20.5059	20.7166	20.6799	20.8276	20.7937
FT03983NR	328.045	1.105	neg	Cyclic AMP	46849	HMDB0000058	92		17489	C00575	mtr00230,mtr04081,mtr04082	Purine metabolism|Hormone signaling|Neuroactive ligand signaling	6076	60-92-4	[H][C@@]12COP(O)(=O)O[C@@]1([H])[C@@H](O)[C@@H](O2)N1C=NC2=C1N=CN=C2N	IVOMOUWHDPKRLL-KQYNXXCUSA-N	Nucleosides, nucleotides, and analogues	Purine nucleotides	Cyclic purine nucleotides	Level 1	60.6	89.82	68.16	61.9874, 134.0464, 135.0509, 171.9458, 216.9435, 259.9265, 282.1275, 328.0448, 329.0470, 329.0886	M-H	C10H12N5O6P	-0.915	21.7662	22.034	21.4001	21.3245	22.3864	22.1079	22.5051	22.0576	21.8975	22.2677	22.0647	22.0519	21.3285	21.9754	22.2668	22.2997	21.2676	22.3696	21.7928	22.0702	21.9558	21.8084
FT02633PR	225.148	5.468	pos	(4R)-4-hydroxy-4-[(E,3S)-3-hydroxybut-1-enyl]-3,5,5-trimethylcyclohex-2-en-1-one	552136									81425-28-7	CC1=CC(=O)CC([C@@]1(/C=C/[C@H](C)O)O)(C)C	KPQMCAKZRXOZLB-BXQPDHIASA-N	Unclassified	Unclassified	Unclassified	Level 1	60.56	90.13	53.69	99.0444, 107.0858, 109.0650, 123.0806, 123.1170, 165.1274, 167.1066, 183.1379, 225.0711, 225.1483	M+H	C13H20O3	-0.444	22.6292	22.6365	22.6092	22.399	22.6887	22.5213	22.8091	22.5941	22.9454	22.7772	22.6482	22.7364	23.0914	22.3725	22.5532	22.6188	22.4565	22.8793	23.1003	23.0065	22.9277	22.8076
FT09262NR	661.359	9.185	neg	Prosapogenin	64237	HMDB0041131							73812650	24404-56-6	CC1(C)CCC2(C(O)CC3(C)C(=CCC4C5(C)CCC(OC6OC(C(O)C(O)C6O)C(O)=O)C(C)(C=O)C5CCC34C)C2C1)C(O)=O	PIGTXFOGKFOFTO-UHFFFAOYSA-N	Lipids and lipid-like molecules	Prenol lipids	Terpene glycosides	Level 2	60.56	88.76	41.45	72.6241, 75.0079, 85.0285, 113.0235, 118.8864, 131.2817, 303.2458, 467.3184, 661.3586, 662.3612	M-H	C36H54O11	0	18.4609	18.4947	18.2671	18.3653	18.3394	18.1425	20.3274	19.8443	19.9422	20.1773	20.1665	20.4615	18.9476	19.2375	19.4994	19.2487	19.1271	19.5641	21.0172	20.9968	20.982	20.9154
FT06586PR	370.295	11.668	pos	Persenone C	6425			LMFA05000717							CC(=O)OC[C@@H](O)CC(=O)/C=C/CCCCCCCCC/C=C/CC	MYFQKXPELFRJRW-ABOKRIGSSA-N	Lipids and lipid-like molecules	Fatty Acyls	Fatty alcohols	Level 1	60.55	89.07	75.27	71.0861, 85.1015, 89.0600, 121.0650, 133.0858, 165.0907, 227.1276, 303.0988, 353.2669, 371.1849	M+NH4	C21H36O4	-0.54	20.2405	20.4117	20.4929	20.2426	20.2437	20.4206	20.5589	20.5241	20.7134	20.3628	20.4821	20.6636	20.562	20.5032	20.5905	20.6057	20.7791	20.7252	20.5821	20.4746	20.3609	20.2951
FT04274NR	341.197	8.143	neg	Tanacetol B	58989	HMDB0035075							131751660	86787-28-2	CC(=O)O\C1=C(C)\CCC(CC(O)C(=C)CC1)C(C)(C)O	QZYCUDRAMHSVOE-FOWTUZBSSA-N	Lipids and lipid-like molecules	Prenol lipids	Sesquiterpenoids	Level 1	60.52	89.95	46.84	84.0208, 125.0963, 167.1073, 171.1022, 183.1383, 209.1178, 211.1332, 237.1498, 341.2333, 342.2366	M+FA-H	C17H28O4	-0.879	22.6832	22.6655	22.3762	22.6928	22.4852	22.8406	23.0663	22.6497	22.5564	22.5536	22.4151	22.7971	22.0974	21.8258	21.8655	21.627	21.9391	22.099	22.1473	22.0024	22.1397	22.0764
FT03822NR	321.243	11.061	neg	8-HETrE	82061	HMDB0060052	36269						35025143		CCCCC\C=C/C\C=C\C=C/[C@@H](O)CCCCCCC(O)=O	SKIQVURLERJJCK-GMPUQMIZSA-N	Lipids and lipid-like molecules	Fatty Acyls	Eicosanoids	Level 1	60.49	75.38	50.85	55.8456, 71.2792, 116.9280, 276.0377, 321.2451	M-H	C20H34O3	-0.934	17.7039	17.5164	17.2876	17.55	17.3847	16.9984	18.3137	17.5005	17.691	17.3257	17.8816	17.9527	17.3635	16.9225	16.8623	16.643	16.6477	17.163	17.3281	17.3123	17.4033	17.4813
FT05468PR	334.089	3.661	pos	Zierin	254853	HMDB0301769							4479458	645-02-3	OCC1OC(OC(C#N)C2=CC(O)=CC=C2)C(O)C(O)C1O	KCVXNPDAHDGXFD-UHFFFAOYSA-N	Organic oxygen compounds	Organooxygen compounds	Carbohydrates and carbohydrate conjugates	Level 1	60.48	72.89	56.5	86.0969, 130.0864, 175.1072, 203.1030, 258.0055, 260.0341, 272.1614, 334.0896, 334.1899, 335.0919	M+Na	C14H17NO7	-0.599	21.1586	21.5688	20.981	21.5758	21.1969	21.2795	21.8943	21.4308	21.6419	21.5838	22.1708	21.8931	21.3906	21.2295	21.4929	21.4016	21.5705	21.3749	21.7537	21.8353	22.112	21.9787
FT04527PR	301.216	10.355	pos	Yucalexin B16	60387	HMDB0036710	91741						14191181	88048-00-4	CC12CC3(CCC4C(C)(C)C(=O)CCC4(C)C3CC1=O)C=C2	ZUZSPZMYVHKHKO-UHFFFAOYSA-N	Lipids and lipid-like molecules	Prenol lipids	Diterpenoids	Level 1	60.45	72.39	55.85	109.0652, 119.0857, 131.0857, 133.1010, 135.0806, 145.1011, 161.0961, 173.1325, 191.1429, 301.2161	M+H	C20H28O2	-0.664	22.591	22.6293	22.4613	22.7604	22.6599	22.8191	22.8817	22.7066	23.0423	22.8865	22.8228	23.0124	22.7428	22.6123	22.5464	22.2078	22.3653	22.5971	22.646	22.8423	22.8219	22.668
FT03380NR	305.018	0.775	neg	Uridine 5'-monophosphate	46975	HMDB0000288			16695	C00105	mtr00240	Pyrimidine metabolism	6030	58-97-9	O[C@H]1[C@@H](O)[C@@H](O[C@@H]1COP(O)(O)=O)N1C=CC(=O)NC1=O	DJJCXFVJDGTHFX-XVFCMESISA-N	Nucleosides, nucleotides, and analogues	Pyrimidine nucleotides	Pyrimidine ribonucleotides	Level 1	60.44	90.6	51.4	96.9591, 101.0235, 111.0191, 133.0134, 163.0241, 174.0450, 207.0141, 305.0207, 305.0679, 306.0876	M-H2O-H	C9H13N2O9P	0.984	23.851	23.9293	23.8013	23.8362	23.3948	23.6718	24.1178	23.6495	24.0218	23.7024	23.9466	24.1279	23.3327	23.6159	23.7558	23.7028	23.5942	23.9068	23.8776	24.1177	23.8101	23.9595
FT00880NR	163.024	0.717	neg	Erythrono-1,4-lactone	47003	HMDB0000349	5338		87625				5325915	17675-99-9	O[C@@H]1COC(=O)[C@@H]1O	SGMJBNSHAZVGMC-PWNYCUMCSA-N	Organoheterocyclic compounds	Lactones	Gamma butyrolactones	Level 1	60.38	92.2	67.98	55.0179, 59.0129, 71.0129, 72.9922, 73.0285, 83.0129, 89.0235, 101.0235, 162.8386, 163.0241	M+FA-H	C4H6O4	-4.294	28.2507	28.3779	27.9075	27.9056	25.6912	28.4746	28.9024	28.7018	28.7869	28.8265	28.7242	28.5772	28.3382	28.7584	28.465	29.3152	28.3863	28.6155	29.2723	29.0566	28.7599	28.7937
FT01573NR	215.092	4.624	neg	ningpogenin	562915										C1CO[C@@H]2[C@H]1[C@@H](C(=C2)CO)CO	QCZMBBWKHAYATJ-HLTSFMKQSA-N	Unclassified	Unclassified	Unclassified	Level 1	60.37	90.85	65.31	125.0963, 151.0758, 153.0914, 169.0866, 171.1019, 197.0814, 198.0847, 215.0920, 215.1300, 216.0956	M+FA-H	C9H14O3	-1.86	24.2205	24.3194	24.3482	24.2049	24.208	24.3734	24.7874	24.5319	24.9648	24.9359	24.9826	24.9335	23.8057	23.851	23.8728	24.1799	23.8399	23.8641	24.4794	24.6822	24.5547	24.7003
FT02698NR	275.15	6.204	neg	Talaromycin A	54974	HMDB0030143	86753						13778220	83720-10-9	CCC1CCC2(CC(O)C(CO)CO2)OC1	VDWRKBZMQNPUOB-UHFFFAOYSA-N	Organic oxygen compounds	Organooxygen compounds	Ethers	Level 2	60.36	89.02	33.26	59.0129, 71.0129, 97.0287, 109.0650, 163.1122, 171.1021, 181.1223, 206.8973, 207.1022, 225.1130	M+FA-H	C12H22O4	-0.363	18.6261	18.4345	18.75	18.7674	19.2501	19.4908	19.1659	18.725	19.0882	19.0122	18.8322	18.555	20.9578	20.5897	20.7629	20.3143	21.2835	20.8114	21.6168	21.4701	21.9373	21.3054
FT07036PR	391.284	14.852	pos	Bis(2-ethylhexyl) phthalate	204222	HMDB0249243	44750		17747	C03690			8343	117-81-7	CCCCC(CC)COC(=O)C1=CC=CC=C1C(=O)OCC(CC)CCCC	BJQHLKABXJIVAM-UHFFFAOYSA-N	Benzenoids	Benzene and substituted derivatives	Benzoic acids and derivatives	Level 1	60.35	90.25	67.21	57.0705, 71.0861, 89.0599, 113.1327, 149.0233, 150.0267, 167.0339, 190.0496, 195.1217, 279.1585	M+H	C24H38O4	-1.022	22.9923	22.7633	22.7161	22.7264	23.151	23.1059	23.0816	22.4845	22.9337	23.1441	22.9958	22.9855	23.0051	22.9644	23.4237	22.8685	23.2875	22.7933	23.3749	23.1659	23.0074	22.7566
FT03009PR	244.093	0.731	pos	Cytidine	46865	HMDB0000089	3376		17562	C00475	mtr00240	Pyrimidine metabolism	6175	65-46-3	NC1=NC(=O)N(C=C1)[C@@H]1O[C@H](CO)[C@@H](O)[C@H]1O	UHDGCWIWMRVCDJ-XVFCMESISA-N	Nucleosides, nucleotides, and analogues	Pyrimidine nucleosides	Unclassified	Level 1	60.33	72.38	61.85	84.0449, 97.0651, 112.0508, 113.0348, 116.0706, 130.0499, 148.0605, 227.1024, 244.0805, 244.1214	M+H	C9H13N3O5	-0.41	22.7962	22.7394	22.5651	22.7404	22.4579	22.3627	22.8208	22.3531	22.7607	22.5548	22.6864	22.8588	22.6328	22.5078	22.1852	22.4472	22.4471	22.5063	22.354	22.692	22.9293	22.7718
FT01465NR	209.045	4.679	neg	Vanilpyruvic acid	51488	HMDB0011714	62448						14124	1081-71-6	COC1=C(O)C=CC(CC(=O)C(O)=O)=C1	YGQHQTMRZPHIBB-UHFFFAOYSA-N	Benzenoids	Benzene and substituted derivatives	Phenylpyruvic acid derivatives	Level 1	60.32	72.22	75.13	103.9195, 120.0209, 121.0287, 121.0550, 122.0321, 181.0498, 209.0452, 209.0811, 209.1179, 210.0487	M-H	C10H10O5	-1.913	23.1918	23.0702	23.1352	23.1248	23.1525	23.1612	23.0308	23.0601	23.0618	23.0491	23.0249	23.0015	23.1556	23.1342	23.0977	23.0475	23.1075	23.1775	23.0045	23.0042	22.9972	22.9429
FT02589PR	223.075	9.209	pos	Flavone	30190	HMDB0003075	3359	LMPK12110097	42491	C10043			10680	525-82-6	C1=CC2OC(C3C=CC=CC=3)=CC(=O)C=2C=C1	VHBFFQKBGNRLFZ-UHFFFAOYSA-N	Phenylpropanoids and polyketides	Flavonoids	Flavones	Level 1	60.29	74.45	55.58	149.0233, 163.1120, 177.0547, 178.9907, 200.9720, 223.0753, 223.1309, 223.1691, 224.0782, 225.0430	M+H	C15H10O2	-0.897	18.3795	18.5021	18.6059	18.532	18.7282	18.3255	18.8839	18.65	19	18.9976	18.9914	18.8533	18.7607	18.4009	18.748	18.6976	18.7442	18.9219	18.8241	19.5167	19.1736	18.9497
FT01416NR	207.014	0.717	neg	Garcinia acid	1964			LMFA01050511					185620		O[C@@](C(=O)O)(CC(=O)O)[C@@H](C(=O)O)O	ZMJBYMUCKBYSCP-CVYQJGLWSA-N	Organic acids and derivatives	Carboxylic acids and derivatives	Tricarboxylic acids and derivatives	Level 1	60.26	92.28	47.28	59.0129, 71.0129, 72.9922, 73.0286, 83.0129, 89.0235, 101.0235, 103.0027, 145.0134, 163.0242	M-H	C6H8O8	-2.415	28.6042	28.4852	28.2266	28.2885	25.9242	28.7353	29.333	29.0126	29.2716	29.1568	28.903	29.0413	28.6835	29.015	28.7889	29.7176	28.7988	28.8517	29.4733	29.3362	28.9206	29.0501
FT03104NR	293.212	10.153	neg	2-{2-[4-(1,1,3,3-Tetramethylbutyl)phenoxy]ethoxy}ethanol	201051	HMDB0245640									CC(C)(C)CC(C)(C)C1=CC=C(OCCOCCO)C=C1	LBCZOTMMGHGTPH-UHFFFAOYSA-N	Benzenoids	Benzene and substituted derivatives	Phenylpropanes	Level 1	60.26	72.28	52.02	135.1167, 157.0862, 209.1542, 210.1577, 231.2121, 236.1055, 275.2016, 276.2053, 293.2119, 294.2159	M-H	C18H30O3	-0.682	23.4606	23.0317	23.2584	22.9918	22.9964	23.1227	23.4342	22.9258	23.3219	23.092	23.1827	23.2261	22.468	22.6751	22.4604	22.2907	22.3273	22.7513	22.6679	22.5292	22.6869	22.2855
FT05491PR	334.237	10.441	pos	15-deoxy-delta-12,14-PGA2	3773		36219	LMFA03010172	63975				16061104		C(CCC/C=C\C[C@@H]1/C(=C\C=C\CCCCC)/C=CC1=O)(=O)O	BHHHGDAJJMEHST-NBIYZLHXSA-N	Lipids and lipid-like molecules	Fatty Acyls	Eicosanoids	Level 1	60.26	72.89	83.57	95.0861, 105.0703, 119.0857, 274.2169, 275.2001, 292.2270, 316.2281, 334.2038, 334.2381, 335.2598	M+NH4	C20H28O3	-1.795	22.0962	21.8601	21.5343	22.2002	21.6492	21.9917	22.109	21.7151	21.7579	21.5658	21.4722	22.0657	21.3489	20.1582	21.0651	20.2408	21.3358	21.3544	21.634	21.4524	21.564	21.0266
FT05105PR	321.242	12.225	pos	5R,6R-epoxy-9E-eicosen-7-ynoic acid	2256			LMFA01070046					137323810		C([C@H]1O[C@@H]1C#C/C=C/CCCCCCCCCC)CCC(O)=O	AKIUOASIMQPHHW-MCBHFWOFSA-N	Lipids and lipid-like molecules	Fatty Acyls	Fatty acids and conjugates	Level 2	60.24	73.65	42.36	81.0703, 97.0651, 105.0701, 119.0858, 133.1011, 179.1430, 219.1742, 257.1895, 275.2004, 321.2448	M+H	C20H32O3	-0.623	20.0409	20.217	20.2985	20.0422	20.3607	20.0956	21.7371	21.472	22.1601	21.8954	21.8913	21.6519	19.3008	19.3906	19.1717	18.9824	19.178	19.208	18.7859	19.5966	19.2746	18.7914
FT03274NR	299.259	12.978	neg	3-hydroxy Stearic Acid	3075		35433	LMFA02000121	50578				5282907	17773-30-7	C(O)(CCCCCCCCCCCCCCC)CC(=O)O	POMQYTSPMKEQNB-UHFFFAOYSA-N	Lipids and lipid-like molecules	Fatty Acyls	Fatty acids and conjugates	Level 2	60.23	87.95	37.02	59.0129, 90.5733, 146.9648, 200.5748, 253.0947, 299.2587, 300.2611	M-H	C18H36O3	-1.002	18.3613	18.3993	18.7553	18.3005	18.4956	18.4217	18.8609	18.4459	18.5737	18.18	18.6297	18.549	18.7573	18.6838	18.3817	17.5846	18.4418	18.3663	18.9478	18.7965	18.7929	18.6556
FT09333NR	669.262	4.789	neg	Kanokoside D	59901	HMDB0036105							75144768	64703-88-4	CC(C)CC(=O)OC1OC=C(COC2OC(COC3OC(CO)C(O)C(O)C3O)C(O)C(O)C2O)C2CC(O)C(CO)C12	AKTRFOPOAKDICT-UHFFFAOYSA-N	Lipids and lipid-like molecules	Prenol lipids	Terpene glycosides	Level 1	60.21	73.35	54.11	71.0129, 115.0030, 175.0244, 181.1231, 207.1024, 225.1131, 243.1219, 303.2412, 397.1354, 623.2565	M+FA-H	C27H44O16	0.747	20.0492	20.1531	20.1497	20.0878	20.3199	20.4987	19.9111	19.7267	20.3159	20.1229	20.1881	19.9158	21.1152	21.14	21.171	20.6809	21.1702	21.0509	20.7359	20.9284	20.9562	20.7454
FT05352PR	330.139	0.743	pos	Serotinose	54770	HMDB0029897			169578				4474425	534-98-5	OC1COC(OCC2OC(O)C(O)C(O)C2O)C(O)C1O	QYNRIDLOTGRNML-UHFFFAOYSA-N	Organic oxygen compounds	Organooxygen compounds	Carbohydrates and carbohydrate conjugates	Level 2	60.19	90.58	35.24	85.0288, 97.0288, 98.9845, 133.0495, 136.0618, 145.0495, 163.0600, 259.0813, 295.1021, 330.0594	M+NH4	C11H20O10	-0.606	23.4996	23.3839	23.232	23.2932	24.3322	23.3848	23.9733	24.1219	23.973	23.7968	23.8861	24.189	23.5506	23.3714	23.4736	23.5112	23.6347	23.353	23.8482	23.5685	23.9613	23.8793
FT06238PR	358.295	9.352	pos	10-Methyldodecanoylcarnitine	197376	HMDB0240820									CCC(C)CCCCCCCCC(=O)OC(CC([O-])=O)C[N+](C)(C)C	JSHRDBPPSYOBHE-UHFFFAOYSA-N	Lipids and lipid-like molecules	Fatty Acyls	Fatty acid esters	Level 1	60.19	74.05	47.66	60.2864, 84.0811, 85.0289, 112.0757, 130.0863, 135.5379, 148.0970, 358.2063, 358.2946, 359.2948	M+H	C20H39NO4	-1.116	19.3997	19.4905	19.3487	19.5348	19.4622	19.5167	19.1887	19.1736	19.1804	19.4145	19.4815	19.3444	19.4006	19.4186	19.5288	19.3727	19.5488	19.4917	19.5634	19.5703	19.1439	19.3238
FT00372NR	111.008	0.768	neg	2,5-dioxopentanoic acid	82274	HMDB0060365			17415	C00433	mtr00040,mtr00053,mtr00470	Pentose and glucuronate interconversions|Ascorbate and aldarate metabolism|D-Amino acid metabolism	523		OC(=O)C(=O)CCC=O	VHKNBDIQDAXGBL-UHFFFAOYSA-N	Organic acids and derivatives	Keto acids and derivatives	Short-chain keto acids and derivatives	Level 1	60.13	91.02	81.29	55.0180, 67.0179, 78.9581, 79.9565, 83.0129, 110.9750, 110.9842, 111.0079, 111.0185, 112.0110	M-H2O-H	C5H6O4	-3.693	24.6695	24.8152	25.0032	25.005	24.5691	24.8648	25.1054	24.8716	24.9642	25.5887	25.0959	25.1419	24.4661	24.4082	24.5361	24.6051	24.9161	24.5345	24.8675	25.1491	25.0993	25.3145
FT10044PR	565.404	14.632	pos	Canthaxanthin	36604	HMDB0003154	3597	LMPR01070264	3362	C08583	mtr00906	Carotenoid biosynthesis	5281227	514-78-3	C1(/C=C/C(/C)=C/C=C/C(/C)=C/C=C/C=C(\C)/C=C/C=C(\C)/C=C/C2=C(C)C(CCC2(C)C)=O)=C(C)C(CCC1(C)C)=O	FDSDTBUPSURDBL-DKLMTRRASA-N	Lipids and lipid-like molecules	Prenol lipids	Tetraterpenoids	Level 1	60.13	73.41	66.22	109.1011, 119.0857, 121.1015, 145.1010, 157.1010, 159.1168, 175.1475, 299.2005, 565.4036, 566.4075	M+H	C40H52O2	-0.354	20.3413	20.2851	20.5245	20.407	20.7069	20.2219	20.2928	19.9613	20.6513	20.2304	20.3398	20.5721	20.809	20.5994	20.5504	19.6824	20.6565	20.8929	20.3127	20.5993	20.5288	20.3961
FT01177NR	190.054	3.611	neg	N-Acetyl-DL-methionine	273632	HMDB0011745	62466						6180	1115-47-5	CC(=O)NC(CCSC)C(=O)O	XUYPXLNMDZIRQH-UHFFFAOYSA-N	Organic acids and derivatives	Carboxylic acids and derivatives	Amino acids, peptides, and analogues	Level 1	60.11	73.87	78.59	98.0602, 101.9511, 102.9479, 111.0078, 112.0395, 142.0502, 146.9379, 148.0431, 162.8932, 190.0539	M-H	C7H13NO3S	-2.105	9.98181	15.6388	15.5933	14.9038	13.923	15.3626	14.6919	13.5471	16.2071	15.5712	16.6086	15.818	20.218	20.0854	20.2925	20.2936	20.3047	19.9337	20.6675	20.9374	20.8061	20.7674
FT01677NR	222.077	3.797	neg	N-Acetyl-L-tyrosine	47268	HMDB0000866	5827		21563	C01657			68310	537-55-3	CC(=O)N[C@@H](CC1=CC=C(O)C=C1)C(O)=O	CAHKINHBCWCHCF-JTQLQIEISA-N	Organic acids and derivatives	Carboxylic acids and derivatives	Amino acids, peptides, and analogues	Level 1	60.1	74.28	76.16	70.0291, 107.0492, 126.1478, 137.0235, 163.0389, 178.0869, 180.0660, 181.0693, 218.7589, 222.0767	M-H	C11H13NO4	-1.351	18.7626	18.6714	19.0835	18.848	18.3132	18.6175	18.9727	18.846	18.8705	18.7639	18.7942	18.766	19.059	18.7912	19.3466	19.0846	19.046	19.0001	19.6362	19.3422	19.6126	19.8002
FT07353NR	489.197	4.186	neg	Cymorcin diglucoside	62663	HMDB0039386	93962						131752626		CC(C)C1=CC(OC2OC(CO)C(O)C(O)C2O)=C(C)C(OC2OC(CO)C(O)C(O)C2O)=C1	STVIMSVCYHRGIY-UHFFFAOYSA-N	Organic oxygen compounds	Organooxygen compounds	Carbohydrates and carbohydrate conjugates	Level 1	60.05	89.7	51.95	59.0129, 71.0130, 73.0287, 101.0236, 113.0236, 119.0341, 149.0448, 161.0450, 221.0662, 445.2093	M-H	C22H34O12	-0.818	21.2333	21.1289	21.1851	21.1485	21.1153	21.1752	21.7635	21.4217	21.7887	21.8605	21.9133	21.796	21.4955	21.7644	21.5864	21.3834	21.6407	21.5603	22.1772	21.9827	22.1207	22.0671
FT03220PR	253.143	4.927	pos	3alpha-Hydroxyoreadone	59851	HMDB0036047	91225		166554				131751906	124869-06-3	CC1(C)C(O)CC(=O)C2C3C(O)OCC3=CCC12	QWJVXAZUVABFEO-UHFFFAOYSA-N	Organoheterocyclic compounds	Naphthofurans	Unclassified	Level 1	60.03	89.99	66.57	147.1169, 157.1012, 171.1168, 175.1117, 189.1273, 199.1119, 217.1223, 223.1327, 235.1327, 253.1432	M+H	C14H20O4	-0.395	21.8757	22.4045	21.9025	21.8694	21.8392	21.7088	23.0673	22.7314	23.0665	23.1071	23.159	23.2144	22.1076	21.3301	21.448	21.3306	21.9131	21.5848	22.5139	22.5868	22.5261	22.4108
FT03179PR	251.164	9.557	pos	Nardosinone	550109									23720-80-1	C[C@@H]1CCC=C2C(=O)C[C@H]3OOC(C)(C)[C@H]3[C@]21C	KXGHHSIMRWPVQM-JWFUOXDNSA-N	Lipids and lipid-like molecules	Prenol lipids	Sesquiterpenoids	Level 2	60	89.29	44.52	81.0705, 91.0545, 98.9845, 105.0703, 119.0856, 131.0856, 140.0104, 174.9920, 233.1533, 251.1646	M+H	C15H22O3	-0.398	20.858	20.9481	20.72	20.9306	21.0368	20.7163	21.1986	20.9096	21.0058	21.1319	20.9363	21.1084	20.7322	20.9313	20.7381	20.4034	20.2642	20.9282	21.088	21.1098	21.0834	20.7844
FT00765NR	153.019	4.618	neg	2-Pyrocatechuic acid	47021	HMDB0000397	3276		18026	C00196			19	303-38-8	OC(=O)C1=C(O)C(O)=CC=C1	GLDQAMYCGOIJDV-UHFFFAOYSA-N	Benzenoids	Benzene and substituted derivatives	Benzoic acids and derivatives	Level 1	59.96	90.92	83.37	65.0386, 109.0286, 109.0354, 110.0318, 135.0079, 136.0112, 153.0186, 153.0295, 153.0480, 154.0220	M-H	C7H6O4	-4.575	25.1337	25.0272	24.9844	25.1208	24.9389	24.8339	24.9295	24.4747	24.7209	24.6928	24.7311	25.0917	24.4809	24.3199	24.3706	24.2896	24.2485	24.5453	24.5068	24.4895	24.5572	24.4784
FT09833PR	551.424	14.967	pos	Cholesteryl caprylate	205006	HMDB0250183							3647021		CCCCCCCC(=O)OC1CCC2(C)C3CCC4(C)C(CCC4C3CC=C2C1)C(C)CCCC(C)C	SKLBBRQPVZDTNM-UHFFFAOYSA-N	Lipids and lipid-like molecules	Steroids and steroid derivatives	Steroid esters	Level 1	59.93	89.43	89.07	95.0860, 109.1015, 119.0859, 121.1015, 133.1011, 135.1169, 145.1015, 159.1168, 175.1479, 551.4230	M+K	C35H60O2	3.446	21.2124	21.5244	21.5132	21.4058	20.886	21.3619	21.2544	21.0374	21.1042	20.9618	20.7281	21.597	21.5657	20.8988	21.4952	15.1972	21.2164	21.1838	21.1368	20.9162	21.5248	21.2932
FT06312NR	433.114	5.294	neg	Choerospondin	550575									81202-36-0	O=C1C[C@@H](c2ccc(O[C@@H]3O[C@H](CO)[C@@H](O)[C@H](O)[C@H]3O)cc2)Oc2cc(O)cc(O)c21	KSDSYIXRWHRPMN-SFTVRKLSSA-N	Phenylpropanoids and polyketides	Flavonoids	Flavonoid glycosides	Level 1	59.91	73.45	85.48	107.0127, 119.0494, 151.0029, 177.0189, 197.1178, 271.0611, 272.0650, 313.0559, 433.1139, 434.1174	M-H	C21H22O10	-0.693	18.5579	20.4479	20.7509	20.5172	20.5713	20.5934	20.6173	20.2953	20.8564	20.7404	20.8013	20.4727	20.2273	20.4625	20.4978	20.0799	20.2889	20.3256	19.8723	20.3562	20.3945	20.3094
FT10101NR	875.464	10.962	neg	PE(LTE4/18:4)	214851	HMDB0261749									CCCCC\C=C/C\C=C/C=C/C=C/[C@@H](SC[C@H](N)C(=O)OC[C@H](COP(O)(=O)OCCN)OC(=O)CCCC\C=C/C\C=C/C\C=C/C\C=C/CC)[C@@H](O)CCCC(O)=O	ISQQWUFWRKKXFT-MTZWSRLRSA-N	Lipids and lipid-like molecules	Fatty Acyls	Eicosanoids	Level 1	59.89	89.13	84.73	71.0128, 89.0240, 101.0232, 113.0236, 125.0235, 171.1021, 235.0818, 277.2171, 379.1231, 397.1349	M-H2O-H	C46H75N2O11PS	-0.457	20.1985	20.2859	20.6166	20.4567	20.9728	20.7705	20.6113	20.6658	21.0767	20.4623	20.7317	20.5401	20.5557	20.432	20.5164	20.1022	20.3737	20.3932	20.2306	20.9404	20.7232	20.649
FT02362PR	212.164	9.119	pos	Cucujolide IX	7778		97394	LMFA07040037	137708				10976366		C1(OCCCCCC=CCC=CC1)=O	IDCDKEUBOYQTFY-NGNAIVRQSA-N	Phenylpropanoids and polyketides	Macrolides and analogues	Unclassified	Level 1	59.87	73.19	89.74	67.0549, 81.0704, 93.0704, 133.1009, 135.1168, 149.1325, 159.1168, 177.1272, 195.1379, 212.1644	M+NH4	C12H18O2	-0.471	21.0069	21.1018	21.152	21.1561	21.1182	21.1439	20.274	19.9237	20.2531	19.9757	19.9866	19.9456	21.1292	20.9488	21.101	20.7537	21.1244	20.9003	21.1556	21.464	21.247	20.8992
FT04366PR	295.165	3.994	pos	Tyrosyl-Leucine	54120	HMDB0029109	24037						4466134		CC(C)CC(N=C(O)C(N)CC1=CC=C(O)C=C1)C(O)=O	AUEJLPRZGVVDNU-UHFFFAOYSA-N	Organic acids and derivatives	Carboxylic acids and derivatives	Amino acids, peptides, and analogues	Level 1	59.86	73.25	67.84	97.0287, 115.0391, 119.0492, 133.0495, 134.0810, 136.0620, 136.0755, 145.0495, 162.0410, 295.1644	M+H	C15H22N2O4	0	20.78	20.9404	20.8527	20.9113	19.5905	20.5323	21.2803	20.8843	20.9841	21.0328	21.1585	21.4194	20.6753	20.5334	20.4498	20.3889	20.5234	20.6933	21.1109	20.9684	21.0071	20.8544
FT06948PR	386.326	9.97	pos	4-Methyltetradecanoylcarnitine	197395	HMDB0240839									CCCCCCCCCCC(C)CCC(=O)OC(CC([O-])=O)C[N+](C)(C)C	GAANNDFPHQBFBS-UHFFFAOYSA-N	Lipids and lipid-like molecules	Fatty Acyls	Fatty acid esters	Level 1	59.86	91.04	49.53	84.0813, 85.0289, 96.5768, 112.0760, 130.0864, 148.0968, 341.2683, 386.3262, 386.3714, 387.3297	M+H	C22H43NO4	-1.294	25.3865	25.1293	24.9564	24.8465	25.0964	25.0924	25.079	25.2275	24.9879	24.9184	24.9405	25.2052	24.9787	24.9886	25.0111	24.602	25.1357	25.0641	24.9571	24.9835	24.984	25.0999
FT01059PR	137.06	4.821	pos	4-Hydroxyacetophenone	276909		68507			C10700			7469	99-93-4	CC(=O)C1=CC=C(C=C1)O	TXFPEBPIARQUIG-UHFFFAOYSA-N	Organic oxygen compounds	Organooxygen compounds	Carbonyl compounds	Level 1	59.82	72.53	46.78	81.0704, 93.0702, 95.0859, 109.0650, 137.0252, 137.0596, 137.0959, 137.1073, 138.0175, 138.0538	M+H	C8H8O2	0	21.9446	21.9526	22.1109	21.8033	21.9838	21.9671	22.2883	22.2997	22.1561	21.7438	22.3457	22.249	22.9634	22.7051	22.9369	22.8857	23.0374	22.851	21.7787	22.2337	22.5306	22.3579
FT09951NR	821.542	13.177	neg	PG(18:4/22:2)	22931		79278	LMGP04010453					52926718		[H][C@](O)(CO)COP(OC[C@]([H])(OC(CCCCCCCCCCC/C=C\C/C=C\CCCCC)=O)COC(CCCC/C=C\C/C=C\C/C=C\C/C=C\CC)=O)(=O)O	AWSPQKRMJYMJJN-JMTJMCRBSA-N	Lipids and lipid-like molecules	Glycerophospholipids	Glycerophosphoglycerols	Level 2	59.81	89.51	43.39	253.0932, 277.1821, 277.2169, 278.2206, 279.2328, 280.2364, 513.3063, 515.3229, 721.1567, 775.5453	M-H	C46H79O10P	9.616	20.9225	20.6129	20.9268	21.2201	21.3576	20.9694	20.5343	21.3755	20.646	21.722	21.8189	21.5045	21.4149	21.699	21.186	21.5685	21.2902	18.2554	21.4195	21.1196	21.5413	21.5543
FT03200NR	297.119	1.387	neg	2,3-Butanediol glucoside	63951	HMDB0040822	95284		168736				78171387	146763-54-4	CC(O)C(C)OC1OC(CO)C(O)C(O)C1O	ZLXYJEYKAQYNPV-UHFFFAOYSA-N	Organic oxygen compounds	Organooxygen compounds	Carbohydrates and carbohydrate conjugates	Level 1	59.78	90.34	66.75	71.0130, 101.0234, 103.9196, 113.0235, 131.0451, 161.0449, 179.9353, 251.1135, 252.1174, 297.1189	M+FA-H	C10H20O7	-0.673	22.9656	22.9267	23.0305	23.2025	23.2734	23.1004	24.1861	23.8657	24.2954	24.1834	24.2351	24.4363	22.0307	22.0428	22.0603	22.2942	22.099	21.9788	22.9036	22.9232	23.1593	23.2187
FT00745PR	118.065	3.666	pos	Indole	47192	HMDB0000738	286		16881	C00463	mtr00380,mtr00400,mtr00999	Tryptophan metabolism|Phenylalanine, tyrosine and tryptophan biosynthesis|Biosynthesis of various plant secondary metabolites	798	120-72-9	N1C=CC2=C1C=CC=C2	SIKJAQJRHWYJAI-UHFFFAOYSA-N	Organoheterocyclic compounds	Indoles and derivatives	Indoles	Level 1	59.75	90.43	81.17	72.0813, 91.0546, 91.0607, 95.0492, 117.0573, 118.0653, 118.0847, 119.0602, 119.0730, 119.0856	M+H	C8H7N	1.694	23.6847	23.4332	23.2577	23.8073	23.247	23.4298	23.308	23.1791	23.4008	23.4147	23.2562	23.228	23.4548	23.4015	23.478	23.4379	23.5624	23.3723	23.6986	23.5306	23.425	23.3817
FT03624PR	269.081	7.711	pos	Dalbergin	30014	HMDB0303925	48365	LMPK12100003		C10414			442768		C12C=C(OC)C(O)=CC=1C(C1C=CC=CC=1)=CC(=O)O2	AZELSOYQOIUPBZ-UHFFFAOYSA-N	Phenylpropanoids and polyketides	Neoflavonoids	Neoflavones	Level 1	59.73	74.92	48.73	57.0704, 81.0704, 121.1013, 173.1326, 251.2021, 254.0578, 269.0808, 269.1331, 269.1925, 270.0844	M+H	C16H12O4	0	17.2317	16.8766	17.2378	17.27	17.2421	17.1236	18.1276	17.8841	17.8014	18.3218	18.8614	18.2445	15.7369	16.4605	15.2073	16.7354	16.5633	16.1767	18.3044	19.6868	18.7401	19.3845
FT01287NR	197.045	4.438	neg	Syringic acid	47798	HMDB0002085	2256		68329	C10833			10742	530-57-4	COC1=CC(=CC(OC)=C1O)C(O)=O	JMSVCTWVEWCHDZ-UHFFFAOYSA-N	Benzenoids	Benzene and substituted derivatives	Benzoic acids and derivatives	Level 1	59.72	73.22	71.72	61.9874, 109.0646, 121.0286, 128.9004, 129.9749, 138.0312, 151.0603, 153.0549, 182.0213, 197.0450	M-H	C9H10O5	-2.03	20.5162	20.6317	20.6083	20.3873	20.7729	20.7414	20.6946	20.4942	20.919	21.3076	21.189	21.0207	20.8665	20.9282	20.9886	20.8099	20.7738	20.7243	21.3382	21.3933	21.5511	21.6515
FT02345NR	257.212	11.708	neg	2-methoxytetradecanoic acid	2283			LMFA01080020					611552		C(C(OC)CCCCCCCCCCCC)(=O)O	SVEUDKQPMQGCGQ-UHFFFAOYSA-N	Lipids and lipid-like molecules	Fatty Acyls	Fatty acids and conjugates	Level 1	59.72	88.33	66.05	64.3050, 116.9275, 211.2065, 213.5189, 237.9916, 257.1808, 257.2122, 257.9395, 257.9964, 258.2151	M-H	C15H30O3	-0.778	19.0516	19.2871	18.9393	19.3264	19.2108	19.1689	19.4121	19.2798	19.4238	19.1172	19.149	19.4618	19.0487	19.0421	18.9888	18.4961	19.0433	18.9815	19.2567	19.4161	19.1049	19.5558
FT04315PR	293.247	13.919	pos	Methyl linolenate	208690	HMDB0254600							9316		CCC=CCC=CCC=CCCCCCCCC(=O)OC	DVWSXZIHSUZZKJ-UHFFFAOYSA-N	Lipids and lipid-like molecules	Fatty Acyls	Lineolic acids and derivatives	Level 1	59.7	73.64	49.97	69.0705, 81.0704, 83.0860, 95.0859, 97.1016, 109.1016, 123.1170, 275.2736, 293.2227, 293.2831	M+H	C19H32O2	-1.023	19.9489	20.1679	19.8571	19.441	20.3291	19.9881	20.118	20.258	20.5523	20.3757	20.6686	21.1066	19.6848	19.7829	19.0321	19.5031	20.1239	18.8936	18.975	20.2245	20.283	20.0331
FT01259NR	195.139	9.592	neg	Cucujolide II	7774		97390	LMFA07040033					10867249		C1(O[C@H](C)CCCCCCC=CC1)=O	IIBFPGGSICFOHJ-BPOWMSRESA-N	Phenylpropanoids and polyketides	Macrolides and analogues	Unclassified	Level 1	59.68	74.33	62.43	92.9279, 109.0643, 111.0802, 126.9031, 148.9174, 167.1434, 179.1071, 194.9051, 195.1385, 196.1418	M-H	C12H20O2	-3.075	18.8267	19.2782	18.8467	19.733	18.9513	19.968	19.0968	19.5842	19.5392	19.239	20.0431	18.8228	18.8976	18.9083	19.1575	18.9219	19.0562	18.5817	18.7125	19.5166	18.9329	19.8247
FT01795PR	182.081	0.769	pos	D-Tyrosine	205505	HMDB0250803	65607		18186	C01536			1153	556-03-6	NC(CC1=CC=C(O)C=C1)C(O)=O	OUYCCCASQSFEME-UHFFFAOYSA-N	Organic acids and derivatives	Carboxylic acids and derivatives	Amino acids, peptides, and analogues	Level 1	59.65	90.96	85.71	91.0546, 105.0337, 119.0493, 123.0442, 136.0757, 137.0792, 147.0440, 165.0546, 182.0810, 182.1171	M+H	C9H11NO3	0	24.8875	24.5769	24.774	24.6548	24.6136	24.7102	24.708	24.8525	23.8834	24.6671	24.9834	25.0908	24.7904	24.6285	24.6798	24.463	24.5361	24.5382	25.5754	25.2206	25.5512	25.281
FT05421PR	332.218	4.464	pos	Ser-Leu-Ile	261631		18955						145457799		CCC(C)C(C(=O)O)NC(=O)C(CC(C)C)NC(=O)C(CO)N	HEUVHBXOVZONPU-BJDJZHNGSA-N	Organic acids and derivatives	Carboxylic acids and derivatives	Amino acids, peptides, and analogues	Level 1	59.64	73.36	76.04	86.0968, 87.0555, 98.9847, 132.1018, 173.1283, 176.9892, 201.1231, 201.1444, 332.0189, 332.1778	M+H	C15H29N3O5	-0.602	21.1599	21.1034	20.6237	20.645	20.4579	20.4287	20.5237	20.1532	20.4533	20.3059	21.0273	20.8538	20.6426	20.2076	20.756	20.7649	20.607	20.7854	20.6901	20.6625	20.3213	19.949
FT06137PR	354.336	15.301	pos	22:2(3Z,16Z)	4875		75224	LMFA04000065					52922004		C(C/C=C\CCCCCCCCCCC/C=C\CCCCC)(=O)O	QEALGBVVNMNXEC-JFECHNKFSA-N	Lipids and lipid-like molecules	Fatty Acyls	Fatty acids and conjugates	Level 1	59.63	89.24	93.89	58.0658, 69.0706, 81.0703, 83.0860, 86.0603, 95.0859, 97.1017, 336.3261, 354.3366, 355.3400	M+NH4	C22H40O2	-0.847	20.832	20.5789	20.7027	20.3989	20.7954	20.1989	20.0476	19.0009	20.5044	20.0395	20.2771	20.4856	21.3366	21.6688	21.2209	20.125	21.5449	21.2172	21.3574	22.1345	21.4492	21.3375
FT11549PR	625.14	4.054	pos	6-hydroxyapigenin-6-O-beta-D-glucoside-7-O-beta-D-glucuronide	550931									1146045-40-0	O=C(O)[C@H]1O[C@@H](Oc2cc3oc(-c4ccc(O)cc4)cc(=O)c3c(O)c2O[C@@H]2O[C@H](CO)[C@@H](O)[C@H](O)[C@H]2O)[C@H](O)[C@@H](O)[C@@H]1O	BXRZURIAJNIXTC-GNWJNHLCSA-N	Phenylpropanoids and polyketides	Flavonoids	Flavonoid glycosides	Level 1	59.57	89.06	83.19	51.4521, 51.4550, 85.0288, 127.0393, 145.0496, 287.0548, 288.0565, 463.0869, 464.0896, 625.1398	M+H	C27H28O17	-0.48	20.8505	20.74	20.9112	20.8251	20.7352	20.8394	20.7743	20.471	20.9607	20.8012	20.7482	20.7113	20.3039	20.4122	20.229	20.503	20.1093	20.24	20.2257	20.2952	20.4737	20.2021
FT15377PR	763.423	10.338	pos	Schidigerasaponin D5	60013	HMDB0036248	91393						3272925	266998-04-3	CC1C2C(CC3C4CCC5CC(CCC5(C)C4CCC23C)OC2OC(CO)C(O)C(O)C2OC2OC(CO)C(O)C(O)C2O)OC11CCC(C)CO1	MMTWXUQMLQGAPC-UHFFFAOYSA-N	Lipids and lipid-like molecules	Steroids and steroid derivatives	Steroidal glycosides	Level 1	59.55	90.28	65.49	67.0548, 81.0703, 93.0701, 95.0859, 97.0286, 453.2090, 573.4864, 574.4911, 763.4229, 764.4247	M+Na	C39H64O13	-1.048	22.3997	22.783	22.6636	22.4631	22.7229	23.0484	22.7736	23.0171	23.6955	23.1945	23.2468	22.7203	23.4046	23.4286	23.1579	22.7373	23.5277	22.9322	22.5529	23.3737	23.2202	23.2507
FT16439PR	957.505	6.962	pos	Ginsenoside Ro	58532	HMDB0034534				C17543			12302914	34367-04-9	CC1(C)CCC2(CCC3(C)C(=CCC4C5(C)CCC(OC6OC(C(O)C(O)C6OC6OC(CO)C(O)C(O)C6O)C(O)=O)C(C)(C)C5CCC34C)C2C1)C(=O)OC1OC(CO)C(O)C(O)C1O	NFZYDZXHKFHPGA-UHFFFAOYSA-N	Lipids and lipid-like molecules	Prenol lipids	Terpene glycosides	Level 2	59.55	74.26	38.65	85.0287, 141.0178, 173.1324, 187.1482, 231.1742, 419.3304, 437.3401, 455.3520, 473.3638, 595.3580	M+H	C48H76O19	-0.313	18.8395	19.5145	17.9989	19.3913	18.0956	18.4487	18.9899	18.8749	19.1652	19.2116	19.1992	19.0312	19.0312	18.8559	18.9961	18.6446	18.5923	19.1632	19.4005	19.1137	18.4742	19.0632
FT07382PR	406.207	4.209	pos	Nifekalant	209556	HMDB0255595							101625661		CN1C([O-])=CC(=NCCN(CCO)CCCC2=CC=C(C=C2)[N+]([O-])=O)[NH+](C)C1=O	XECRMKUDCPXAHD-UHFFFAOYSA-N	Benzenoids	Benzene and substituted derivatives	Phenylpropylamines	Level 2	59.42	90.85	42.82	85.0652, 131.0855, 145.1011, 149.0961, 167.1065, 191.1065, 209.1172, 227.1276, 259.1110, 406.1625	M+H	C19H27N5O5	-3.447	23.9266	23.9415	23.994	23.9532	23.98	24.0831	24.9153	24.633	24.9686	24.9553	25.0209	24.9409	23.8748	23.7585	23.7738	23.6708	23.7301	23.8097	25.0099	25.0191	24.9944	24.9079
FT00630NR	138.055	3.995	neg	Paramethadione	52941	HMDB0014755	66639		250989	C07411			8280	115-67-3	CCC1(C)OC(=O)N(C)C1=O	VQASKUSHBVDKGU-UHFFFAOYSA-N	Organoheterocyclic compounds	Azolidines	Oxazolidines	Level 1	59.41	89.48	66.25	94.0369, 123.0213, 123.0318, 123.0423, 124.0351, 138.0174, 138.0287, 138.0553, 139.0397, 139.0585	M-H2O-H	C7H11NO3	-2.173	21.1008	20.912	21.0883	21.3116	21.239	21.127	21.1796	20.9259	21.2047	21.1534	21.0604	21.2239	21.4023	21.311	21.1582	21.1594	21.3265	21.305	21.7116	21.6831	21.6731	21.6152
FT01473NR	209.118	10.078	neg	Dihydro-3-(1-octenyl)-2,5-furandione	61306	HMDB0037816	92627						5362721	7757-96-2	CCCCCC\C=C\C1CC(=O)OC1=O	FLISWPFVWWWNNP-BQYQJAHWSA-N	Organic acids and derivatives	Carboxylic acids and derivatives	Dicarboxylic acids and derivatives	Level 1	59.41	90.16	79.83	83.0129, 83.0493, 121.0285, 125.0964, 163.1121, 165.1279, 167.1071, 191.1072, 209.1180, 210.1213	M-H	C12H18O3	-1.913	23.1878	22.2737	22.5499	22.6082	22.23	22.7681	22.5644	22.5081	23.0858	23.1192	22.659	21.3494	23.0199	22.8467	22.5335	22.6215	23.0812	22.6646	23.2221	23.1922	23.4038	22.6048
FT03580NR	311.223	9.173	neg	alpha-15,16-DiHODE	3002	HMDB0010208		LMFA02000047	88465				16061068		C(CCCCCCC/C=C\C/C=C\CC(O)C(O)CC)(=O)O	LKLLJYJTYPVCID-OHPMOLHNSA-N	Lipids and lipid-like molecules	Fatty Acyls	Lineolic acids and derivatives	Level 1	59.4	90.06	50.92	127.0756, 171.1022, 174.9558, 183.1384, 201.1127, 213.1490, 275.2006, 293.2117, 311.2226, 312.2262	M-H	C18H32O4	-0.643	22.9702	22.7355	22.7108	22.8315	22.5783	22.5225	23.0408	22.5378	22.5067	22.6815	22.6907	23.071	22.1978	22.1345	22.3962	22.1481	22.0933	22.5881	22.276	22.3631	22.3019	22.2231
FT06278NR	431.192	5.123	neg	staphylionoside a	562392										CC1=C(C(C[C@@H](C1=O)O)(C)C)/C=C\[C@H](C)O[C@H]2[C@@H]([C@H]([C@@H]([C@H](O2)CO)O)O)O	ZZMRRHANYHOIDL-RXZGHDNNSA-N	Unclassified	Unclassified	Unclassified	Level 1	59.4	73.47	69.51	59.0129, 61.9875, 71.0128, 73.0285, 101.0235, 113.0239, 207.1378, 251.1297, 371.2051, 431.1827	M+FA-H	C19H30O8	-0.464	20.0461	20.3198	20.1399	20.2665	20.37	20.4709	20.5713	19.8839	20.9364	20.8071	21.0301	20.7412	20.423	20.2944	20.4211	20.174	20.4328	20.0574	20.5854	20.2691	20.3575	20.7089
FT02618NR	271.155	5.166	neg	4,5-Dihydrovomifoliol	63758	HMDB0040615			138758				23136584	142173-08-8	CC(O)\C=C\C1(O)C(C)CC(=O)CC1(C)C	IHDJYDVWNNFPHR-AATRIKPKSA-N	Lipids and lipid-like molecules	Prenol lipids	Sesquiterpenoids	Level 1	59.38	72.98	77.72	59.0129, 71.0131, 111.0440, 111.0806, 139.0761, 155.0706, 174.0166, 253.1441, 271.1550, 272.1596	M+FA-H	C13H22O3	-0.369	20.7307	21.3907	21.2974	20.6283	21.2027	21.1886	21.2048	20.8376	20.4177	21.2708	21.3358	21.3983	21.6657	21.5409	20.8616	21.6383	20.633	21.6527	22.3307	21.3131	21.3963	21.4989
FT16676PR	1009.57	10.804	pos	PC(20:1/LTE4)	240172	HMDB0287072									CCCCCCCC\C=C/CCCCCCCCCC(=O)OC[C@H](COP([O-])(=O)OCC[N+](C)(C)C)OC(=O)[C@@H](N)CS[C@H](\C=C\C=C\C=C/C\C=C/CCCCC)[C@@H](O)CCCC(O)=O	SIRLZQZUVOKKAY-AZSWYDHOSA-N	Lipids and lipid-like molecules	Glycerophospholipids	Glycerophosphocholines	Level 1	59.35	90.07	47.88	85.0289, 91.0397, 97.0289, 112.1684, 112.1784, 252.3765, 405.1382, 569.2965, 1009.5689, 1010.5693	M+K	C51H91N2O11PS	-0.991	22.1918	22.369	22.6956	22.3513	22.6179	22.7984	22.7234	22.4251	23.4669	22.8208	23.0211	22.5698	22.3323	22.4517	22.2298	21.6518	22.2799	22.1655	22.3273	22.8537	22.9651	22.1809
FT14665PR	699.356	9.676	pos	Gingerglycolipid A	556297								6450152	145937-22-0	CCCOC1C(C(C(C(O1)COC2C(C(C(C(O2)CO)O)O)O)O)(O)OC(=O)CCCCCCCC=CCC=CCC=CCC)(O)O	JWMITOKTALGFJL-UHFFFAOYSA-N	Lipids and lipid-like molecules	Saccharolipids	Unclassified	Level 1	59.34	91.34	68.16	77.7025, 77.7082, 174.8279, 174.8473, 203.0526, 365.1062, 537.3034, 699.0687, 699.3555, 700.3596	M+Na	C33H56O14	-0.858	25.4197	25.6382	25.7096	25.4516	26.0455	25.7241	25.9315	25.8021	26.4416	25.9879	26.0396	25.8018	26.2903	25.8619	25.8052	25.8905	25.8161	25.6745	26.1419	26.3141	26.0827	25.9169
FT01316NR	199.097	5.049	neg	Camphoric acid	549987									560-09-8	CC1(C)[C@H](C(=O)O)CC[C@]1(C)C(=O)O	LSPHULWDVZXLIL-QUBYGPBYSA-N	Organic acids and derivatives	Carboxylic acids and derivatives	Dicarboxylic acids and derivatives	Level 1	59.26	72.61	53.67	73.0285, 125.0963, 137.0968, 153.0912, 155.1072, 171.1022, 181.0865, 199.0972, 199.1327, 200.1008	M-H	C10H16O4	-2.511	22.1355	22.1884	21.9551	22.2408	21.8853	21.9425	22.2123	21.9165	22.0188	21.9035	22.07	22.3143	22.1277	21.869	22.0028	21.99	21.9482	22.1893	22.5208	22.4977	22.5006	22.4621
FT02775NR	279.072	1.618	neg	GHB-Gluc	207156								131836336		OC1C(O)C(OCCCC(O)=O)OC(C1O)C(O)=O	XHBNGIHZUGLAMW-UHFFFAOYSA-N	Lipids and lipid-like molecules	Saccharolipids	Unclassified	Level 1	59.26	75.29	63.82	61.9875, 69.9252, 99.0441, 101.0230, 135.0294, 146.8830, 161.0446, 188.8576, 279.0709, 279.1082	M-H	C10H16O9	-0.358	16.7432	16.7159	16.6923	17.0056	16.2537	16.9127	17.2921	17.0368	17.5116	17.0488	17.3885	17.4345	17.8911	17.463	17.175	17.6176	17.5239	17.7518	18.2677	18.4771	18.4763	18.242
FT04675PR	307.19	9.396	pos	Gallicynoic acid H	2009			LMFA01050571					24800368		C(CCC[C@H](O)C#C[C@H](O)CCCC)CCCC(=O)O	VAEJVKIWYRYFDG-CABCVRRESA-N	Lipids and lipid-like molecules	Fatty Acyls	Fatty acids and conjugates	Level 1	59.23	72.85	74.09	67.0549, 81.0704, 83.0496, 95.0496, 95.0858, 107.0494, 111.0442, 147.0805, 289.1795, 307.1901	M+Na	C16H28O4	6.836	21.499	21.8449	21.2878	21.5888	21.3342	21.4327	22.1152	21.2803	21.8036	21.4991	21.5128	21.7856	21.7107	21.2936	21.64	21.8315	21.5504	21.6713	21.9966	21.9947	21.654	21.5389
FT03284PR	256.081	1.098	pos	beta-D-ribosylnicotinate	257349	HMDB0304540							25203005		OCC1OC(C(O)C1O)[N+]1=CC(=CC=C1)C([O-])=O	PUEDDPCUCPRQNY-UHFFFAOYSA-N	Organic oxygen compounds	Organooxygen compounds	Carbohydrates and carbohydrate conjugates	Level 1	59.22	72.25	51.04	85.0289, 115.0391, 124.0395, 127.0391, 143.0338, 145.0495, 161.0444, 163.0601, 189.0393, 203.0550	M+H	C11H13NO6	-0.391	22.7184	23.1502	23.0097	22.7957	22.7439	22.6728	23.2343	22.6936	22.896	23.0734	23.3425	23.4523	22.5942	22.8992	22.1886	22.9529	23.0617	22.3419	23.1969	20.9199	22.9405	23.1354
FT01157PR	144.102	1.103	pos	R-methyl 2-pyrrolidin-2-yl-acetate	558138									132482-05-4	COC(=O)C[C@H]1CCCN1	QVQOWGPBRKRAOW-ZCFIWIBFSA-N	Organoheterocyclic compounds	Pyrrolidines	Unclassified	Level 1	59.17	72.36	60.09	70.0657, 71.0497, 84.0812, 98.0604, 98.0968, 99.0444, 127.0391, 144.0373, 144.0662, 144.1018	M+H	C7H13NO2	0	22.3863	22.7413	22.6605	22.6523	22.5472	22.5386	23.1388	22.711	22.9073	22.927	23.17	23.1986	22.4828	22.4546	22.2717	22.3112	22.5841	22.2223	22.8667	22.3068	22.8183	22.8947
FT04026NR	329.183	3.478	neg	(2S)-N-[(2S)-1-[(2-Amino-2-oxoethyl)amino]-4-methyl-1-oxopentan-2-yl]pyrrolidine-2-carboxamide	208792	HMDB0254713							3896043		CC(C)CC(NC(=O)C1CCCN1)C(=O)NCC(N)=O	NOOJLZTTWSNHOX-UHFFFAOYSA-N	Organic acids and derivatives	Carboxylic acids and derivatives	Amino acids, peptides, and analogues	Level 2	59.13	88.39	37.24	90.9324, 101.0234, 130.0865, 146.9224, 150.0556, 167.0707, 192.9285, 198.0878, 329.1251, 329.1828	M+FA-H	C13H24N4O3	-0.608	19.6745	19.5544	19.3924	19.6341	19.0475	19.2612	19.3131	19.2226	19.2483	19.3902	19.4305	19.5697	19.1131	18.9436	19.3214	19.3041	19.0762	19.3996	18.8871	19.2149	19.201	19.1743
FT02734NR	277.067	5.274	neg	Kifunensine	208087	HMDB0253800							3829		OCC1C(O)C(O)C(O)C2NC(=O)C(=O)N12	OIURYJWYVIAOCW-UHFFFAOYSA-N	Organic acids and derivatives	Carboxylic acids and derivatives	Amino acids, peptides, and analogues	Level 1	59.11	74.15	61.23	99.5748, 121.0287, 146.0817, 179.0382, 209.0791, 209.1022, 210.0823, 277.0676, 277.1121, 277.1470	M+FA-H	C8H12N2O6	-3.609	19.444	19.3248	19.2686	19.4762	19.1073	19.2443	19.2357	19.1021	19.1858	19.1339	19.1529	19.4849	19.2523	18.9911	19.0584	19.1516	19.1449	19.3597	19.3037	19.2586	19.2037	19.2135
FT05266PR	327.232	10.741	pos	Anordiol	203537	HMDB0248450							21953304		CC12CC(O)(CC1CCC1C3CCC(O)(C#C)C3(C)CCC21)C#C	HUUUMTTWAPMBMU-UHFFFAOYSA-N	Lipids and lipid-like molecules	Steroids and steroid derivatives	Androstane steroids	Level 1	59.11	90.74	66.03	93.0702, 95.0495, 98.9844, 119.0856, 121.1013, 133.1011, 145.1011, 159.1167, 175.1481, 327.2313	M+H	C22H30O2	-0.306	24.0461	24.0532	24.0682	24.0334	24.2657	24.1379	24.2691	24.1179	24.5306	24.3816	24.3404	24.1869	24.0123	24.1766	24.0255	23.6825	23.9538	24.216	24.1887	24.336	24.4601	24.403
FT01979PR	193.122	7.96	pos	11,12,13-Trinor-1(10)-spirovetivene-2,7-dione	60410	HMDB0036734	91762						591228	84413-75-2	CC1CC(=O)C=C(C)C11CCC(=O)C1	OGDKSKNHHSXJNA-UHFFFAOYSA-N	Organic oxygen compounds	Organooxygen compounds	Carbonyl compounds	Level 1	59.1	89.92	45.17	57.0341, 93.0703, 107.9671, 119.0856, 121.0649, 133.1010, 137.0959, 147.0804, 147.1168, 175.1115	M+H	C12H16O2	0	22.137	22.3145	22.3795	22.231	20.8989	22.297	22.359	22.2325	22.516	22.3924	22.4318	22.3267	22.5932	22.3838	22.4661	22.2288	22.2913	22.3806	21.711	21.9214	21.8916	21.6291
FT04507PR	301.07	8.31	pos	Pedicinin	33909		52222	LMPK12120419					5385399		C1=CC=CC=C1/C=C/C(=O)C1=C(O)C(=O)C(OC)=C(O)C1=O	HYSJQRYYQGEYMY-BQYQJAHWSA-N	Lipids and lipid-like molecules	Prenol lipids	Quinone and hydroquinone lipids	Level 2	59.1	89.03	32.32	149.0231, 163.0388, 164.0465, 227.0701, 245.0806, 255.0651, 272.0672, 273.0755, 301.0704, 302.0743	M+H	C16H12O6	-0.664	19.4964	20.1408	20.4309	19.4349	20.851	19.2231	21.3413	21.7978	21.5761	22.6749	21.8358	21.201	18.2618	17.8836	17.0131	17.0863	18.9196	18.805	19.4431	21.8358	20.3897	18.3079
FT09386NR	677.424	6.678	neg	Descladinose roxithromycin	82673	HMDB0060814							131769961		CC[C@H]1OC(=O)[C@H](C)[C@@H](O)[C@H](C)[C@@H](O[C@@H]2O[C@H](C)CC(C2O)N(C)C)[C@](C)(O)C[C@@H](C)\C(=N/OCOCCOC)[C@H](C)[C@@H](O)[C@]1(C)O	BNZRPTCUAOMSSH-LKPWEDHSSA-N	Organic oxygen compounds	Organooxygen compounds	Carbohydrates and carbohydrate conjugates	Level 2	59.09	88.45	39.18	171.1020, 193.0832, 211.1330, 229.1443, 233.1156, 249.1129, 251.1256, 327.2177, 349.1993, 677.4266	M-H	C33H62N2O12	1.771	19.7248	19.3978	19.5648	19.7101	19.6907	19.3246	19.6903	18.7741	19.0191	19.3411	19.0156	19.8861	19.3288	19.0281	19.3033	19.4073	19.041	19.6386	19.4446	19.6752	19.6487	19.2928
FT09751NR	755.421	10.07	neg	Aspafilioside A	561647										C[C@H]1CC[C@@]2([C@H]([C@H]3[C@@H](O2)CC4[C@@]3(CCC5C4CCC6[C@@]5(CCC(C6)O[C@H]7[C@@H]([C@H]([C@@H]([C@H](O7)CO)O[C@H]8[C@@H]([C@H]([C@@H](CO8)O)O)O)O)O)C)C)C)OC1	SQWCZHHKSPFEOI-CYUDJFIFSA-N	Unclassified	Unclassified	Unclassified	Level 3	59.08	88.47	91.49	171.1019, 201.1123, 207.1017, 209.1179, 225.1127, 227.1288, 253.0925, 275.2006, 291.1964, 293.2123	M+FA-H	C38H62O12	-1.589	18.6141	18.6028	18.8103	18.7126	19.2915	19.5446	18.9317	19.1473	19.9392	19.5733	19.6563	19.0345	20.0824	19.7698	19.4131	18.9015	19.78	19.5045	18.9448	19.6612	19.7984	19.6144
FT03619NR	313.072	9.517	neg	Ermanin	32782		51111	LMPK12112697	146142				5352001		C1(O)=CC2OC(C3C=CC(OC)=CC=3)=C(OC)C(=O)C=2C(O)=C1	RJCJVIFSIXKSAH-UHFFFAOYSA-N	Phenylpropanoids and polyketides	Flavonoids	O-methylated flavonoids	Level 1	59.06	89.61	75.89	78.2656, 255.0295, 270.0530, 283.0243, 297.0407, 298.0479, 299.0509, 313.0714, 313.1782, 314.0747	M-H	C17H14O6	-0.639	20.6726	19.278	21.5917	19.8507	21.9714	19.6328	22.4495	23.1402	22.7622	23.3193	22.9167	22.3932	19.549	19.6393	19.1643	19.1897	20.1239	19.6573	20.318	22.3404	21.1242	20.2823
FT02602NR	271.061	8.424	neg	Rubrofusarin	275953		67382			C09047			72537	3567-00-8	CC1=CC(=O)C2=C(C3=C(C=C(C=C3C=C2O1)OC)O)O	FPNKCZKRICBAKG-UHFFFAOYSA-N	Organoheterocyclic compounds	Naphthopyrans	Naphthopyranones	Level 3	59.05	89.06	85.01	93.0337, 109.0286, 117.0339, 133.0287, 151.0385, 161.0237, 177.0187, 178.0219, 271.0609, 271.2266	M-H	C15H12O5	-0.369	19.1916	18.9068	19.3833	18.7612	19.6373	19.0932	20.3114	20.548	20.0797	20.8591	20.6666	19.4894	21.4859	21.056	20.8795	20.4792	20.3995	20.6564	20.4726	21.2871	20.7041	20.5684
FT02018PR	195.174	11.171	pos	6,10-Dimethyl-5(E),9-undecadien-2-one	9802		98068	LMFA11000696	67206				1549778		CC(=O)CC/C=C(\C)/CC/C=C(\C)/C	HNZUNIKWNYHEJJ-FMIVXFBMSA-N	Lipids and lipid-like molecules	Prenol lipids	Monoterpenoids	Level 1	59.03	73.51	53.45	89.0602, 95.0860, 107.0857, 121.1013, 130.0863, 133.0860, 163.0389, 177.1637, 195.1185, 195.1738	M+H	C13H22O	0	20.3228	20.5964	19.9522	20.3927	20.1487	20.525	20.2706	20.5044	20.3935	20.5116	20.2463	20.531	20.1495	20.2204	20.2403	20.1935	20.2088	20.0402	20.363	20.5041	20.1449	20.3646
FT00667NR	144.066	1.363	neg	4-Acetamidobutanoic acid	48158	HMDB0003681	44719		17645	C02946	mtr00330	Arginine and proline metabolism	18189	3025-96-5	CC(=O)NCCCC(O)=O	UZTFMUBKZQVKLK-UHFFFAOYSA-N	Organic acids and derivatives	Carboxylic acids and derivatives	Amino acids, peptides, and analogues	Level 1	59.02	89.66	82.62	58.0289, 83.0494, 100.0759, 101.0598, 102.0551, 115.9198, 126.0551, 144.0193, 144.0457, 144.0659	M-H	C6H11NO3	-5.553	21.6339	21.6216	21.6213	21.763	21.1003	21.6685	21.7374	21.4336	22.0303	21.7414	21.7588	21.9488	21.6448	21.5599	21.5443	21.5761	21.5246	21.5721	21.6675	21.6934	21.8786	21.7344
FT03908NR	325.202	7.98	neg	16-D1t-PhytoP	3425			LMFA02030035					131839837		C(CCCCCCC[C@@H]1[C@@H](O)CC(=O)[C@@H]1/C=C/[C@@H](O)CC)(=O)O	MUKVIZSNYWHGCM-LCKQXSNRSA-N	Lipids and lipid-like molecules	Fatty Acyls	Eicosanoids	Level 1	59.02	90.65	84.25	109.0650, 169.1226, 197.1178, 211.1336, 235.1337, 237.1495, 289.1809, 307.1916, 325.2021, 326.2053	M-H	C18H30O5	-0.615	24.2763	24.3019	24.2281	24.2532	24.0272	24.0932	24.6801	23.9783	24.1605	24.0648	24.1128	24.5239	23.569	23.7602	23.6434	23.5174	23.4921	23.8358	23.9794	23.9729	23.8672	23.6941
FT06810NR	459.223	5.015	neg	Leu-Pro-Trp	264657		22121						145456509		CC(C)CC(C(=O)N1CCCC1C(=O)NC(CC2=CNC3=CC=CC=C32)C(=O)O)N	JLYUZRKPDKHUTC-WDSOQIARSA-N	Organic acids and derivatives	Carboxylic acids and derivatives	Amino acids, peptides, and analogues	Level 2	59	91.01	38.77	59.0129, 61.9873, 71.0127, 101.0234, 353.1967, 371.2066, 413.2181, 414.2198, 459.2238, 460.2252	M+FA-H	C22H30N4O4	-3.266	24.7522	24.8532	25.4007	24.887	24.7813	24.902	24.9915	25.4495	25.6992	24.919	24.9205	24.9207	24.8924	25.2525	24.894	24.7612	24.7898	24.7536	24.8161	25.7516	25.8705	25.0265
FT01467NR	209.066	0.764	neg	D-altrofurano-heptulose-3	550868									25545-06-6	OC[C@H]1O[C@@](O)([C@H](O)CO)[C@H](O)[C@@H]1O	NSQDEHXIGIPNHO-GKHCUFPYSA-N	Organic oxygen compounds	Organooxygen compounds	Carbohydrates and carbohydrate conjugates	Level 1	58.99	90.93	57	57.0336, 59.0128, 71.0128, 85.0285, 87.0078, 129.0185, 133.0133, 147.0291, 191.0191, 209.0298	M-H	C7H14O7	-2.392	24.5454	24.7673	24.9028	25.0059	25.437	25.004	24.6602	24.5456	24.4793	24.7153	24.8097	24.744	24.5309	24.5236	24.6082	24.4302	24.8033	24.6794	24.4231	24.7467	24.5777	24.6807
FT00897NR	164.071	4.707	neg	4-Ethoxybenzamide	201761	HMDB0246418							108776		CCOC1=CC=C(C=C1)C(N)=O	AZEIRPAUJXANCS-UHFFFAOYSA-N	Benzenoids	Benzene and substituted derivatives	Benzoic acids and derivatives	Level 1	58.98	72.8	75.05	72.0082, 78.9179, 96.9591, 96.9688, 120.0528, 121.0286, 147.0444, 148.0475, 164.0711, 165.0744	M-H	C9H11NO2	-4.266	21.0644	20.9431	20.9841	21.0629	21.0504	21.0919	21.149	21.0948	21.4016	21.4389	21.4128	21.2671	21.8617	21.8889	21.9829	22.1334	21.933	21.9234	22.2731	22.3707	22.5748	22.524
FT02337NR	257.103	4.901	neg	Dihydrosinapyl alcohol	319344		347257						529893		COC1=CC(=CC(=C1O)OC)CCCO	PHOPGVYKZWPIGA-UHFFFAOYSA-N	Benzenoids	Phenols	Methoxyphenols	Level 2	58.97	72.77	42.84	59.0128, 59.0162, 122.0595, 153.0913, 154.0944, 171.1018, 197.0818, 257.1022, 257.1307, 257.1753	M+FA-H	C11H16O4	-1.167	21.6755	21.7739	21.6154	21.7617	21.6415	21.6734	22.0113	21.7255	22.0946	22.1079	22.1659	22.2104	21.6101	21.5048	21.6018	21.5812	21.43	21.5406	22.1295	22.0576	22.1356	22.0764
FT16353PR	937.585	12.343	pos	DGDG(16:0/18:3)	18096			LMGL05010064					10843454		O[C@@H]1[C@@H](O)[C@@H](O)[C@@H](CO[C@@H]2[C@H](O)[C@@H](O)[C@@H](O)[C@@H](CO)O2)O[C@H]1OC[C@]([H])(OC(CCCCCCC/C=C\C/C=C\C/C=C\CC)=O)COC(=O)CCCCCCCCCCCCCCC	WVWINZZVFAFVMJ-GDVDIDQFSA-N	Lipids and lipid-like molecules	Glycerolipids	Glycosylglycerols	Level 1	58.97	71.19	68.88	73.0290, 85.0288, 91.0393, 97.0288, 104.1708, 127.0388, 405.1357, 681.3407, 937.5850, 938.5871	M+Na	C49H86O15	-0.96	25.7751	26.0359	24.3861	24.7762	25.9308	24.3864	24.393	24.4664	24.6464	24.6724	25.9875	24.7273	26.1299	24.4865	25.5928	26.0389	26.0085	23.0889	26.2105	25.8041	24.1119	25.2611
FT00635PR	112.051	0.731	pos	Cytosine	47130	HMDB0000630	283		16040	C00380	mtr00240	Pyrimidine metabolism	597	71-30-7	NC1=CC=NC(=O)N1	OPTASPLRGRRNAP-UHFFFAOYSA-N	Organoheterocyclic compounds	Diazines	Pyrimidines and pyrimidine derivatives	Level 1	58.94	72.59	59.7	69.0453, 95.0243, 95.0607, 112.0401, 112.0507, 112.0759, 112.0867, 112.9998, 113.0236, 113.0348	M+H	C4H5N3O	2.677	22.345	22.3798	21.9851	22.2145	21.8759	21.8901	22.4939	21.9901	22.1823	22.2669	22.2837	22.6482	21.8473	21.9093	21.7661	21.9019	21.9138	22.1282	22.0434	22.3227	22.0065	22.3805
FT08619PR	471.22	5.891	pos	A-D-Glucopyranoside	550885									88700-35-0	CC1(C)[C@H]2CC[C@]1(C)[C@H](O[C@@H]1OC(CO[C@@H]3OC[C@](O)(CO)[C@H]3O)[C@@H](O)[C@H](O)[C@H]1O)C2	RVQFSOHDFFWTLD-ZZUMIZGVSA-N	Lipids and lipid-like molecules	Prenol lipids	Terpene glycosides	Level 1	58.94	90.28	71.63	52.3556, 52.3589, 117.7987, 201.1638, 407.3317, 435.3266, 453.3370, 471.2201, 471.3459, 472.2239	M+Na	C21H36O10	-0.212	22.428	22.5976	22.755	22.3015	22.9424	22.9512	22.9967	22.8025	23.3671	23.3079	23.4419	22.7498	22.966	23.223	23.3835	22.8668	23.1785	22.9569	22.8744	23.368	23.0337	23.1945
FT01659PR	174.112	1.099	pos	Swainsonine	267132		44848			C10173	mtr00960	Tropane, piperidine and pyridine alkaloid biosynthesis	51683	72741-87-8	C1CC(C2C(C(CN2C1)O)O)O	FXUAIOOAOAVCGD-WCTZXXKLSA-N	Organoheterocyclic compounds	Indolizidines	Unclassified	Level 1	58.91	72.99	47.75	72.0813, 98.9845, 114.0551, 128.0707, 128.1071, 129.0184, 156.0653, 174.0386, 174.0759, 174.1123	M+H	C8H15NO3	0	20.4463	21.3603	19.2855	20.5055	20.5616	20.3649	21.1003	20.7434	20.8188	20.8081	21.1991	21.1565	21.4922	21.4365	21.6758	21.5215	21.5159	21.4894	21.8632	21.8209	21.495	21.3509
FT00943NR	169.086	7.463	neg	2-Cyclooctenone	558761								5367523	1728-25-2	C1CCC=CC(=O)CC1	NSHQAIKRVDXIMX-UHFFFAOYSA-N	Organic oxygen compounds	Organooxygen compounds	Carbonyl compounds	Level 1	58.91	73.71	77.92	55.5531, 69.0333, 71.0493, 83.0492, 101.0234, 123.0807, 125.0603, 125.0963, 169.0867, 177.3146	M+FA-H	C8H12O	-4.14	19.9657	19.947	19.834	20.1279	20.3325	19.9914	20.1236	20.0114	20.07	19.8555	20.0254	19.942	20.2552	19.5979	19.939	19.5904	19.757	20.0731	20.2472	20.2095	20.2459	19.8036
FT02667PR	227.128	5.991	pos	epi-4'-hydroxyjasmonic acid	3366		36076	LMFA02020008					16061085		C(C[C@H]1[C@@H](C/C=C\C(O)C)C(=O)CC1)(=O)O	KLPBEXRQJBKPDM-VFERKYTESA-N	Lipids and lipid-like molecules	Fatty Acyls	Lineolic acids and derivatives	Level 2	58.91	90.98	40.82	90.9770, 95.0494, 107.0858, 109.0650, 111.0806, 153.0909, 158.9641, 169.0858, 185.1172, 195.1015	M+H	C12H18O4	-0.44	24.7207	24.6607	24.5946	24.6466	24.8802	24.7631	24.8935	24.6861	25.0609	24.942	24.882	25.1426	24.6642	24.758	24.8115	24.3777	24.4756	24.7356	24.9134	24.8886	24.8667	25.0081
FT02882NR	284.223	11.115	neg	Myristoylglycine	52231	HMDB0013250	427157		87142				72348		CCCCCCCCCCCCCC(=O)NCC(O)=O	DYUGTPXLDJQBRB-UHFFFAOYSA-N	Organic acids and derivatives	Carboxylic acids and derivatives	Amino acids, peptides, and analogues	Level 1	58.91	75.7	47.06	65.5827, 73.1156, 74.0238, 81.2913, 120.8240, 241.2182, 276.9673, 281.2073, 284.2235, 303.2512	M-H	C16H31NO3	-0.704	16.2017	16.4354	16.62	16.3236	16.12	16.3691	16.22	16.3172	16.0142	16.1891	16.4899	16.0873	17.0385	17.5346	17.5926	16.9758	17.3813	17.3612	17.8607	17.781	17.6019	17.3162
FT02183PR	204.087	0.749	pos	N-Acetyl-D-glucosamine	46936	HMDB0000215	3356		506227	C00140	mtr00520,mtr02010	Amino sugar and nucleotide sugar metabolism|ABC transporters	439174	7512-17-6	CC(=O)N[C@H]1C(O)O[C@H](CO)[C@@H](O)[C@@H]1O	OVRNDRQMDRJTHS-RTRLPJTCSA-N	Organic oxygen compounds	Organooxygen compounds	Carbohydrates and carbohydrate conjugates	Level 1	58.89	72.18	67.39	56.0502, 98.0603, 126.0550, 138.0549, 140.0705, 144.0655, 158.0811, 168.0654, 204.0868, 204.1386	M+H-H2O	C8H15NO6	-2.94	22.9271	23.0043	22.8399	22.8212	22.2247	22.8939	23.7068	23.6558	23.635	23.6113	23.5938	23.7425	22.9052	22.9729	22.8967	22.748	22.8668	22.9045	23.3672	23.1457	23.4125	22.3453
FT12851PR	651.155	4.557	pos	Vitexin 6''-O-malonyl 2''-O-xyloside	30373			LMPK12110280					102119111		O=C(CC(OC[C@@H]1[C@@H](O)[C@H](O)[C@@H](O[C@H]2[C@H](O)[C@@H](O)[C@H](O)CO2)[C@H](C2=C(O)C=C(O)C3C(=O)C=C(C4C=CC(O)=CC=4)OC=32)O1)=O)O	QCKLWMZDBAKXMG-YLTLDQLXSA-N	Phenylpropanoids and polyketides	Flavonoids	Flavonoid glycosides	Level 2	58.89	89.93	36.83	325.0703, 337.0703, 379.0799, 391.0815, 409.0918, 427.1022, 597.1227, 633.1438, 651.1528, 651.2759	M+H	C29H30O17	-0.461	21.8154	21.9937	21.9839	21.2729	21.9626	21.9546	22.6828	22.3649	22.8483	22.7152	22.8239	22.778	21.8705	21.7055	21.8465	21.7889	21.8438	21.838	22.28	22.5438	22.5364	22.548
FT08806NR	606.074	0.893	neg	Uridine diphosphate-N-acetylgalactosamine	46988	HMDB0000304							1167	7277-98-7	CC(O)=NC1C(OP(O)(=O)OP(O)(=O)OCC2OC(C(O)C2O)N2C=CC(O)=NC2=O)OC(CO)C(O)C1O	LFTYTUAZOPRMMI-UHFFFAOYSA-N	Nucleosides, nucleotides, and analogues	Pyrimidine nucleotides	Pyrimidine nucleotide sugars	Level 1	58.87	73.94	65.62	78.9582, 96.9592, 96.9685, 158.9247, 176.9350, 214.2954, 272.9564, 282.0387, 384.9826, 606.0731	M-H	C17H27N3O17P2	-0.165	19.3642	19.1047	19.0731	19.0337	17.8699	19.1006	19.838	19.5722	19.9528	19.9355	20.1806	19.6679	18.4232	19.202	19.0205	18.6255	19.2825	19.095	19.965	20.2607	20.1302	20.1009
FT09950NR	821.505	11.743	neg	Oligomycin D	198791	HMDB0242333							4488325		CCC1CCC2OC3(CCC(C)C(CC(C)O)O3)CC(OC(=O)C=CC(C)C(O)C(C)C(=O)C(C)C(O)C(C)C(=O)C(C)(O)C(O)C(C)CC=CC=C1)C2C	LVWVMRBMGDJZLM-UHFFFAOYSA-N	Phenylpropanoids and polyketides	Macrolides and analogues	Unclassified	Level 2	58.87	88.14	42.48	195.1381, 223.1326, 253.0929, 275.2014, 277.2167, 291.1964, 292.1991, 293.2119, 294.2148, 527.2850	M+FA-H	C44H72O11	-0.852	18.2635	18.5052	18.6966	18.9976	18.9269	19.142	19.1509	19.0762	19.6428	19.2408	19.2183	19.0448	18.9906	18.4549	18.2822	17.37	18.6005	18.5058	18.3325	18.7667	19.0164	18.9491
FT04414PR	297.108	1.783	pos	Aspartyl-Tyrosine	53802	HMDB0028765							19365650		NC(CC(O)=O)C(=O)NC(CC1=CC=C(O)C=C1)C(O)=O	NALWOULWGHTVDA-UHFFFAOYSA-N	Organic acids and derivatives	Carboxylic acids and derivatives	Amino acids, peptides, and analogues	Level 1	58.86	73.92	77.38	88.0400, 89.0601, 136.0755, 165.0550, 182.0813, 216.0657, 251.1028, 262.0712, 297.1065, 299.0615	M+H	C13H16N2O6	0	19.8367	20.2715	19.824	19.6634	18.9572	19.3701	20.0972	19.6212	19.2195	19.4115	19.425	19.8409	18.3906	19.2944	19.2703	19.8497	19.4217	20.0459	19.6596	19.8908	19.4996	19.1805
FT09969PR	561.378	11.333	pos	Timosaponin A1	550527									68422-00-4	C[C@H]1CC[C@@]2(OC1)O[C@H]1C[C@H]3[C@@H]4CC[C@@H]5C[C@@H](O[C@@H]6O[C@H](CO)[C@H](O)[C@H](O)[C@H]6O)CC[C@]5(C)[C@H]4CC[C@]3(C)[C@H]1[C@@H]2C	ZNEIIZNXGCIAAL-MYNIFUFOSA-N	Unclassified	Unclassified	Unclassified	Level 1	58.82	72.95	57.23	67.0548, 79.0547, 81.0703, 93.0703, 95.0858, 107.0856, 133.1012, 543.3695, 561.3812, 562.3851	M+H-H2O	C33H54O8	-2.138	21.1778	21.3625	21.3192	21.3562	21.6961	21.2453	21.3177	21.4976	21.9509	21.0465	21.7671	21.4336	21.7218	22.1223	21.6132	21.0618	22.1019	21.385	21.3191	21.2935	21.297	21.7127
FT05347PR	330.06	0.769	pos	3'-AMP	48128	HMDB0003540	63401		28931	C01367	mtr00230	Purine metabolism	41211	84-21-9	NC1=C2N=CN([C@@H]3O[C@H](CO)[C@@H](OP(O)(O)=O)[C@H]3O)C2=NC=N1	LNQVTSROQXJCDD-KQYNXXCUSA-N	Nucleosides, nucleotides, and analogues	Ribonucleoside 3'-phosphates	Unclassified	Level 1	58.8	90.55	45.47	98.9846, 116.0708, 133.0496, 136.0618, 145.0495, 151.0600, 163.0603, 169.0497, 295.1022, 330.0594	M+H-H2O	C10H14N5O7P	-2.727	23.6323	23.4644	23.4458	23.0987	23.1806	23.4901	23.7527	23.8527	23.9634	23.6588	24.0241	23.6103	23.4916	23.716	23.705	23.6063	23.6331	23.7187	24.0556	24.0432	23.9853	23.8327
FT00815NR	159.066	4.228	neg	Pimelic acid	2864	HMDB0000857	3280	LMFA01170051	30531	C02656	mtr00780	Biotin metabolism	385	111-16-0	C(CCCCCC(=O)O)(=O)O	WLJVNTCWHIRURA-UHFFFAOYSA-N	Lipids and lipid-like molecules	Fatty Acyls	Fatty acids and conjugates	Level 1	58.8	72.75	78.01	61.9873, 95.0493, 97.0649, 115.0756, 116.9276, 130.9830, 132.0211, 159.0656, 159.1016, 159.8932	M-H	C7H12O4	-5.029	21.6949	22.0013	22.0708	21.9717	21.7276	21.7116	22.0864	21.7458	22.0276	21.9917	22.3241	22.0597	21.9132	21.6501	21.8733	21.8268	21.9289	21.9055	21.8469	21.752	21.9914	21.7736
FT01987NR	239.077	0.78	neg	Methyl beta-D-Galactopyranoside	534848					C03619	mtr02010	ABC transporters			OCC1OC(OC)C(O)C(O)C1O	HOVAGTYPODGVJG-VOQCIKJUSA-N	Organic oxygen compounds	Organooxygen compounds	Carbohydrates and carbohydrate conjugates	Level 1	58.79	71.34	45.91	59.0129, 71.0130, 78.9580, 89.0235, 96.9593, 96.9688, 101.0235, 104.0344, 161.0446, 193.0713	M+FA-H	C7H14O6	-1.255	24.8761	24.9334	24.791	23.7321	25.9617	24.7987	25.1498	25.0201	25.4301	25.3039	25.2794	24.9434	25.43	25.1748	25.4037	25.3889	25.3106	25.3542	25.5287	25.6407	25.6472	25.7012
FT04867NR	367.043	8.308	neg	3-Hydroxyhalazepam	201279	HMDB0245899							3082211		OC1N=C(C2=CC=CC=C2)C2=C(C=CC(Cl)=C2)N(CC(F)(F)F)C1=O	XQJAPOSYQSPTBY-UHFFFAOYSA-N	Organoheterocyclic compounds	Benzodiazepines	1,4-benzodiazepines	Level 2	58.78	88.86	44.66	74.7616, 74.7666, 146.9652, 256.0375, 257.0417, 271.0611, 284.0327, 299.0559, 300.0593, 303.2514	M-H	C17H12ClF3N2O2	-9.536	19.8183	19.8354	20.6559	19.5294	21.0366	19.2281	21.1458	21.9635	21.4934	22.8004	21.6754	21.3297	18.1724	18.0014	18.1199	17.6571	19.0027	18.6	19.3974	21.4084	20.0321	18.5264
FT05537NR	395.205	7.881	neg	Lipoxin A5	267369		45338						6439927	110657-98-2	CCC=CCC(C=CC=CC=CC=CC(C(CCCC(=O)O)O)O)O	ZZMKOZNTEJVKRY-MCPYMSAWSA-N	Lipids and lipid-like molecules	Fatty Acyls	Eicosanoids	Level 2	58.78	89.74	38.88	171.1017, 185.1179, 193.0840, 209.1176, 231.0999, 249.1105, 250.1135, 327.2174, 349.1992, 395.2049	M+FA-H	C20H30O5	-6.832	22.0074	21.9697	21.6278	21.7387	21.5073	21.7102	21.9217	21.5892	21.9832	21.781	21.8524	22.1666	21.6147	21.4951	21.6841	21.5262	21.6132	22.048	22.0225	21.8422	22.193	21.8107
FT07471PR	409.256	10.393	pos	[8]-Gingerdiol	255116	HMDB0302129							156373480		CCCCCCCC(CC(CCC1=CC=C(O)C(OC)=C1)OC(C)=O)OC(C)=O	BUACOWOGXVQEBF-UHFFFAOYSA-N	Lipids and lipid-like molecules	Fatty Acyls	Fatty alcohol esters	Level 1	58.77	89.6	63.58	156.0391, 221.1533, 279.1569, 309.1672, 321.1670, 322.1705, 391.2455, 392.2528, 409.2560, 410.2581	M+H	C23H36O6	-6.109	20.9006	21.3482	20.7337	21.0964	20.9452	21.3638	22.0514	21.5057	21.4672	21.7515	21.4169	21.7116	22.0983	21.5444	21.4466	21.0619	21.6886	21.5626	21.7613	21.834	21.7455	21.5355
FT00666NR	144.045	5.332	neg	Indole-3-carboxaldehyde	54634	HMDB0029737	67018		28238	C08493			10256	487-89-8	O=CC1=CNC2=C1C=CC=C2	OLNJUISKUQQNIM-UHFFFAOYSA-N	Organoheterocyclic compounds	Indoles and derivatives	Indoles	Level 1	58.76	73.44	73.95	83.0493, 100.0761, 100.9326, 101.0598, 115.9198, 144.0187, 144.0447, 144.0655, 145.0484, 145.0866	M-H	C9H7NO	-5.554	20.2585	20.328	20.4419	20.3599	20.4861	20.4017	20.3569	20.2671	20.5801	20.324	20.4889	20.5043	20.4902	20.7007	20.5756	20.3458	20.4496	20.4103	20.7338	20.7033	20.709	20.5731
FT05020PR	318.24	10.037	pos	Linoleyl hydroxamic acid	8786			LMFA08020211					6449796		O=C(CCCCCCC/C=C\C/C=C\CCCCC)NO	ICBBTPIZRNITQC-HZJYTTRNSA-N	Organic acids and derivatives	Carboxylic acids and derivatives	Carboxylic acid derivatives	Level 1	58.7	90.55	64.17	79.5564, 79.5624, 300.2304, 318.1269, 318.1522, 318.1717, 318.2401, 318.3101, 318.3279, 319.2437	M+Na	C18H33NO2	-0.628	23.9498	24.5845	24.105	24.0119	23.9629	24.1079	23.533	23.1672	23.1651	23.3691	23.4422	23.1054	23.5992	23.5874	23.5886	23.4517	23.6158	23.7227	23.9576	24.01	23.9391	23.639
FT07055NR	471.369	13.126	neg	Hexacosanedioic acid	2854		35992	LMFA01170040	76334				9543670		C(CCCCCCCCCCCCCCCCCCCCCCCCC(=O)O)(=O)O	JJWZFUFNJNGKAF-UHFFFAOYSA-N	Lipids and lipid-like molecules	Fatty Acyls	Fatty acids and conjugates	Level 1	58.7	75.26	57.22	61.5757, 71.6214, 85.8084, 101.9090, 149.2456, 215.5019, 335.3335, 379.3225, 397.3329, 471.3679	M+FA-H	C26H50O4	-0.636	17.8152	17.7008	17.5946	17.7307	17.91	17.709	17.5808	17.5211	17.6415	17.3675	17.573	17.394	17.5857	17.7554	17.5691	16.5926	17.2597	17.4013	17.0125	17.244	17.2478	17.0637
FT01788NR	229.144	5.983	neg	Cladosporacid A	2021			LMFA01050583							C(/C=C/CC(O)CCCCCC(C)O)(=O)O	BAFMYYVGHUWMQJ-WEVVVXLNSA-N	Organic acids and derivatives	Hydroxy acids and derivatives	Medium-chain hydroxy acids and derivatives	Level 1	58.69	72.08	63.7	127.1119, 167.1430, 171.1023, 183.1387, 185.1178, 185.9261, 209.1186, 211.1337, 229.1442, 230.1472	M-H	C12H22O4	-1.309	23.3943	23.3085	22.3773	23.3064	23.4814	23.4194	23.2152	21.974	23.4012	23.3925	23.4785	23.2473	23.4295	22.7635	23.6955	22.6446	23.3128	23.5849	23.4041	23.4453	23.3842	23.4224
FT00822NR	160.061	1.106	neg	5-Hydroxy-1-methylpyrrolidin-2-one	202119	HMDB0246801							6426685		CN1C(O)CCC1=O	RMBHYULORNYSOB-UHFFFAOYSA-N	Organoheterocyclic compounds	Pyrrolidines	N-alkylpyrrolidines	Level 1	58.68	73.22	57.84	58.0288, 59.0129, 71.0128, 73.0285, 74.0238, 88.0395, 116.0345, 118.0500, 159.8933, 160.0608	M+FA-H	C5H9NO2	-4.373	20.961	21.1009	20.755	20.6292	20.8518	21.5044	21.3747	20.8868	20.814	20.829	21.0862	21.1262	20.4977	20.7867	21.0814	20.8219	20.2177	21.1133	20.5962	20.912	21.0359	21.0254
FT04711PR	308.294	13.078	pos	Geranylgeraniol	35832		53578	LMPR0104010009	46762	C09094	mtr00904	Diterpenoid biosynthesis	5281365	24034-73-9	C(/C=C(\C)/CC/C=C(\C)/CC/C=C(\C)/CC/C=C(\C)/C)O	OJISWRZIEWCUBN-QIRCYJPOSA-N	Lipids and lipid-like molecules	Prenol lipids	Diterpenoids	Level 1	58.67	73.6	70.93	69.0706, 81.0704, 83.0860, 95.0859, 109.1015, 123.1170, 273.2573, 291.2684, 308.2946, 309.1329	M+NH4	C20H34O	-0.973	20.8097	20.2201	20.4122	20.1353	20.2738	20.1342	19.9435	19.5997	19.8211	19.7431	20.3538	20.0072	20.2075	20.9517	20.4214	19.7502	20.5647	20.5569	19.9506	19.8854	19.8056	19.9996
FT10944PR	609.451	12.842	pos	DG(18:4n3/0:0/18:4n3)	78759	HMDB0056372							131766836		[H]C(O)(COC(=O)CCCC\C=C/C\C=C/C\C=C/C\C=C/CC)COC(=O)CCCC\C=C/C\C=C/C\C=C/C\C=C/CC	YKVIEUHHXZMBMH-CKKCRWTASA-N	Lipids and lipid-like molecules	Fatty Acyls	Lineolic acids and derivatives	Level 2	58.67	72.79	35.82	81.0703, 91.0545, 93.0703, 105.0703, 119.0856, 133.1010, 219.1741, 275.2003, 609.2833, 609.4509	M+H	C39H60O5	-0.82	21.1036	21.5548	21.695	21.3413	21.5822	21.3296	21.3043	21.9211	22.4628	21.8681	22.5439	21.7825	21.8152	21.4738	21.5847	20.8026	21.7769	21.715	21.656	22.4059	22.0159	21.8128
FT04831PR	312.129	1.158	pos	Tuliposide B	256025	HMDB0303141	67073			C08570			441643	19870-33-8	[H]C(O)(CO)C(=C)C(=O)O[C@]1([H])O[C@]([H])(CO)[C@@]([H])(O)[C@]([H])(O)[C@@]1([H])O	KVRQQFBSAHPTAB-FUYPYFFWSA-N	Organic oxygen compounds	Organooxygen compounds	Carbohydrates and carbohydrate conjugates	Level 1	58.66	72.61	56.27	71.0497, 85.0288, 97.0288, 127.0390, 133.0495, 145.0494, 163.0599, 174.0756, 176.0660, 295.1026	M+NH4	C11H18O9	-0.961	21.4622	21.6896	21.4593	21.8621	21.7191	21.8985	22.5601	22.1804	22.4431	22.3993	22.324	22.6411	21.9899	21.7458	22.0193	22.0316	21.9882	22.0034	22.2779	22.5283	22.4913	22.4089
FT08205NR	547.157	4.533	neg	Clozapine glucuronide	82753	HMDB0060901							171187		CN1CCN(CC1)C1=NC2=C(C=CC(Cl)=C2)N([C@H]2O[C@H]([C@H](O)[C@@H](O)[C@@H]2O)C(O)=O)C2=CC=CC=C12	YWWIDMPXCSUNRD-VZWAGXQNSA-N	Organoheterocyclic compounds	Benzodiazepines	Dibenzodiazepines	Level 1	58.66	89.27	51.21	115.0028, 139.0029, 157.0136, 175.0244, 295.0983, 310.0827, 320.0917, 325.1085, 485.1556, 547.1747	M+FA-H	C24H27ClN4O6	-6.031	20.5436	20.6376	20.5219	20.4877	20.5697	20.7132	20.904	20.308	21.1168	20.8061	21.1513	20.8765	20.7226	20.8863	21.0203	20.6681	20.7495	20.8213	21.0694	21.1911	21.13	21.1785
FT04570NR	353.135	3.324	neg	2-Carboxy-1-[5-(2-carboxy-1-pyrrolidinyl)-2-hydroxy-2,4-pentadienylidene]pyrrolidinium	59069	HMDB0035173	90500						131751678	214150-43-3	OC(=O)C1CCC\[N+]1=C/C=C/C(/O)=C\N1CCCC1C([O-])=O	DJTFHMOANYEGKP-UHFFFAOYSA-N	Organic acids and derivatives	Carboxylic acids and derivatives	Amino acids, peptides, and analogues	Level 1	58.63	88.48	81.87	110.0603, 136.0761, 138.0554, 146.9379, 182.0453, 184.0603, 231.1141, 291.1342, 293.1137, 335.1269	M+FA-H	C15H20N2O5	-0.85	18.6786	18.6308	18.5907	18.6675	18.4567	18.801	19.311	19.0886	19.2724	19.6795	19.2925	19.4664	19.5663	19.3058	19.5985	19.5231	19.4282	19.3473	19.9688	20.0421	20.1901	19.8312
FT09767PR	547.399	12.471	pos	cholest-5,24-dien-3beta-yl beta-D-glucopyranoside	43674		83949	LMST01010348					70699276		C1[C@@]2(C)C(=CC[C@@]3([H])[C@@]4([H])[C@@](C)([C@@]([H])([C@@]([H])(CC/C=C(/C)\C)C)CC4)CC[C@]23[H])C[C@@H](O[C@H]2[C@H](O)[C@@H](O)[C@H](O)[C@@H](CO)O2)C1	QSPACSWMSZHXLY-UQBZCTSOSA-N	Lipids and lipid-like molecules	Steroids and steroid derivatives	Steroidal glycosides	Level 1	58.59	89.08	69.29	67.0548, 81.0705, 95.0860, 107.0859, 119.0857, 121.1013, 269.1740, 335.2583, 529.3884, 547.3991	M+H	C33H54O6	-0.731	20.0238	19.5055	20.3127	19.9482	20.7812	20.3094	20.3008	20.4909	21.0509	20.5715	20.5367	20.534	21.138	20.8008	21.1402	20.2786	20.8471	20.5	20.2147	20.6729	20.6288	20.4658
FT03864NR	323.186	8.936	neg	3-(3,5-Di-tert-butyl-4-hydroxyphenyl)propionic acid	200998	HMDB0245577							88389		CC(C)(C)C1=CC(CCC(O)=O)=CC(=C1O)C(C)(C)C	WPMYUUITDBHVQZ-UHFFFAOYSA-N	Phenylpropanoids and polyketides	Phenylpropanoic acids	Unclassified	Level 2	58.58	72.42	39.5	111.0444, 119.9464, 125.0966, 135.0806, 209.1181, 249.1493, 287.1639, 295.1912, 305.1752, 323.1852	M+FA-H	C17H26O3	-0.928	22.728	22.882	22.5121	22.5715	22.3386	22.9922	22.8652	22.8345	23.0592	22.674	22.5339	23.3788	22.3223	22.1778	22.4633	21.8476	22.6027	22.7025	22.5704	22.4632	23.1681	22.3883
FT05749PR	343.332	11.197	pos	2-Aminoethyl oleate	200466	HMDB0245016							91527		CCCCCCCCC=CCCCCCCCC(=O)OCCN	VPHOSDZKGZRSAI-UHFFFAOYSA-N	Lipids and lipid-like molecules	Fatty Acyls	Fatty acid esters	Level 1	58.57	90	58.47	105.0340, 163.0752, 172.1336, 245.2268, 263.2367, 280.2631, 298.2740, 299.2578, 327.2011, 343.2282	M+NH4	C20H39NO2	-0.583	22.6448	22.7362	22.633	22.6679	22.5845	22.6757	21.5674	21.6498	21.4954	21.8027	21.8376	21.5065	22.6351	22.4792	22.5592	22.3461	22.5475	22.5562	22.4998	22.647	22.3664	22.2817
FT09373PR	521.165	5.461	pos	Eucaglobulin	60417	HMDB0036742	91769						85173339	241130-84-7	CC(C)(O)C1CCC(=CC1)C(=O)OCC1OC(OC(=O)C2=CC(O)=C(O)C(O)=C2)C(O)C(O)C1O	GMBUWWLCKJYTTG-UHFFFAOYSA-N	Lipids and lipid-like molecules	Saccharolipids	Unclassified	Level 2	58.57	73.84	40.35	107.0495, 137.0600, 149.0594, 167.0551, 167.0704, 273.0776, 273.1121, 273.1464, 521.1573, 521.2573	M+Na	C23H30O12	3.646	19.3003	19.5966	19.7115	19.4375	19.5867	19.3219	20.0048	19.2533	19.8316	19.9579	20.3182	19.9849	19.3508	19.4181	19.3769	19.3828	19.5238	19.2936	20.446	20.5637	20.2762	20.3166
FT16521PR	973.5	7.515	pos	Calendasaponin B	62321	HMDB0039009	93615						85099152	358732-32-8	CC1(C)CCC2(C(O)CC3(C)C(=CCC4C5(C)CCC(OC6OC(C(O)C(OC7OC(CO)C(O)C(O)C7O)C6O)C(O)=O)C(C)(C)C5CCC34C)C2C1)C(=O)OC1OC(CO)C(O)C(O)C1O	KLBINBPSEHGZTI-UHFFFAOYSA-N	Lipids and lipid-like molecules	Prenol lipids	Terpene glycosides	Level 2	58.57	88.5	39.1	85.0289, 129.0549, 141.0182, 435.3250, 437.3403, 453.3360, 471.3451, 489.3602, 611.3572, 647.3783	M+H	C48H76O20	0	19.6118	19.4062	19.5668	19.6382	19.6078	19.6464	20.0976	19.6577	20.1853	19.9774	20.0542	20.197	19.5115	19.0076	18.8596	19.1461	19.1233	19.1948	19.4417	19.1874	19.4961	19.3216
FT01880PR	188.092	5.635	pos	Furaneol acetate	57228	HMDB0032966	88865						61334	4166-20-5	CC1OC(C)=C(OC(C)=O)C1=O	VPKIUOQJQJVLRW-UHFFFAOYSA-N	Organoheterocyclic compounds	Dihydrofurans	Furanones	Level 2	58.56	90.02	35.83	84.0449, 85.0288, 87.0445, 110.0606, 126.0551, 128.0707, 146.1044, 188.0916, 188.1514, 189.1271	M+NH4	C8H10O4	-0.532	22.3295	22.4156	22.3296	22.0867	21.9806	21.9172	22.4312	22.3365	22.2977	22.5991	22.5322	22.5555	22.5587	22.4691	23.0377	23.0778	23.0455	22.6116	22.7483	23.2797	22.3724	22.3496
FT08227NR	549.255	4.715	neg	cuneataside e	561965										CC1=C(C(C[C@@H](C1)O[C@H]2[C@@H]([C@H]([C@@H]([C@H](O2)CO[C@H]3[C@@H]([C@](CO3)(CO)O)O)O)O)O)(C)C)CCC(=O)C	OVWDRYCZWVUZQT-PUQDOQKCSA-N	Unclassified	Unclassified	Unclassified	Level 1	58.55	88.98	63.39	59.0129, 71.0131, 89.0234, 99.0077, 101.0235, 113.0235, 131.0340, 149.0448, 311.0981, 503.2505	M+FA-H	C24H40O11	-0.182	20.3026	20.0368	20.2412	20.4077	20.3052	20.2916	20.609	20.2149	20.5681	20.4627	20.3484	20.2948	20.0855	20.3439	20.2631	19.8448	20.0393	20.3452	20.3729	20.441	20.7032	20.4185
FT10141NR	915.496	11.522	neg	PGP(i-17:0/PGF1alpha)	228502	HMDB0275400									CCCCC[C@H](O)\C=C\[C@H]1[C@H](O)C[C@H](O)[C@@H]1CCCCCCC(=O)O[C@H](COC(=O)CCCCCCCCCCCCCC(C)C)COP(O)(=O)OC[C@@H](O)COP(O)(O)=O	WFWLIXNDEWMFRO-ORCOFAIDSA-N	Lipids and lipid-like molecules	Fatty Acyls	Eicosanoids	Level 1	58.55	88.44	73.02	71.0130, 89.0235, 101.0236, 211.1336, 235.0823, 277.2172, 303.2375, 379.1233, 397.1350, 869.4949	M-H	C43H82O16P2	-5.461	18.8712	19.0981	19.3235	18.9194	19.5132	19.2883	19.0292	19.1743	19.5687	19.3377	19.8145	18.9288	19.5165	19.976	19.8208	19.1701	19.5912	19.6029	18.8217	19.4309	19.1935	19.2077
FT05829PR	346.055	0.769	pos	Guanosine monophosphate	47560	HMDB0001397	6216		17345	C00144	mtr00230	Purine metabolism	6804	85-32-5	NC1=NC2=C(N=CN2[C@@H]2O[C@H](COP(O)(O)=O)[C@@H](O)[C@H]2O)C(=O)N1	RQFCJASXJCIDSX-UUOKFMHZSA-N	Nucleosides, nucleotides, and analogues	Purine nucleotides	Purine ribonucleotides	Level 1	58.54	90.56	48.11	135.0302, 152.0345, 152.0452, 152.0567, 153.0613, 214.0822, 302.0194, 346.0528, 346.0858, 346.1257	M+H-H2O	C10H14N5O8P	-2.312	23.7016	24.0165	23.4177	23.377	23.3617	23.3205	23.9755	23.7561	23.5667	23.4744	23.7188	23.8972	23.47	23.7227	23.8177	23.8424	23.3318	23.5239	23.8366	23.9121	23.9086	23.8831
FT07180NR	479.083	4.441	neg	Quercetin-3'-glucuronide	54198	HMDB0029213			131700				131750813		OC1C(O)C(OC2=C(O)C=CC(=C2)C2OC3=CC(O)=CC(O)=C3C(=O)C2O)OC(C1O)C(O)=O	HXJMVCQRRSNMPB-UHFFFAOYSA-N	Phenylpropanoids and polyketides	Flavonoids	Flavonoid glycosides	Level 2	58.53	90.77	33.27	85.0285, 113.0235, 119.0493, 163.0393, 175.0241, 285.0402, 333.0463, 461.0723, 479.0792, 497.0933	M-H	C21H20O13	-0.417	24.557	24.6117	24.3693	24.5607	24.2735	24.1813	24.8456	24.5543	24.495	24.6615	24.6182	24.8502	23.6229	23.6702	23.6514	24.5393	23.6985	23.7149	24.0511	24.0093	24.0003	23.9269
FT00972NR	172.061	1.158	neg	Baikiain	255763	HMDB0302856							557590		OC(=O)C1CC=CCN1	YCQPUTODZKESPK-UHFFFAOYSA-N	Organic acids and derivatives	Carboxylic acids and derivatives	Amino acids, peptides, and analogues	Level 2	58.5	89.75	35.59	74.0238, 84.0445, 85.0285, 111.0806, 112.0395, 116.0343, 129.0184, 130.0501, 142.9977, 172.0608	M+FA-H	C6H9NO2	-3.487	22.0604	21.9276	22.1236	21.8952	21.2553	22.063	21.9095	21.7328	22.2129	21.9596	22.2302	22.1939	21.7569	21.5715	21.4915	21.642	21.5379	21.5929	21.5383	22.0158	21.9065	21.868
FT10494PR	591.498	14.453	pos	DG(16:0/i-16:0/0:0)	114446	HMDB0093646							131802422		[H][C@](CO)(COC(=O)CCCCCCCCCCCCCCC)OC(=O)CCCCCCCCCCCCC(C)C	AZMTYTOWIMANKK-XIFFEERXSA-N	Lipids and lipid-like molecules	Glycerolipids	Diradylglycerols	Level 1	58.5	74.39	74.93	95.0858, 109.1019, 243.2100, 261.2214, 313.2738, 317.2465, 335.2575, 545.4874, 573.4861, 591.4956	M+Na	C35H68O5	3.043	19.0044	17.7103	19.0066	17.1685	18.5727	18.7968	18.8311	19.2504	19.1106	19.2194	19.3587	19.1574	19.153	18.7427	17.7304	18.5667	18.5264	19.0009	18.9857	18.7348	19.1682	19.3986
FT07216PR	399.165	4.02	pos	{1-[2-(4-Carbamimidoyl-benzoylamino)-propionyl]-piperidin-4-yloxy}-acetic acid	210997	HMDB0257277							12007072		CC(NC(=O)C1=CC=C(C=C1)C(N)=N)C(=O)N1CCC(CC1)OCC(O)=O	BHOGTSLQMNCJHA-UHFFFAOYSA-N	Benzenoids	Benzene and substituted derivatives	Benzoic acids and derivatives	Level 2	58.49	89.23	42.15	85.0289, 127.0392, 131.0492, 148.0518, 151.0393, 161.0592, 163.0753, 237.1119, 399.1109, 399.1696	M+Na	C18H24N4O5	1.503	20.4611	20.5366	20.6345	20.5303	20.5698	20.6166	20.7923	20.5897	21.0161	21.018	21.0886	21.0118	20.6157	20.6502	20.7027	20.653	20.4996	20.6237	20.9773	21.1588	21.0983	20.9537
FT05184PR	324.326	14.569	pos	trans-11S,12S-Epoxy-6Z,9Z-heneicosadiene	10110		98315	LMFA12000325					10494907		CCCCC/C=C\C/C=C\[C@@H]1O[C@H]1CCCCCCCCC	AZNAATMZDDJQSS-SCMRAZOXSA-N	Organoheterocyclic compounds	Epoxides	Unclassified	Level 1	58.43	89.93	97.02	57.0705, 69.0704, 81.0703, 83.0860, 95.0859, 97.1015, 135.1167, 289.2887, 307.2993, 324.3259	M+NH4	C21H38O	-0.617	22.487	22.2177	22.4825	22.7373	23.0448	22.4427	21.9024	21.9319	21.592	21.828	21.5607	21.5451	22.2789	22.8453	22.3388	21.1632	22.6087	22.4627	22.5214	22.2572	22.0558	21.9587
FT02089NR	245.012	4.541	neg	3-[4-(sulfooxy)phenyl]propanoic acid	144383	HMDB0125171							49844036		OC(=O)CCC1=CC=C(OS(O)(=O)=O)C=C1	YKAVCSNFDHAGEG-UHFFFAOYSA-N	Organic acids and derivatives	Organic sulfuric acids and derivatives	Arylsulfates	Level 1	58.4	73.68	88.11	96.9591, 96.9647, 136.9957, 147.0442, 165.0549, 166.0579, 183.1028, 245.0122, 245.1032, 246.0156	M-H	C9H10O6S	-0.816	18.9231	19.3352	18.9867	18.8511	19.0309	19.1816	20.6404	20.2205	20.4844	20.9992	20.9214	20.6905	18.596	18.7619	18.6383	19.3756	18.8392	18.4564	19.8877	20.4359	20.41	20.5842
FT05882PR	347.219	11.998	pos	methyl-10-hydroperoxy-8E,12Z,15Z-octadecatrienoate	1626		74463	LMFA01040038					5282873		C(OO)(C/C=C\C/C=C\CC)/C=C/CCCCCCC(=O)OC	JZABNNCYXIODDU-UNABKFHLSA-N	Lipids and lipid-like molecules	Fatty Acyls	Lineolic acids and derivatives	Level 1	58.39	73.94	64.61	52.7661, 89.0605, 151.0970, 300.0213, 311.9477, 329.2075, 347.1738, 347.2196, 347.2686, 348.2853	M+Na	C19H32O4	-0.576	19.607	19.2131	19.3389	19.5928	19.4704	19.2856	19.8319	19.3522	20.0135	19.7381	19.8504	19.8773	19.0523	19.35	19.3336	19.3217	19.4582	19.5228	19.034	19.6667	19.6852	19.6758
FT05873NR	411.202	5.245	neg	Abscisic alcohol 11-glucoside	62895	HMDB0039636	94192		168154				131752697	145153-00-0	C\C(=C/COC1OC(CO)C(O)C(O)C1O)\C=C\C1(O)C(C)=CC(=O)CC1(C)C	PMGQCIZHFNQTAO-YTEPGLGFSA-N	Lipids and lipid-like molecules	Prenol lipids	Terpene glycosides	Level 1	58.37	90.46	56.91	59.0129, 71.0128, 73.0285, 83.0128, 89.0233, 101.0234, 113.0235, 137.0963, 149.0450, 161.0447	M-H	C21H32O8	-1.702	23.6976	23.0201	23.5561	23.0626	23.5137	23.5744	23.7507	23.4002	23.5591	23.5893	23.4979	23.2781	23.343	23.3124	23.3312	23.2616	23.1294	23.3628	23.5508	23.5097	23.589	23.5225
FT01996NR	239.092	4.593	neg	feroxidin	563104										C[C@@H]1C[C@H](CC2=C1C(=CC(=C2)O)O)O	WEHCLKPVYGSJHR-HTRCEHHLSA-N	Unclassified	Unclassified	Unclassified	Level 1	58.34	72.83	47.61	59.0129, 102.9560, 141.0549, 151.1123, 177.0915, 183.9128, 195.1023, 196.1058, 239.0924, 240.0950	M+FA-H	C11H14O3	-1.673	21.4714	21.4611	21.3695	21.3791	21.3822	21.4067	22.0104	21.664	22.0286	21.975	22.1465	22.0948	21.2461	21.1274	21.25	21.2262	20.8033	21.0609	21.8899	21.8644	22.0961	22.0079
FT01831PR	185.032	0.683	pos	L-Glutamine	47136	HMDB0000641	18		18050	C00064	mtr00220,mtr00230,mtr00240,mtr00250,mtr00470,mtr00630,mtr00750,mtr00910,mtr00970,mtr02010	Arginine biosynthesis|Purine metabolism|Pyrimidine metabolism|Alanine, aspartate and glutamate metabolism|D-Amino acid metabolism|Glyoxylate and dicarboxylate metabolism|Vitamin B6 metabolism|Nitrogen metabolism|Aminoacyl-tRNA biosynthesis|ABC transporters	5961	56-85-9	N[C@@H](CCC(N)=O)C(O)=O	ZDXPYRJPNDTMRX-VKHMYHEASA-N	Organic acids and derivatives	Carboxylic acids and derivatives	Amino acids, peptides, and analogues	Level 1	58.32	72.35	49.24	60.0814, 61.0848, 86.0968, 87.0942, 87.1001, 125.0000, 126.0032, 185.0765, 185.0927, 186.0775	M+K	C5H10N2O3	0	22.7982	23.2401	22.509	22.7559	21.8046	22.7234	22.5952	22.1021	21.854	22.0275	22.1758	23.1549	23.4007	22.5724	23.2525	22.2627	22.7891	22.6171	22.3058	22.9305	23.0984	22.7605
FT00686PR	114.092	3.848	pos	3-Methyl-2-cyclopenten-1-one	56065	HMDB0031546	87755						17691	2758-18-1	CC1=CC(=O)CC1	CHCCBPDEADMNCI-UHFFFAOYSA-N	Organic oxygen compounds	Organooxygen compounds	Carbonyl compounds	Level 1	58.32	91.28	72.05	68.0501, 69.0705, 72.9377, 79.0548, 96.0811, 97.0652, 113.9640, 114.0561, 114.0916, 115.0950	M+NH4	C6H8O	2.629	25.0009	25.6476	25.2214	25.572	25.676	25.4785	25.6855	25.6348	25.9012	25.6047	25.7022	26.0799	25.6653	24.9253	25.5739	25.1618	25.8847	25.4093	25.7586	26.3591	25.7747	26.3795
FT03020PR	244.191	7.007	pos	annuionone e	563010										C[C@@H](CC[C@@H]1[C@@]2(CC(=O)C[C@]1(OC2)C)C)O	YLXMIDJRRREVMX-WKSBVSIWSA-N	Organoheterocyclic compounds	Oxepanes	Unclassified	Level 2	58.3	90.15	39.03	81.0704, 83.0859, 107.0858, 107.9670, 163.1480, 180.1745, 181.1593, 208.1696, 226.1799, 227.1845	M+NH4	C13H22O3	0	22.7666	22.9527	22.7287	22.8638	22.7027	22.5314	22.9363	22.5203	22.6473	22.8258	22.6516	22.7338	22.7967	22.9595	22.9694	22.635	23.9121	22.757	22.5834	22.4898	22.3575	22.4404
FT05207PR	325.201	7.288	pos	Dinor-PGE2	3811		74975	LMFA03010210	73952				52921876		[C@H]1(/C=C/[C@@H](O)CCCCC)[C@H](O)CC(=O)[C@@H]1C/C=C\CC(=O)O	KEULKCWSUHLQGJ-ZRXREZFBSA-N	Lipids and lipid-like molecules	Fatty Acyls	Eicosanoids	Level 1	58.29	73.08	72.96	109.1015, 133.1015, 137.0964, 239.1646, 263.1637, 271.1691, 289.1795, 307.1908, 325.1619, 325.1996	M+H	C18H28O5	-0.923	21.4318	21.2457	21.0085	21.2733	21.0064	21.0701	21.6379	21.0999	21.188	21.2473	21.129	21.5727	20.6202	20.9844	20.8497	20.6648	21.14	21.2649	21.6148	20.7643	21.6759	21.6803
FT03720PR	272.258	11.025	pos	16-Hexadecanolide	7795		97407	LMFA07040054					7984		C1(OCCCCCCCCCCCCCCC1)=O	LOKPJYNMYCVCRM-UHFFFAOYSA-N	Phenylpropanoids and polyketides	Macrolides and analogues	Unclassified	Level 1	58.27	73.68	84.28	57.0707, 62.0607, 71.0859, 95.0862, 230.2467, 254.2478, 255.2315, 272.2063, 272.2582, 273.1875	M+NH4	C16H30O2	-0.735	19.354	19.2459	19.6692	19.4448	19.7477	19.4121	19.2719	19.3479	19.403	19.423	19.4689	19.3391	20.8478	20.6519	20.5675	20.4621	20.6897	20.9959	20.177	20.4242	20.3312	20.1945
FT04331PR	294.181	1.549	pos	Lysylphenylalanine	53979	HMDB0028958	23676		73605				151410	6235-35-4	NCCCC[C@H](N)C(=O)N[C@@H](CC1=CC=CC=C1)C(O)=O	QCZYYEFXOBKCNQ-STQMWFEESA-N	Organic acids and derivatives	Carboxylic acids and derivatives	Amino acids, peptides, and analogues	Level 1	58.26	89.92	77.77	84.0812, 90.9769, 101.1076, 129.1023, 130.0862, 147.1128, 276.1703, 277.1542, 294.1810, 295.1844	M+H	C15H23N3O3	-0.34	22.5501	22.4591	22.2072	22.475	22.4687	22.3041	22.6811	22.0659	22.217	22.4355	22.4115	22.6401	21.7805	21.9583	22.0698	22.297	22.013	22.2264	22.2226	22.0746	22.1683	22.181
FT10065PR	567.277	8.799	pos	Lamellosterol C	46723			LMST05020062							C1C[C@@H](O)C[C@]2([H])C[C@@H](O)[C@@]3(O)[C@]4([H])CC[C@]([H])([C@H](C)/C=C/C(C)C(C)COS(=O)(O)=O)[C@@]4(C)CC[C@]3([H])[C@@]12C	WBNUFLZYIPASAS-YGXGWDJCSA-N	Lipids and lipid-like molecules	Steroids and steroid derivatives	Ergostane steroids	Level 1	58.25	88.7	59.98	50.9903, 59.3586, 63.0283, 118.8417, 226.9486, 303.0818, 303.1148, 549.2655, 567.0515, 567.2761	M+K	C28H48O7S	3.526	19.4148	19.6657	17.3374	19.2646	19.4295	19.6675	19.9457	19.7713	20.2554	20.2137	20.2487	20.2733	20.0094	19.9904	19.6798	19.2309	19.9181	19.7177	19.7924	20.3683	20.1018	20.1179
FT02853NR	283.061	5.721	neg	Glycitein	29243	HMDB0005781	47621	LMPK12050104	34778	C14536	mtr00943	Isoflavonoid biosynthesis	5317750	40957-83-3	C1(O)=CC2OC=C(C3C=CC(O)=CC=3)C(=O)C=2C=C1OC	DXYUAIFZCFRPTH-UHFFFAOYSA-N	Phenylpropanoids and polyketides	Isoflavonoids	Isoflav-2-enes	Level 1	58.24	73.9	83.28	70.7635, 146.9651, 240.0443, 268.0377, 269.0409, 283.0610, 283.1182, 283.1914, 284.0646, 303.2482	M-H	C16H12O5	-0.707	18.3998	18.7316	18.238	17.5341	18.9502	17.768	19.049	19.696	19.1594	18.8451	19.4854	18.8902	20.3717	19.6701	19.6039	19.7024	20.0125	19.7731	20.5493	21.4802	20.8408	20.9599
FT04040PR	284.099	0.768	pos	Crotonoside	275639		66971			C08432			65085	1818-71-9	C1=NC2=C(NC(=O)N=C2N1C3C(C(C(O3)CO)O)O)N	MIKUYHXYGGJMLM-UUOKFMHZSA-N	Nucleosides, nucleotides, and analogues	Purine nucleosides	Unclassified	Level 2	58.24	72.08	39.5	87.0446, 105.0547, 145.0501, 152.0566, 164.9204, 169.0970, 222.9687, 284.1228, 284.1597, 284.2947	M+H	C10H13N5O5	-0.352	23.3137	23.3169	23.3345	23.08	23.1658	23.1282	23.3417	23.5071	23.7058	23.4413	23.7613	23.7455	23.2786	23.1767	23.2489	23.0819	23.1438	23.2167	23.6544	23.5416	23.5698	23.521
FT06296PR	361.139	2.472	pos	Isodityrosine	255868	HMDB0302972									N[C@@H](CC1=CC=C(OC2=C(O)C=CC(CC(N)C(O)=O)=C2)C=C1)C(O)=O	FWZXNPNHUWFOCM-LSLKUGRBSA-N	Organic acids and derivatives	Carboxylic acids and derivatives	Amino acids, peptides, and analogues	Level 1	58.17	74.63	62.57	154.0000, 235.0761, 252.1023, 281.0797, 297.1227, 298.1072, 303.0942, 343.1288, 361.0514, 361.1418	M+H	C18H20N2O6	-1.108	17.8248	17.8857	18.2354	17.8077	18.0054	18.278	18.6648	17.9017	18.0234	18.4722	18.5791	18.3409	18.478	18.4563	18.5783	18.4073	18.5045	17.9611	18.9342	18.7159	18.9917	18.6497
FT06985NR	467.167	4.705	neg	Trp-Glu-Val	263376		20783						11976128		CC(C)C(C(=O)O)NC(=O)C(CCC(=O)O)NC(=O)C(CC1=CNC2=CC=CC=C21)N	DVWAIHZOPSYMSJ-ZVZYQTTQSA-N	Organic acids and derivatives	Carboxylic acids and derivatives	Amino acids, peptides, and analogues	Level 2	58.17	90.16	42.02	57.0336, 99.0443, 161.0452, 189.0665, 203.0825, 229.0980, 305.1142, 323.1249, 365.1352, 467.1671	M+Cl	C21H28N4O6	-7.278	22.5839	22.541	22.6153	22.5784	22.5842	22.6316	22.9023	22.6635	22.9848	22.9883	22.9459	22.968	22.5919	22.6523	22.7594	22.6023	22.6025	22.6633	23.0403	23.0893	23.1767	23.0078
FT00269PR	90.0554	0.691	pos	Sarcosine	46967	HMDB0000271	51		15611	C00213	mtr00260,mtr00330,mtr00670	Glycine, serine and threonine metabolism|Arginine and proline metabolism|One carbon pool by folate	1088	107-97-1	CNCC(O)=O	FSYKKLYZXJSNPZ-UHFFFAOYSA-N	Organic acids and derivatives	Carboxylic acids and derivatives	Amino acids, peptides, and analogues	Level 1	58.1	71.21	65.2	53.4585, 56.9654, 58.9697, 70.2965, 72.0449, 72.0813, 73.0483, 90.0554, 90.0919, 91.0546	M+H	C3H7NO2	4.664	25.7542	26.0449	25.6895	25.6876	23.8915	25.5509	25.4432	25.5483	25.641	25.4724	25.6491	25.5229	26.1717	25.9056	26.1978	25.7984	25.7745	26.1861	26.1346	26.3278	25.8756	25.7402
FT05738PR	343.227	10.307	pos	isocupressicacid	562266										C/C(=C\CO)/CC[C@H]1C(=C)CC[C@@H]2[C@@]1(CCC[C@]2(C)C(=O)O)C	DOYKMKZYLAAOGH-DOEMEAPXSA-N	Lipids and lipid-like molecules	Prenol lipids	Diterpenoids	Level 2	58.05	90.92	37.77	93.0703, 95.0495, 107.0858, 145.1011, 151.0752, 163.1116, 221.1535, 325.2156, 343.2264, 344.2298	M+Na	C20H32O3	6.41	24.6742	24.6513	24.642	24.6652	24.7516	24.7752	24.9649	24.7815	25.1933	24.9473	25.042	24.9478	24.6531	24.456	24.2828	24.1249	24.4091	24.4651	24.5551	24.9336	25.1962	24.7861
FT05911NR	413.145	4.766	neg	celephtalide a	552511										CC(CCC1C2=CC=CC=C2C(=O)O1)OC3C(C(C(C(O3)CO)O)O)O	JXLOFNHWMAAUEM-UHFFFAOYSA-N	Lipids and lipid-like molecules	Fatty Acyls	Fatty acyl glycosides	Level 1	58.05	73.72	66.37	57.0336, 59.0128, 60.9864, 61.9875, 99.0442, 101.0234, 125.0236, 269.1011, 403.6862, 413.1458	M+FA-H	C18H24O8	-1.21	19.2925	19.4475	19.4424	19.5297	19.556	19.7395	20.2418	20.1561	20.1844	20.489	20.6395	20.4186	19.7228	19.6736	19.7061	19.5165	19.6616	19.7965	20.2632	20.356	20.5607	20.4524
FT05699PR	342.139	0.618	pos	6-(alpha-D-Glucosaminyl)-1D-myo-inositol	51452	HMDB0011668			44230	C15658					N[C@@H]1[C@@H](O)[C@H](O)[C@@H](CO)O[C@@H]1O[C@@H]1[C@@H](O)[C@H](O)[C@@H](O)[C@@H](O)[C@H]1O	HEPUIGACZYVUCD-YZRQSVRMSA-N	Organic oxygen compounds	Organooxygen compounds	Carbohydrates and carbohydrate conjugates	Level 1	58.02	72.41	60.3	60.0450, 72.0450, 84.0448, 85.0289, 126.0549, 127.0391, 144.0655, 162.0761, 163.0798, 342.1393	M+H	C12H23NO10	-0.585	21.4338	21.3907	20.7331	21.3638	20.9203	21.3359	22.0169	23.6046	22.3872	21.9246	23.6185	23.5775	22.1172	22.3909	22.6246	22.3474	22.2399	21.8927	23.7984	23.7461	23.8008	22.792
FT02690PR	228.121	2.733	pos	D-Panthenol	8774	HMDB0004231	3978	LMFA08020198	27373	C05944	mtr00770	Pantothenate and CoA biosynthesis	131204	81-13-0	C(C(C)(C)[C@@H](O)C(=O)NCCCO)O	SNPLKNRPJHDVJA-ZETCQYMHSA-N	Organic oxygen compounds	Organooxygen compounds	Alcohols and polyols	Level 1	57.97	73.23	60.84	57.0312, 90.9771, 91.9807, 95.0858, 164.9293, 210.1107, 227.9837, 228.1206, 228.2322, 229.1234	M+Na	C9H19NO4	0	18.3306	19.8673	19.7766	19.593	19.9802	20.9524	20.4163	19.7907	19.7171	19.6871	19.2468	20.6109	21.9657	22.1488	22.1808	22.0622	22.0813	21.8334	21.1252	21.0166	20.8875	20.6919
FT02895NR	285.077	6.046	neg	6a-Hydroxyisomedicarpin	29863	HMDB0034114	48220	LMPK12070132					44257486		C1(OC)C=CC2C3OC4=CC(O)=CC=C4C3(O)COC=2C=1	MENGTHFLVHDIFW-UHFFFAOYSA-N	Phenylpropanoids and polyketides	Isoflavonoids	Furanoisoflavonoids	Level 1	57.97	88.43	56.63	134.0362, 135.0080, 148.0157, 149.0238, 149.0601, 153.0185, 270.0532, 285.0430, 285.0766, 286.0804	M-H	C16H14O5	-0.351	17.9026	18.1034	18.318	18.0096	18.327	17.7503	18.7094	18.0729	18.8201	18.7094	19.0252	18.6478	19.919	19.6872	19.33	19.6763	19.3728	19.0023	20.3966	21.1163	20.4892	20.4618
FT05947PR	349.198	8.399	pos	(Z)-5-[(2R,3S,4S)-4-Hydroxy-2-[(E)-3-hydroxyoct-1-enyl]oxan-3-yl]pent-3-enoic acid	199859	HMDB0244345									CCCCCC(O)C=CC1OCCC(O)C1CC=CCC(O)=O	CMBTXTLLBGRNAY-UHFFFAOYSA-N	Organic acids and derivatives	Hydroxy acids and derivatives	Medium-chain hydroxy acids and derivatives	Level 1	57.94	89.58	50.5	87.2957, 87.3019, 109.3554, 221.1143, 251.1252, 279.1198, 349.0983, 349.1981, 349.2996, 350.2016	M+Na	C18H30O5	-0.286	21.8962	21.9001	21.7807	22.2223	21.591	21.7866	22.3053	21.8675	22.0766	22.1225	22.2438	22.5766	20.8653	21.122	21.0926	21.1892	21.8318	21.2867	21.4709	21.3848	21.4303	21.3258
FT02666PR	227.128	6.384	pos	Tuberonic acid	3365	HMDB0303749	36075	LMFA02020007	133220				6443968		C(C[C@@H]1[C@H](C/C=C\CCO)C(=O)CC1)(=O)O	RZGFUGXQKMEMOO-SZXTZRQCSA-N	Lipids and lipid-like molecules	Fatty Acyls	Lineolic acids and derivatives	Level 1	57.92	90.7	58.69	90.9771, 93.0703, 95.0859, 107.0859, 121.1014, 135.1169, 145.1012, 163.1118, 181.1223, 227.1277	M+H	C12H18O4	-0.881	24.0645	23.9746	23.8727	24.0814	23.935	23.8635	24.0116	23.5503	23.8605	23.8547	23.8881	24.135	24.3576	24.2311	24.3068	24.0405	24.0617	24.3804	24.4618	24.3717	24.5322	24.295
FT03192NR	297.04	7.031	neg	3'-Methoxycoumestrol	29986	HMDB0030562	48340	LMPK12090026					44151023		C1(O)C=CC2C3OC4=CC(O)=C(OC)C=C4C=3C(=O)OC=2C=1	MQORJFLPGOCLDS-UHFFFAOYSA-N	Phenylpropanoids and polyketides	Isoflavonoids	Coumestans	Level 1	57.92	76.01	50.05	79.4999, 92.9271, 97.4270, 182.9052, 229.9147, 281.9835, 282.0172, 283.0195, 297.0414, 297.2429	M-H	C16H10O6	-1.01	14.534	15.6642	15.6676	13.3777	16.6171	13.3646	17.0758	17.8033	17.2069	18.2764	17.5357	17.4779	14.2253	13.1076	9.98181	12.7005	9.98181	9.98181	15.7189	18.3832	16.9452	14.745
FT03728PR	273.076	5.295	pos	Butin	204410	HMDB0249463									OC1=CC2=C(C=C1)C(=O)CC(O2)C1=CC(O)=C(O)C=C1	MJBPUQUGJNAPAZ-UHFFFAOYSA-N	Phenylpropanoids and polyketides	Flavonoids	Flavans	Level 2	57.89	73.57	38.49	119.0489, 123.0442, 147.0440, 153.0181, 171.0291, 273.0755, 273.1030, 273.1296, 273.1678, 274.0785	M+H	C15H12O5	-0.366	20.1801	20.292	20.5176	20.3636	20.5526	20.4373	20.5255	19.9965	20.6739	20.5161	20.7617	20.4383	20.1831	20.197	20.2679	19.7724	20.1253	20.2255	19.6926	20.2493	20.4213	20.1598
FT07101NR	475.124	5.703	neg	Ononin	29153		64295	LMPK12050014	7775	C10509	mtr00943	Isoflavonoid biosynthesis	442813	486-62-4	C1(O[C@H]2[C@H](O)[C@@H](O)[C@H](O)[C@@H](CO)O2)=CC2OC=C(C3=CC=C(OC)C=C3)C(=O)C=2C=C1	MGJLSBDCWOSMHL-MIUGBVLSSA-N	Phenylpropanoids and polyketides	Isoflavonoids	Isoflavonoid O-glycosides	Level 2	57.82	89.01	44	93.0337, 134.0368, 137.0236, 137.0484, 138.0272, 160.0155, 175.0395, 193.0508, 337.0921, 475.1233	M+FA-H	C22H22O9	-0.421	19.6529	19.8594	20.229	19.3332	20.2086	19.8113	20.0168	19.8966	20.5242	20.4775	20.5484	19.9131	19.7766	20.4114	20.3977	20.1621	20.4885	19.877	20.4084	20.9842	21.2286	21.1122
FT05417NR	391.174	9.392	neg	Brevilin A	545307										O=C(OC1C2C(OC(=O)C2C)CC(C)C3C=CC(=O)C13C)C(=CC)C	KUPPZVXLWANEJJ-UXPPPGSFSA-N	Lipids and lipid-like molecules	Prenol lipids	Terpene lactones	Level 2	57.79	89.71	36.34	95.0128, 243.1004, 259.1327, 271.1321, 287.1271, 287.1655, 299.1623, 309.1474, 327.1576, 328.1651	M+FA-H	C20H26O5	-6.647	21.9063	22.0703	21.6348	21.7419	21.7447	21.7642	22.3298	21.8524	22.0307	22.0981	21.6286	21.7814	21.3084	21.7116	21.6334	22.5566	21.7154	21.6125	21.8767	21.97	22.2151	21.7966
FT07149NR	477.234	6.098	neg	Glucosyl (2E,6E,10x)-10,11-dihydroxy-2,6-farnesadienoate	61312	HMDB0037823	92633		167995				131752240	204927-92-4	C\C(CCC(O)C(C)(C)O)=C/CC\C(C)=C\C(=O)OC1OC(CO)C(O)C(O)C1O	MSRVZJWXQUEINS-WAAHFECUSA-N	Lipids and lipid-like molecules	Prenol lipids	Terpene glycosides	Level 1	57.79	88.86	45.3	59.0129, 71.0127, 73.0287, 83.0128, 101.0235, 113.0235, 195.1380, 213.1493, 477.2343, 478.2378	M+FA-H	C21H36O9	-0.419	20.1447	19.6316	19.6814	20.1258	19.7466	19.6117	20.1245	19.5529	20.2178	20.1373	20.3194	20.3667	20.1246	19.6426	20.148	19.9013	20.0186	20.1341	19.6849	20.1205	20.1849	20.2968
FT01952NR	237.149	9.595	neg	3,4,4a,5,6,7-hexahydro-1,1,4a-trimethyl-2(1H)-naphthalenone	553255								535380		CC1(C(=O)CCC2(C1=CCCC2)C)C	GRCMSFFGWKAZLY-UHFFFAOYSA-N	Organic oxygen compounds	Organooxygen compounds	Carbonyl compounds	Level 1	57.77	89.63	47.94	57.0336, 59.2888, 109.0647, 167.1067, 179.1070, 193.1594, 195.1384, 236.9789, 237.1493, 238.1522	M+FA-H	C13H20O	-1.265	22.3456	22.6442	21.8629	22.4767	21.9715	22.2554	22.7531	22.2957	22.1834	21.6103	21.9309	22.3676	21.4518	20.627	20.6421	20.3224	20.7809	21.0876	21.2544	21.6122	21.3651	21.5837
FT06005NR	417.213	6.805	neg	9-Hydroxy-7-megastigmen-3-one glucoside	63841	HMDB0040701	95175		169335				131752911		CC(OC1OC(CO)C(O)C(O)C1O)\C=C\C1C(C)CC(=O)CC1(C)C	NLPBBNGDXNHAJP-AATRIKPKSA-N	Lipids and lipid-like molecules	Fatty Acyls	Fatty acyl glycosides	Level 1	57.73	74.56	46.3	59.0129, 71.0128, 89.0233, 101.0234, 113.0234, 115.0393, 237.1491, 255.1593, 349.1999, 417.2122	M+FA-H	C19H32O7	-0.479	18.8991	18.5335	18.9148	18.8559	18.8428	18.8842	18.8613	18.524	18.8929	18.8456	18.8478	18.7107	18.6432	18.5082	18.238	18.2549	18.3248	18.262	18.0327	18.4161	18.3164	18.0797
FT02310NR	255.233	13.496	neg	Palmitic acid	48	HMDB0000220	187	LMFA01010001	15756	C00249	mtr00061,mtr00062,mtr00071,mtr00073,mtr00563,mtr01040	Fatty acid biosynthesis|Fatty acid elongation|Fatty acid degradation|Cutin, suberine and wax biosynthesis|Glycosylphosphatidylinositol (GPI)-anchor biosynthesis|Biosynthesis of unsaturated fatty acids	985	57-10-3	OC(CCCCCCCCCCCCCCC)=O	IPCSVZSSVZVIGE-UHFFFAOYSA-N	Lipids and lipid-like molecules	Fatty Acyls	Fatty acids and conjugates	Level 1	57.72	88.45	68.23	105.9176, 120.0810, 137.1149, 219.8455, 255.2002, 255.2064, 255.2326, 256.2363, 258.7304, 273.9944	M-H	C16H32O2	-1.175	19.503	19.2212	19.2792	19.1205	19.2293	19.0762	19.2884	19.5239	19.3508	19.4881	19.6373	19.5093	19.1637	19.3821	19.427	18.9504	19.3668	19.4979	19.41	19.4996	19.3287	19.3168
FT08677PR	474.173	3.617	pos	Levoleucovorin	47653	HMDB0001562			63606	C03479	mtr00670,mtr04981	One carbon pool by folate|Folate transport and metabolism	149436	68538-85-2	NC1=NC(=O)C2=C(NC[C@H](CNC3=CC=C(C=C3)C(=O)N[C@@H](CCC(O)=O)C(O)=O)N2C=O)N1	VVIAGPKUTFNRDU-STQMWFEESA-N	Organoheterocyclic compounds	Pteridines and derivatives	Pterins and derivatives	Level 1	57.72	89.17	53.63	132.0444, 259.1185, 284.1117, 302.1246, 327.1208, 345.1303, 346.1336, 474.1732, 474.2362, 475.1672	M+H	C20H23N7O7	-0.211	20.4354	20.7399	20.8176	20.6558	20.4098	20.6961	20.6943	20.411	20.6646	20.7872	20.7084	20.9065	20.3006	20.2503	20.4906	20.6359	20.3718	20.4964	20.5493	21.0889	20.9043	20.8912
FT01372NR	203.082	4.889	neg	2,3-Diaminonaphthalene	200816	HMDB0245385	341300						69872		NC1=CC2=CC=CC=C2C=C1N	XTBLDMQMUSHDEN-UHFFFAOYSA-N	Benzenoids	Naphthalenes	Unclassified	Level 1	57.7	89.67	84.36	72.0082, 74.0238, 116.0497, 117.0530, 130.0655, 142.0655, 159.0922, 186.0558, 203.0822, 204.0856	M+FA-H	C10H10N2	-2.462	18.6712	18.9202	18.9981	18.6056	18.8601	18.74	19.6181	19.5613	19.8858	19.7325	19.7112	19.8613	22.0087	21.992	22.0757	21.924	21.9793	21.974	22.8672	22.9179	23.0555	23.0187
FT03381NR	305.028	5.081	neg	2-(3,4-Dihydroxybenzoyloxy)-4,6-dihydroxybenzoate	81741	HMDB0059651			16068	C04524			440370		OC(=O)C1=C(O)C=C(O)C=C1OC(=O)C1=CC(O)=C(O)C=C1	GRXIELRCPYIEQI-UHFFFAOYSA-N	Phenylpropanoids and polyketides	Depsides and depsidones	Unclassified	Level 2	57.7	90.41	44.71	71.0129, 115.0028, 121.0286, 121.0494, 122.0319, 166.9654, 189.0162, 215.0322, 237.0401, 238.0433	M-H	C14H10O8	-8.524	23.4759	23.4179	23.4579	23.5151	23.4586	23.5259	23.568	23.3973	23.6004	23.6103	23.6787	23.6417	23.0598	23.0493	23.0669	23.0612	23.0559	23.0814	23.2864	23.2678	23.3534	23.2439
FT09728NR	749.176	3.607	neg	2-hydroxylamino-4,6-dinitrotoluene-O-glucoside	256899	HMDB0304073							45479663		CC1=C(C=C(C=C1NOC1OC(CO)C(O)C(O)C1O)[N+]([O-])=O)[N+]([O-])=O	FDHKZWGRIMCNIS-UHFFFAOYSA-N	Benzenoids	Benzene and substituted derivatives	Toluenes	Level 1	57.7	87.91	51.58	59.0129, 72.9923, 83.0128, 85.0287, 113.0236, 136.9852, 155.0343, 173.0458, 239.0174, 547.3618	2M-H	C13H17N3O10	0.133	17.321	16.9286	17.045	17.0551	17.0769	17.3251	19.0926	18.8505	19.0255	18.8673	19.103	19.1743	17.4325	17.6137	17.8349	17.8351	17.5433	17.9526	19.2596	19.077	19.5156	19.0843
FT08354PR	455.116	0.69	pos	fuzinoside	562206										C([C@H]([C@H]1[C@@H]([C@H]([C@@H](O1)O[C@@H]2[C@H]([C@@H](O[C@H]2[C@@H](CO)O)OC(CO)CO)O)O)O)O)O	MIYYLDCMNHYDID-YZXWXWCESA-N	Unclassified	Unclassified	Unclassified	Level 1	57.69	91.91	51.72	50.5664, 50.5695, 113.7728, 113.7832, 454.9661, 454.9958, 455.1158, 455.2334, 455.2656, 456.1191	M+K	C15H28O13	-0.659	28.2424	28.4173	27.9849	28.1851	27.0717	27.7238	27.6791	27.6527	27.67	27.395	27.6056	27.7344	28.197	27.8999	28.1154	27.7071	27.7046	28.2255	27.698	27.9097	27.4914	27.1605
FT08717PR	476.176	4.248	pos	2'-(E)-Feruloyl-3-(arabinosylxylose)	55055	HMDB0030230	86818						131750981		COC1=C(O)C=CC(\C=C\C(=O)OC2C(OC3C(O)COC(O)C3O)OC(CO)C2O)=C1	ZXAPYACNVQHJGD-HWKANZROSA-N	Phenylpropanoids and polyketides	Cinnamic acids and derivatives	Hydroxycinnamic acids and derivatives	Level 3	57.69	89.04	95.12	85.0289, 105.0703, 127.0392, 133.0648, 161.0597, 193.0859, 194.0885, 476.1672, 476.2311, 477.1779	M+NH4	C20H26O12	0	18.3952	18.2364	18.4536	18.3191	18.4993	18.5898	20.9459	20.5403	20.7695	20.8045	21.0412	20.975	19.6144	19.6942	19.8519	19.7397	19.73	19.7524	21.3421	21.4772	21.3301	21.3495
FT15716PR	811.447	7.259	pos	Phytolaccoside D2	64002	HMDB0040879	95333						13878346	111199-24-7	COC(=O)C1(C)CCC2(CCC3(C)C(=CCC4C5(C)CCC(OC6OCC(O)C(O)C6OC6OC(CO)C(O)C(O)C6O)C(C)(CO)C5CCC34C)C2C1)C(O)=O	CTWMGJMDAUJZDO-UHFFFAOYSA-N	Lipids and lipid-like molecules	Prenol lipids	Triterpenoids	Level 2	57.69	88.44	32.57	141.0183, 339.2692, 407.3272, 419.3282, 437.3419, 455.3515, 473.3599, 595.3574, 613.3710, 631.3805	M+H	C42H66O15	-0.739	19.825	19.6413	19.6431	19.7161	19.7085	19.7736	19.7791	19.5475	19.9061	19.7928	19.9295	19.7895	19.1943	19.1693	19.2749	19.2025	18.8366	19.0987	18.9112	19.3665	19.1575	19.2214
FT08131PR	441.336	12.789	pos	cholestan-6-oxo-3,5-diol	43478			LMST01010126	166811				159461		[C@@]12([H])CC(=O)[C@@]3(O)C[C@@H](O)CC[C@]3(C)[C@@]1([H])CC[C@]1(C)[C@@]([H])([C@@](C)([H])CCCC(C)C)CC[C@@]21[H]	SJZZRXMQSAXCFD-ZCBMJONGSA-N	Lipids and lipid-like molecules	Steroids and steroid derivatives	Cholestane steroids	Level 1	57.63	73.13	76.73	69.0706, 83.0860, 121.1011, 285.1843, 301.1798, 339.2315, 357.2424, 423.3253, 441.3363, 442.3388	M+Na	C27H46O3	4.985	21.2903	21.1501	20.9985	21.3568	21.1689	21.3669	21.6201	21.4648	21.7878	21.1196	21.3897	21.9183	21.1324	20.5635	20.6139	20.6531	20.5755	21.0473	20.9264	20.7183	20.93	20.7145
FT02667NR	273.186	10.424	neg	6-[5]-ladderane-hexanoic acid	2525		74890	LMFA01140003					10333573		C1C2C3C4C5CC(CCCCCC(=O)O)C5C4C3C2C1	FWADMOZVPHIBNO-UHFFFAOYSA-N	Lipids and lipid-like molecules	Fatty Acyls	Fatty acids and conjugates	Level 2	57.58	89.39	32.02	59.0129, 147.0806, 163.1118, 175.1486, 195.1380, 229.1958, 230.1986, 255.1748, 273.1857, 274.1891	M-H	C18H26O2	-0.732	21.7298	21.2936	20.915	21.7371	21.4981	21.8516	22.0494	21.5894	21.1739	21.496	21.1189	21.791	20.9305	20.4642	20.2763	20.0711	20.3504	20.6712	20.9808	20.8112	21.0453	21.1734
FT06692PR	375.212	7.19	pos	wulingzhic acid	559331								194979		CC1(CCC2C(=CCC3C2(CCC(C3C(=O)OC)O)C)C1)C(CO)O	RNPQNGJMGAEYIT-UHFFFAOYSA-N	Lipids and lipid-like molecules	Prenol lipids	Diterpenoids	Level 1	57.56	89.32	59.72	81.0336, 85.0284, 93.7987, 109.0285, 127.0392, 145.0495, 231.0500, 257.1124, 375.2116, 376.2146	M+Na	C20H32O5	-6.929	21.2673	21.0365	21.0637	21.0144	20.7538	20.8729	21.1053	20.963	21.1944	21.1039	21.0819	21.4423	20.8659	20.7569	20.7445	20.7682	20.834	20.9807	20.7838	20.9899	20.923	20.7749
FT07564NR	501.322	9.719	neg	Medicagenic acid	36309			LMPR0106150034					65048		[C@]12([H])CC=C3[C@]4([H])CC(CC[C@@]4(CC[C@@]3(C)[C@]1(C)CC[C@@]1([H])[C@](C)(C(=O)O)[C@H]([C@@H](O)C[C@]21C)O)C(=O)O)(C)C	IDGXIXSKISLYAC-WNTKNEGGSA-N	Lipids and lipid-like molecules	Prenol lipids	Triterpenoids	Level 2	57.54	75.84	35.87	53.4226, 61.9873, 104.0958, 118.1813, 133.3187, 152.9944, 204.4791, 260.5221, 293.2111, 501.3236	M-H	C30H46O6	0	16.4277	15.2219	14.6136	15.1712	15.8095	16.0016	17.7214	17.162	17.3289	17.3983	16.943	17.9261	16.1918	15.9818	15.7833	15.2564	16.384	16.1099	18.1425	17.5702	18.003	17.6391
FT01169NR	189.113	5.898	neg	1-Hydroxy-3-octanone	6336	HMDB0031290	87560	LMFA05000602					13864714	7786-52-9	CCCCCC(=O)CCO	VGFJNJIGFHOBEJ-UHFFFAOYSA-N	Lipids and lipid-like molecules	Fatty Acyls	Fatty alcohols	Level 3	57.53	89.36	86.04	61.9875, 92.0303, 100.9527, 101.9513, 132.6395, 144.9223, 144.9426, 171.1021, 171.1266, 172.1058	M+FA-H	C8H16O2	-2.644	21.177	20.9451	20.8652	21.1021	21.0699	20.9044	21.0521	20.6993	20.9728	20.9242	20.9061	21.1366	20.9346	20.9572	21.1246	20.7691	20.9172	21.198	21.3015	21.3718	21.261	21.1897
FT05875PR	347.192	1.419	pos	Ser-Leu-Gln	265825		23335						145457795		CC(C)CC(C(=O)NC(CCC(=O)N)C(=O)O)NC(=O)C(CO)N	GJFYFGOEWLDQGW-GUBZILKMSA-N	Organic acids and derivatives	Carboxylic acids and derivatives	Amino acids, peptides, and analogues	Level 1	57.53	74.01	66.44	84.0448, 86.0968, 130.0498, 133.0606, 147.0762, 173.1285, 187.1440, 215.1389, 306.0400, 347.1287	M+H	C14H26N4O6	-0.288	19.4298	20.1775	19.8055	20.268	19.578	19.6157	20.0592	19.0554	19.7526	19.2413	19.6568	20.3342	19.1422	18.3023	19.4793	19.5943	18.9257	19.5787	19.4036	19.4542	18.7642	19.0542
FT04417NR	346.114	4.191	neg	Kinetin riboside	208088	HMDB0253801									OCC1OC(C(O)C1O)N1C=NC2=C1N=CN=C2NCC1=CC=CO1	CAGLGYNQQSIUGX-UHFFFAOYSA-N	Nucleosides, nucleotides, and analogues	Purine nucleosides	Unclassified	Level 2	57.51	89.65	38.2	61.9874, 128.0342, 138.0185, 138.0552, 180.0656, 261.0882, 300.0686, 300.1088, 301.1112, 346.0641	M-H	C15H17N5O5	-4.623	21.1008	21.0505	21.1451	21.0861	21.2376	21.2538	21.6651	21.492	21.8204	21.7547	21.9246	21.9149	21.5756	21.5297	21.5285	21.4299	21.5156	21.4053	22.0853	22.0172	22.0578	22.1436
FT06661PR	374.144	4.725	pos	Gentiopicroside	207141	HMDB0252696							354445		OCC1OC(OC2OC=C3C(=O)OCC=C3C2C=C)C(O)C(O)C1O	DUAGQYUORDTXOR-UHFFFAOYSA-N	Organic oxygen compounds	Organooxygen compounds	Carbohydrates and carbohydrate conjugates	Level 2	57.51	91.02	41.66	85.0289, 91.0547, 97.0288, 105.0185, 109.0287, 127.0391, 145.0497, 231.0499, 321.0968, 374.1443	M+NH4	C16H20O9	-0.267	24.6748	24.8236	24.8439	24.7918	24.8536	24.8344	25.0391	24.6402	24.9591	25.0691	25.0373	25.0894	24.8145	24.7927	24.8727	24.7673	24.7456	24.834	25.3557	25.3243	25.4235	25.3517
FT00771PR	120.081	2.072	pos	2-Amino-1-phenylethanol	47375	HMDB0001065	59		16343	C02735			1000	7568-93-6	NCC(O)C1=CC=CC=C1	ULSIYEODSMZIPX-UHFFFAOYSA-N	Organic nitrogen compounds	Organonitrogen compounds	Amines	Level 1	57.49	91.37	92.72	91.0547, 93.0703, 103.0546, 104.0577, 118.0653, 120.0551, 120.0810, 120.0971, 120.1013, 121.0845	M+H-H2O	C8H11NO	-3.331	25.5966	26.0132	25.6332	25.5495	25.4076	25.3245	25.8459	25.4491	25.6592	26.0032	25.6748	25.7458	26.3439	25.6706	25.6532	25.7902	25.5067	26.1368	27.6013	26.708	26.8892	26.8677
FT02614NR	271.097	6.642	neg	Loureirin C	34090		52402	LMPK12120600					14157896		C1(O)C=CC(C(=O)CCC2C=CC(O)=CC=2OC)=CC=1	LCKRZXFBCWYAKU-UHFFFAOYSA-N	Phenylpropanoids and polyketides	Linear 1,3-diarylpropanoids	Chalcones and dihydrochalcones	Level 2	57.48	74.13	42.47	137.0597, 147.0445, 150.0316, 165.0549, 271.0604, 271.0972, 271.1533, 271.1918, 271.2275, 272.1008	M-H	C16H16O4	-0.738	18.424	18.529	18.5719	18.4573	18.6067	18.5957	19.2876	19.2602	19.6689	19.3138	19.6771	19.5038	19.1278	18.7199	19.0447	19.0513	19.135	18.6795	19.9579	20.6032	20.144	20.0184
FT04309PR	293.211	9.293	pos	9H-12(13)-EpODE	2980		36027	LMFA02000020					16061054		C(CCCCCCC[C@H](O)/C=C/[C@H]1O[C@H]1C/C=C\CC)(=O)O	MGYJEJUWQRJNBN-OADLNGDBSA-N	Lipids and lipid-like molecules	Fatty Acyls	Fatty acids and conjugates	Level 1	57.48	90.47	66.69	107.0858, 147.1166, 159.1167, 185.1323, 203.1433, 219.1743, 221.1535, 257.1900, 275.2005, 293.2104	M+H-H2O	C18H30O4	-3.069	23.6409	23.7849	23.5949	23.4938	23.3456	23.3592	23.4574	23.5628	23.3536	23.3198	23.6649	23.9515	23.3925	23.2795	23.5588	23.5127	23.433	23.6295	23.5659	23.6704	23.1595	23.0462
FT04798NR	363.215	10.732	neg	15d-PGA1	3772		36218	LMFA03010171					16061103		C(CCCCCC[C@@H]1/C(=C\C=C\CCCCC)/C=CC1=O)(=O)O	LDOCIRJMPUHXRM-YUJGFSRTSA-N	Lipids and lipid-like molecules	Fatty Acyls	Eicosanoids	Level 1	57.48	90.04	50.37	171.1021, 195.1386, 277.2170, 278.2209, 295.2275, 296.2310, 317.2096, 318.2117, 363.2151, 364.2189	M+FA-H	C20H30O3	-7.158	22.305	22.7156	22.4819	22.7454	22.1988	22.3967	22.8033	22.727	22.8286	22.9462	22.6821	23.1689	22.0847	21.8075	22.1959	22.0188	22.291	22.5201	22.373	22.4821	22.5538	22.2834
FT04230PR	291.105	1.099	pos	Vidarbine	200963	HMDB0245535							4739		OCC1OC(CC1O)N1C=NC2=C1N=CNCC2O	FPVKHBSQESCIEP-UHFFFAOYSA-N	Organoheterocyclic compounds	Imidazodiazepines	Unclassified	Level 1	57.47	90.2	47.01	72.7731, 72.7784, 118.0689, 130.0864, 291.0281, 291.1049, 291.1655, 291.1846, 292.1046, 292.1352	M+Na	C11H16N4O4	-5.496	21.7147	22.0084	21.9412	21.9262	22.2201	21.7012	23.2805	22.8412	22.9951	23.2787	23.3187	23.4059	22.2016	22.4983	22.3046	22.4218	22.5041	22.5105	23.5211	23.5579	23.4285	23.6223
FT00299PR	93.055	0.723	pos	Glycerol	46888	HMDB0000131	105		17754	C00116	mtr00040,mtr00052,mtr00561,mtr02010	Pentose and glucuronate interconversions|Galactose metabolism|Glycerolipid metabolism|ABC transporters	753	56-81-5	OCC(O)CO	PEDCQBHIVMGVHV-UHFFFAOYSA-N	Organic oxygen compounds	Organooxygen compounds	Carbohydrates and carbohydrate conjugates	Level 1	57.44	73.26	61.75	53.0393, 57.0341, 90.5219, 91.0545, 93.0451, 93.0701, 94.0403, 94.0654, 95.0493, 105.0453	M+H	C3H8O3	4.084	21.0004	21.3828	20.9142	20.6728	20.7615	21.0479	20.8796	21.0481	20.8288	20.9114	20.9621	21.1261	20.9603	20.8827	20.9137	20.7649	20.7349	20.7414	19.7297	20.5154	20.1801	20.287
FT05534NR	395.192	4.767	neg	1-Hexanol arabinosylglucoside	56171	HMDB0031689	87865		168578				131751182	124044-06-0	CCCCCCOC1OC(COC2OC(CO)C(O)C2O)C(O)C(O)C1O	LOVPBJMHVBJKQS-UHFFFAOYSA-N	Lipids and lipid-like molecules	Fatty Acyls	Fatty acyl glycosides	Level 1	57.4	73.04	48.98	59.0130, 61.9875, 101.0234, 143.9911, 146.9383, 179.0550, 190.9284, 263.1500, 354.0821, 395.1920	M-H	C17H32O10	-0.506	20.5334	20.3415	20.5088	20.4035	20.4268	20.649	21.2205	21.1073	21.311	21.4366	21.4949	21.5161	20.9492	21.0997	21.0602	21.0214	20.9726	21.0758	21.967	22.0851	22.1318	22.049
FT02231NR	251.165	9.644	neg	L-Monomenthyl glutarate	256141	HMDB0303264							24752885		[H][C@@]1(C)CC[C@@]([H])(C(C)C)[C@@]([H])(C1)OC(=O)CCCC(O)=O	CTMTYSVTTGVYAW-FRRDWIJNSA-N	Lipids and lipid-like molecules	Prenol lipids	Monoterpenoids	Level 1	57.39	89.45	50.48	62.7896, 107.0494, 114.9889, 125.0965, 207.1027, 207.1748, 233.1543, 251.0908, 251.1652, 252.1691	M-H2O-H	C15H26O4	1.194	21.5489	21.2673	21.5162	21.5644	21.4278	21.8165	21.9747	21.422	21.59	21.6241	21.6388	21.7967	21.0974	20.9565	20.9403	20.2944	20.9242	21.161	20.8393	21.0573	21.0153	20.8734
FT00318NR	103.003	1.098	neg	Hydroxypyruvic acid	47532	HMDB0001352	403923		30841	C00168	mtr00260,mtr00630	Glycine, serine and threonine metabolism|Glyoxylate and dicarboxylate metabolism	964	1113-60-6	OCC(=O)C(O)=O	HHDDCCUIIUWNGJ-UHFFFAOYSA-N	Organic acids and derivatives	Hydroxy acids and derivatives	Beta hydroxy acids and derivatives	Level 1	57.38	92.22	72.13	57.0336, 59.0129, 59.0199, 60.0162, 61.9874, 87.9240, 103.0027, 103.0391, 103.9193, 117.9183	M-H	C3H4O4	-9.611	28.795	28.8022	28.7739	28.6956	28.1814	29.222	29.0925	28.6508	28.7088	28.8016	28.8709	29.0411	28.6707	28.843	28.9641	28.6847	28.6159	28.8823	28.6494	28.5694	28.7104	28.6425
FT06888NR	463.161	5.962	neg	6-dimethoxy-isoflavane	551287										COC1=C(C(=C(C=C1)C2CC3=C(C=C(C=C3)OC4C(C(C(C(O4)CO)O)O)O)OC2)O)OC	SXHOGLPTLQBGDO-UHFFFAOYSA-N	Phenylpropanoids and polyketides	Isoflavonoids	Isoflavonoid O-glycosides	Level 2	57.38	88.39	33.88	61.9875, 85.0282, 209.1172, 213.1496, 255.1022, 303.2436, 417.1592, 463.1541, 463.2203, 463.2643	M-H	C23H28O10	-0.432	18.9059	18.9717	19.0579	19.1596	19.5135	19.2143	19.4213	19.2617	19.8333	19.3787	19.7359	19.382	18.5488	19.2567	19.1644	18.4223	18.6313	18.6847	19.5039	19.9055	19.7652	19.7006
FT00509NR	128.034	1.106	neg	Pyroglutamic acid	46966	HMDB0000267	3251		18183	C01879	mtr00480	Glutathione metabolism	7405	98-79-3	OC(=O)[C@@H]1CCC(=O)N1	ODHCTXKNWHHXJC-VKHMYHEASA-N	Organic acids and derivatives	Carboxylic acids and derivatives	Amino acids, peptides, and analogues	Level 1	57.37	90.02	55.77	82.0287, 84.0445, 85.0231, 85.0286, 128.0065, 128.0345, 128.0568, 128.9008, 129.0185, 129.0382	M-H	C5H7NO3	-7.029	22.2921	22.1107	22.2194	22.2247	22.2227	22.601	22.3202	22.2074	22.1871	22.2446	22.0773	22.3122	22.8548	22.6703	23.1356	22.8839	22.3128	23.0567	22.3556	22.6342	22.5657	22.6397
FT04562PR	303.123	6.014	pos	Nigellic acid	59892	HMDB0036094	91260		174670				131751913	91897-25-5	C\C(\C=C\C1(O)C(CO)=CC(=O)CC1(C)C)=C/C(O)=O	ZGHRCSAIMSBFLK-UMCKCUICSA-N	Lipids and lipid-like molecules	Prenol lipids	Sesquiterpenoids	Level 2	57.36	89.26	43.68	121.0649, 122.0684, 133.0648, 137.0599, 149.0602, 151.0387, 161.0602, 257.1177, 285.1130, 303.1215	M+Na	C15H20O5	7.588	20.7238	20.9206	20.9596	20.8682	20.9488	20.8568	20.7597	20.4216	20.8718	20.7749	20.9484	20.8622	20.3818	20.2658	20.3343	20.3526	20.5601	20.4153	21.5599	21.4734	21.5545	21.5537
FT06013PR	351.214	6.689	pos	9-F1-phytoprostane	257430	HMDB0304641									CC[C@H]1[C@@H](O)C[C@H](O)[C@H]1\C=C\[C@H](O)CCCCCCCC(O)=O	GKBLNJXQDMHILB-WBWYXKPPSA-N	Lipids and lipid-like molecules	Fatty Acyls	Eicosanoids	Level 1	57.34	91.43	55.69	87.7993, 87.8063, 333.2038, 351.0823, 351.1104, 351.2136, 351.2942, 351.3143, 351.3466, 352.2147	M+Na	C18H32O5	-0.569	26.314	26.3278	26.1393	26.2945	25.9519	25.9883	26.405	25.8018	26.3209	26.1239	26.261	26.5652	25.9637	25.8209	25.9519	25.9657	25.8098	26.1739	26.1537	26.2804	26.1789	25.9663
FT01633NR	219.014	0.976	neg	Dehydroascorbic acid	47481	HMDB0001264	342		27956	C05422	mtr00053,mtr00480	Ascorbate and aldarate metabolism|Glutathione metabolism	440667	490-83-5	[H][C@@]1(OC(=O)C(=O)C1=O)[C@@H](O)CO	SBJKKFFYIZUCET-JLAZNSOCSA-N	Organoheterocyclic compounds	Lactones	Gamma butyrolactones	Level 1	57.32	90.38	45.97	71.0128, 96.9592, 98.9549, 99.0079, 103.9193, 111.0078, 129.0186, 134.0167, 163.9408, 218.8671	M+FA-H	C6H6O6	-1.826	22.9869	23.2984	23.474	23.4445	23.7273	23.211	23.2701	23.3497	23.4992	23.5316	23.3894	23.3424	23.1879	23.3113	23.0963	22.9898	23.4293	23.4428	23.2266	23.2874	23.4882	23.0208
FT02343NR	257.176	9.24	neg	Tetradecanedioic acid	2833	HMDB0000872	5833	LMFA01170018	76308	C11002			13185	821-38-5	C(CCCCCCCCCCCCC(=O)O)(=O)O	HQHCYKULIHKCEB-UHFFFAOYSA-N	Lipids and lipid-like molecules	Fatty Acyls	Fatty acids and conjugates	Level 1	57.27	74.48	56.65	61.4896, 101.8774, 116.9276, 165.9459, 177.0642, 195.1749, 239.1653, 257.1755, 257.9390, 258.1811	M-H	C14H26O4	-0.778	18.6116	18.581	18.8018	18.6886	18.7045	18.5025	18.7761	18.6274	18.7536	18.929	18.7183	18.7144	18.6321	18.4898	18.6026	18.8376	18.8162	18.7206	18.6488	18.7586	18.7272	18.6962
FT06667PR	374.228	4.457	pos	Glu-Ile-Ile	259765		16987						145455410		CCC(C)C(C(=O)NC(C(C)CC)C(=O)O)NC(=O)C(CCC(=O)O)N	ZCOJVESMNGBGLF-GRLWGSQLSA-N	Organic acids and derivatives	Carboxylic acids and derivatives	Amino acids, peptides, and analogues	Level 1	57.22	73.42	77.69	86.0969, 132.1020, 197.1283, 215.1390, 225.1226, 243.1337, 356.2180, 374.1841, 374.2295, 375.1244	M+H	C17H31N3O6	-0.267	20.6276	20.8518	20.5856	18.807	20.4579	20.2402	20.8281	20.4031	20.4227	20.5553	20.682	20.873	20.3382	20.0599	20.4658	20.5225	20.1769	20.5204	20.5704	20.491	20.5675	20.2326
FT06735NR	455.192	5.929	neg	19-Monoacetyl cincassiol A	255460	HMDB0302510									CC(COC(C)=O)C1=C[C@@]2(O)[C@@](O)(C1)[C@@]1(C)CC(=O)OC22[C@H](O)[C@@H](C)CCC12O	ZXLMNZQAJGKQBN-HGNCCJQZSA-N	Lipids and lipid-like molecules	Prenol lipids	Terpene lactones	Level 2	57.2	88.61	39.39	59.0128, 71.0129, 73.0285, 85.0284, 101.0237, 113.0237, 121.0284, 161.0442, 307.1764, 455.1910	M+FA-H	C21H30O8	-0.439	19.4259	19.3911	19.2505	19.0584	19.4354	18.9546	19.924	19.4999	19.753	19.6034	19.7277	19.6706	19.2728	19.4249	19.8065	19.509	19.9018	19.5133	19.8519	19.9691	20.0489	19.9496
FT14471PR	692.385	8.714	pos	DGMG(18:4/0:0)	18024			LMGL04010013							O[C@@H]1[C@@H](O)[C@@H](O)[C@@H](CO[C@@H]2[C@H](O)[C@@H](O)[C@@H](O)[C@@H](CO)O2)O[C@H]1OC[C@]([H])(O)COC(CCCC/C=C\C/C=C\C/C=C\C/C=C\CC)=O	AXPZWZNFVKVRRH-WNLYTLCASA-N	Lipids and lipid-like molecules	Glycerolipids	Glycosylglycerols	Level 2	57.18	73.03	41.85	73.0290, 73.0654, 87.0445, 89.0602, 124.0807, 130.0861, 133.0859, 146.0935, 177.1121, 221.1380	M+NH4	C33H54O14	-0.867	20.9037	21.1023	19.7992	21.3116	21.2236	21.615	21.016	20.9005	20.5966	21.5732	21.5674	20.8754	20.8845	21.9579	21.8422	21.6477	22.033	21.3234	20.6898	21.1558	21.341	21.5695
FT01229NR	193.05	4.975	neg	Ferulic acid	47315	HMDB0000954	4156		17620	C01494	mtr00940	Phenylpropanoid biosynthesis	445858	537-98-4	COC1=C(O)C=CC(\C=C\C(O)=O)=C1	KSEBMYQBYZTDHS-HWKANZROSA-N	Phenylpropanoids and polyketides	Cinnamic acids and derivatives	Hydroxycinnamic acids and derivatives	Level 2	57.17	73.09	43.53	90.9327, 121.0649, 134.0365, 137.0602, 149.0604, 150.0553, 161.0446, 165.0550, 193.0507, 193.0859	M-H	C10H10O4	-2.072	20.926	21.0409	20.5247	20.7881	20.5803	21.0353	21.0677	20.344	21.2903	21.5224	21.5346	21.3007	21.1272	21.3685	21.0438	21.1642	20.8281	20.5039	21.0503	21.5217	21.4446	21.5157
FT03195NR	297.077	9.534	neg	7-Methoxyisoflavone	278675		70979			C15616			638006		COC1=CC2=C(C=C1)C(=O)C(=CO2)C3=CC=CC=C3	IECSQLKWZBEUGA-UHFFFAOYSA-N	Phenylpropanoids and polyketides	Isoflavonoids	O-methylated isoflavonoids	Level 2	57.17	88.75	31.86	239.0345, 240.0363, 254.0581, 255.0601, 269.0816, 270.0848, 282.0529, 297.0765, 298.0469, 298.0808	M+FA-H	C16H12O3	-1.01	20.2579	19.2191	20.6714	19.9191	20.9781	19.3214	20.6062	20.6094	21.2391	21.6336	21.1982	20.8083	19.2486	17.7323	19.2986	18.2191	19.1418	19.8002	19.0173	19.787	19.7405	19.0513
FT04112PR	286.274	8.694	pos	C17 Sphingosine	38929			LMSP01040002	74220				5283557	6918-48-5	OC[C@]([H])(N)[C@]([H])(O)/C=C/CCCCCCCCCCCC	RBEJCQPPFCKTRZ-LHMZYYNSSA-N	Organic nitrogen compounds	Organonitrogen compounds	Amines	Level 1	57.16	73.99	45.61	98.9843, 100.0760, 124.9993, 160.9765, 268.2634, 269.1880, 269.2662, 286.2740, 286.9577, 287.1997	M+H	C17H35NO2	-0.349	19.6779	19.6054	19.5487	19.1354	19.7457	19.3039	19.4993	19.5179	19.6647	19.7597	19.1201	19.4984	19.3141	19.9946	19.186	18.6584	19.3563	19.6677	19.419	18.6832	18.666	18.8677
FT02620NR	271.191	9.786	neg	Pentadecanedioic acid	2836		35977	LMFA01170021					160576		C(CCCCCCCCCCCCCC(=O)O)(=O)O	BTZVDPWKGXMQFW-UHFFFAOYSA-N	Lipids and lipid-like molecules	Fatty Acyls	Fatty acids and conjugates	Level 1	57.15	74.61	63.55	69.6165, 89.0544, 186.2524, 209.1906, 253.1802, 271.1914, 271.2282, 272.1935	M-H	C15H28O4	-0.369	18.5203	18.2925	18.9303	18.3679	18.3025	18.5101	18.0065	18.9137	18.2305	18.4369	18.4593	18.3585	18.3537	18.5143	18.8089	18.8589	18.6727	18.2881	18.3636	18.4397	18.7164	18.5523
FT16459PR	961.186	4.44	pos	Salviadelphin	28672			LMPK12010302					90479591		C1(O)=CC2[O+]=C(C3C=C(O)C(O)=C(O)C=3)C(O[C@H]3[C@H](O)[C@@H](O)[C@H](O)[C@@H](COC(/C=C/C4C=C(O)C(O)=CC=4)=O)O3)=CC=2C(O[C@H]2[C@H](O)[C@@H](O)[C@H](OC(CC(=O)O)=O)[C@@H](COC(CC(=O)O)=O)O2)=C1	ISORUJJVGRWMCI-KJEREKKNSA-O	Phenylpropanoids and polyketides	Flavonoids	Flavonoid glycosides	Level 3	57.09	89.33	81.46	147.0439, 230.0573, 259.0602, 269.0440, 271.0599, 287.0547, 288.0577, 323.0759, 463.0866, 961.1888	M+	C42H41O26+	-1.873	21.4326	21.2629	20.9035	21.3131	20.3332	20.9588	21.6137	21.6464	21.1039	21.28	21.1806	21.5841	20.4262	20.5712	20.6021	21.514	20.5432	20.5268	20.7118	20.6102	20.9306	20.4308
FT15633PR	799.171	5.242	pos	Apigenin 4'-(2''-feruloylglucuronosyl)-(1->2)-glucuronide	30498			LMPK12110405					134747237		C1(O)C=C2OC(C3C=CC(O[C@H]4[C@H](O[C@H]5[C@H](OC(/C=C/C6C=CC(O)=C(OC)C=6)=O)[C@@H](O)[C@H](O)[C@@H](C(=O)O)O5)[C@@H](O)[C@H](O)[C@@H](C(=O)O)O4)=CC=3)=CC(=O)C2=C(O)C=1	LNCLTICCQWMCNS-OJBICJBZSA-N	Phenylpropanoids and polyketides	Flavonoids	Flavonoid glycosides	Level 3	57.07	90.71	95.54	145.0283, 177.0545, 232.0728, 260.0677, 271.0598, 272.0632, 335.0761, 353.0862, 447.0916, 799.1704	M+H	C37H34O20	-0.751	24.1166	24.3238	23.9579	23.978	23.8885	23.3468	24.404	23.8977	23.9434	24.1501	24.0923	24.4058	23.6072	23.9257	24.1646	24.2006	23.9719	24.368	24.1661	24.3464	24.2884	24.23
FT06495PR	367.263	11.996	pos	1alpha-hydroxy-24,25,26,27-tetranorvitamin D3	45186			LMST03020014					9547274		[C@@H]1(O)C(=C)/C(=C\C=C2\[C@]3([H])CC[C@@]([C@@](C)([H])CC)([H])[C@@]3(C)CCC\2)/C[C@@H](O)C1	MUKJATGPGNGIKJ-LZZBRWOZSA-N	Lipids and lipid-like molecules	Steroids and steroid derivatives	Vitamin D and derivatives	Level 1	57.06	89.97	81.69	93.0703, 119.0856, 121.1012, 131.0855, 133.1009, 145.1013, 157.1013, 205.1588, 349.2541, 367.2629	M+Na	C23H36O2	5.99	22.2491	22.2846	22.3433	22.3193	22.3478	22.3185	22.5745	22.28	22.7744	22.4853	22.4921	22.6204	22.2494	22.2091	22.3449	21.7484	22.0846	22.3014	22.3836	22.4984	22.4016	22.547
FT02930PR	240.232	12.817	pos	alpha-Triticene	55650	HMDB0030939	87302		172312				131751102	85769-28-4	CCCCCCCCCCC(=C)\C=C/C=O	STNNDCBSPFQUIQ-QBFSEMIESA-N	Lipids and lipid-like molecules	Fatty Acyls	Fatty aldehydes	Level 1	57.05	74.09	78.55	69.0706, 83.0861, 97.1017, 109.1017, 135.1169, 149.1327, 205.1954, 223.2064, 240.2325, 240.2687	M+NH4	C15H26O	-0.833	19.6722	19.2708	19.6655	19.642	19.6632	19.5001	19.2174	18.6317	19.1015	19.4805	19.0012	17.183	19.6578	19.266	19.6858	18.8027	19.2656	19.4289	19.4267	20.0804	19.4343	19.1583
FT08843NR	609.177	4.539	neg	Aloinoside A	279352		71899			C17779			46173997		CC1C(C(C(C(O1)OCC2=CC3=C(C(=C2)O)C(=O)C4=C(C3C5C(C(C(C(O5)CO)O)O)O)C=CC=C4O)O)O)O	BUPDVJFRVYWYEV-PIVIZACJSA-N	Benzenoids	Anthracenes	Unclassified	Level 2	57	89.63	38.47	59.0129, 112.9848, 113.0238, 127.0005, 189.1282, 194.9883, 207.1388, 455.1896, 497.2011, 565.1892	M+FA-H	C27H32O13	-8.208	21.5881	21.6244	21.5006	21.6843	21.6418	21.5747	21.6359	21.3609	21.4617	21.4146	21.596	21.4825	21.8324	21.8653	21.8586	21.4716	21.7016	21.7401	21.7257	21.6887	21.6146	21.6378
FT07474PR	409.274	11.599	pos	(25R)-Spirost-4-en-3,12-dion	550854									6875-60-1	C[C@H]1[C@H]2[C@H](C[C@H]3[C@@H]4CCC5=CC(=O)CC[C@]5(C)[C@H]4CC(=O)[C@@]32C)O[C@]12CC[C@@H](C)CO2	ZVWYBBDTSJOAHD-HGMFYQPQSA-N	Lipids and lipid-like molecules	Prenol lipids	Triterpenoids	Level 1	56.99	91.01	54.13	105.0701, 119.0857, 145.1011, 147.1166, 165.0909, 175.1116, 221.1534, 234.1613, 391.2624, 409.2733	M+H-H2O	C27H38O4	-1.955	24.8253	24.9504	24.9764	24.9307	24.8701	24.9889	25.1733	25.0918	25.3527	25.1675	25.2113	25.1276	24.8935	24.7575	24.7081	23.8286	24.7076	24.8407	24.9025	25.0816	25.0951	24.9087
FT03135PR	249.11	6.379	pos	12-hydroxyjasmonic acid	3369		45941	LMFA02020011	37420	C21669			5497122		C(/C=C\CCO)[C@@H]1[C@H](CCC1=O)CC(O)=O	RZGFUGXQKMEMOO-BSANDHCLSA-N	Lipids and lipid-like molecules	Fatty Acyls	Lineolic acids and derivatives	Level 1	56.97	90.9	46.96	62.2749, 62.2791, 203.1794, 249.0481, 249.0605, 249.1095, 249.1573, 249.1703, 249.1882, 250.1126	M+Na	C12H18O4	-0.401	24.4978	24.4338	24.5517	24.6763	24.3675	24.3296	24.4479	24.0383	24.3369	24.2529	24.4714	24.5368	24.8192	24.8122	24.8003	24.6212	24.4987	24.812	24.8717	24.8737	25.0014	24.8076
FT02622NR	271.228	10.709	neg	Juniperic acid	1695	HMDB0006294	58386	LMFA01050051	55328	C18218	mtr00073	Cutin, suberine and wax biosynthesis	10466	506-13-8	C(CCCCCCCCCCCCCO)CC(=O)O	UGAGPNKCDRTDHP-UHFFFAOYSA-N	Lipids and lipid-like molecules	Fatty Acyls	Fatty acids and conjugates	Level 1	56.95	89.17	56.97	67.8051, 106.0361, 127.1118, 225.2215, 253.2175, 269.2111, 271.1363, 271.2277, 271.2980, 272.2313	M-H	C16H32O3	-0.737	21.2863	20.648	20.227	20.112	21.3685	20.3633	21.762	20.6504	21.2699	20.7944	21.946	21.2305	21.336	21.1982	21.4502	21.2704	20.2737	20.4931	20.4896	21.4073	20.4722	20.4361
FT04254PR	291.232	11.52	pos	(Z)-Stellettic acid C	3330			LMFA02000379					10469489		C(CCCC#C/C=C\CCCC(C)CCCCC=C)(=O)O	MYZUKLSBSYDRBA-VURMDHGXSA-N	Lipids and lipid-like molecules	Fatty Acyls	Fatty acids and conjugates	Level 2	56.95	90.29	43.64	79.0547, 81.0704, 93.0702, 95.0858, 107.0858, 121.1013, 135.1168, 149.1325, 163.1479, 291.2314	M+H	C19H30O2	-0.687	23.5027	22.8944	23.0544	23.1543	23.4392	23.0046	23.9258	23.3789	23.1692	23.3528	23.4933	24.0592	22.5422	22.3509	22.4217	22.5103	22.3416	22.4611	22.313	22.8334	23.1664	23.2066
FT06568NR	447.129	6.709	neg	Chrysaloin	62656	HMDB0039379	93955		175985				15582573	18262-45-8	CC1=CC2=C(C(O)=C1)C(=O)C1=C(C=CC=C1O)C2C1OC(CO)C(O)C(O)C1O	RZCVGOHQLRNJKQ-UHFFFAOYSA-N	Benzenoids	Anthracenes	Unclassified	Level 3	56.93	88.82	77.81	69.0335, 107.0129, 108.0208, 125.0236, 135.0081, 151.0029, 152.0108, 242.0579, 243.0659, 447.1295	M+FA-H	C21H22O8	-1.342	20.088	20.0948	20.4682	20.079	20.1382	20.2617	20.1428	19.8357	20.2275	20.0121	20.2175	20.1978	19.9267	20.2529	19.7875	19.6958	19.3816	19.7963	19.9174	20.0204	19.8833	19.9213
FT09318NR	667.151	4.394	neg	Dillenetin 5-glucoside-7-glucuronide	32495			LMPK12112410					102273878		C1(O[C@H]2[C@H](O)[C@@H](O)[C@H](O)[C@@H](C(=O)O)O2)=CC2OC(C3C=C(OC)C(OC)=CC=3)=C(O)C(=O)C=2C(O[C@H]2[C@H](O)[C@@H](O)[C@H](O)[C@@H](CO)O2)=C1	LRGSZBPJHRDTSP-IJAIKXGBSA-N	Phenylpropanoids and polyketides	Flavonoids	Flavonoid glycosides	Level 3	56.89	89.41	93.3	125.0238, 167.0340, 197.0450, 209.0450, 239.0556, 269.0670, 299.0760, 371.0763, 401.0870, 461.1096	M-H	C29H32O18	-0.3	21.12	21.0361	21.2492	21.1258	21.12	21.01	21.6272	21.2939	21.7244	21.6938	21.6433	21.7001	20.8748	20.8508	20.9109	20.8934	20.9773	20.8596	20.966	21.1367	21.2896	21.2061
FT03965PR	281.175	6.403	pos	13,14-dihydro-15-keto-tetranor Prostaglandin D2	267435		45459						44600450		CCCCCC(=O)CCC1C(C(CC1=O)O)CCC(=O)O	CIXGXJHOQWHINC-NFAWXSAZSA-N	Organic oxygen compounds	Organooxygen compounds	Alcohols and polyols	Level 2	56.8	89.76	36.87	67.0549, 79.0547, 91.0546, 93.0703, 105.0703, 147.1168, 161.1324, 171.1168, 207.1380, 281.1742	M+H-H2O	C16H26O5	-2.845	20.9676	21.215	21.6404	21.0211	21.589	21.7484	21.641	21.4721	21.9483	22.1205	22.3748	21.2894	21.7681	22.3854	22.282	22.0036	22.1087	21.6773	21.9189	22.2494	22.0796	21.9765
FT01712PR	177.055	6.245	pos	8-Methoxycoumarin	255924	HMDB0303033	339380						520130		COC1=CC=CC2=C1OC(=O)C=C2	ODRDTKMYQDXVGG-UHFFFAOYSA-N	Phenylpropanoids and polyketides	Coumarins and derivatives	Unclassified	Level 1	56.75	72.51	80.43	117.0336, 121.1013, 145.0284, 149.0232, 149.0597, 158.0602, 177.0544, 177.1271, 177.1638, 186.0549	M+H	C10H8O3	0	22.3601	22.003	22.4422	22.1892	21.5737	21.1875	21.9886	22.4139	22.576	22.2815	22.7192	22.4031	22.1336	22.4116	22.4288	22.0641	22.402	22.4177	22.6851	22.6497	22.1569	22.352
FT03302PR	256.227	9.74	pos	alpha-Bisabolol oxide A	61624	HMDB0038196				C16773			90806	22567-36-8	CC1=CCC(CC1)C1(C)CCC(O)C(C)(C)O1	WJHRAVIQWFQMKF-UHFFFAOYSA-N	Organoheterocyclic compounds	Oxanes	Unclassified	Level 1	56.75	89.47	56.5	95.0860, 97.1016, 121.1012, 135.0804, 203.1794, 221.1914, 256.2284, 256.2640, 256.3000, 257.1902	M+NH4	C15H26O2	-0.781	21.2196	21.5029	21.3216	21.2596	21.3028	21.1787	21.2843	21.1031	21.1095	21.0378	21.1503	21.1145	21.5345	21.5902	21.602	21.3222	21.6348	21.4872	21.2201	21.1863	21.1408	21.0781
FT08883NR	614.5	13.303	neg	Cer(t18:1/16:0(2OH))	39386			LMSP02030080							[C@](CO)([H])(NC(C(O)CCCCCCCCCCCCCC)=O)[C@]([H])(O)[C@H](O)CCCCCC/C=C/CCCCCC	ASDQDZPVGNOOMN-RJJXYQHISA-N	Organic oxygen compounds	Organooxygen compounds	Alcohols and polyols	Level 2	56.71	89.56	33.37	161.0841, 163.9064, 225.2225, 253.2169, 271.2287, 303.2451, 314.2712, 326.2687, 568.4952, 569.5006	M+FA-H	C34H67NO5	-0.651	21.3142	20.6433	21.4955	21.5821	21.1853	21.5309	21.4311	21.5088	20.6354	21.3046	21.1297	21.4228	21.5293	21.41	21.4623	21.611	21.3789	18.1887	21.3464	21.4276	21.5654	21.7389
FT02818NR	281.212	10.339	neg	MG(0:0/14:1)	51354	HMDB0011531	62315						53480959		[H]C(CO)(CO)OC(=O)CCCCCCC\C=C/CCCC	UETKPVCPWANBPE-WAYWQWQTSA-N	Lipids and lipid-like molecules	Glycerolipids	Monoradylglycerols	Level 1	56.63	74.94	51.31	57.0602, 58.9851, 77.7065, 145.5284, 176.1049, 263.2005, 281.2121, 282.2165	M-H2O-H	C17H32O4	1.778	17.7529	17.9992	17.4228	17.643	17.5147	17.2482	18.1158	17.997	18.138	18.0746	18.2624	18.2239	17.8644	18.0294	17.5034	17.9983	17.6487	18.0161	18.4883	18.4661	18.5238	18.2192
FT02404NR	261.053	1.252	neg	5-Fluorouridine	82298	HMDB0060396	71273		40154	C16633			9427	316-46-1	OC[C@H]1O[C@H]([C@H](O)[C@@H]1O)N1C=C(F)C(=O)NC1=O	FHIDNBAQOFJWCA-UAKXSSHOSA-N	Nucleosides, nucleotides, and analogues	Pyrimidine nucleosides	Unclassified	Level 3	56.62	90.02	73.82	73.0285, 77.0536, 116.9277, 117.0185, 121.0436, 172.9538, 189.9568, 192.9725, 216.9438, 261.0531	M-H	C9H11FN2O6	0	22.451	22.6556	22.4388	22.6769	21.9451	22.6262	22.5186	22.1963	22.3755	22.2341	22.3747	22.4021	22.1215	22.4977	22.2998	22.365	22.0831	22.4028	22.5242	22.5061	22.5457	22.5106
FT08823NR	607.203	5.681	neg	Matteucinol 7-O-beta-D-apiofuranosyl(1->6)-beta-D-glucopyranoside	34505			LMPK12140329					637072		C1(O[C@H]2[C@H](O)[C@@H](O)[C@H](O)[C@@H](CO[C@H]3[C@H](O)[C@](CO)(O)CO3)O2)C(C)=C(O)C2C(=O)C[C@@H](C3C=CC(OC)=CC=3)OC=2C=1C	SBEVOVWWSQLCJK-JOFSYXLSSA-N	Phenylpropanoids and polyketides	Flavonoids	Flavonoid glycosides	Level 2	56.61	74.17	32.09	59.0130, 71.0129, 89.0235, 101.0236, 113.0231, 119.0337, 179.0562, 209.1183, 303.2455, 501.1755	M-H	C29H36O14	-0.329	18.5412	18.4977	18.9805	18.8529	19.061	19.2133	18.9598	19.235	19.5452	19.2642	19.2436	18.7301	19.0047	18.963	19.2789	18.8504	19.2518	18.7141	19.0167	19.5259	19.2885	19.2201
FT03273NR	299.259	13.508	neg	1-Heptadecen-3-one	9984		98190	LMFA12000194					522816		CCC(=O)CCCCCCCCCCCCCC	PXJYBWGEOVYLSM-UHFFFAOYSA-N	Organic oxygen compounds	Organooxygen compounds	Carbonyl compounds	Level 1	56.59	88.66	67.09	61.3156, 61.9873, 64.2426, 72.4063, 146.9649, 195.7954, 203.2573, 253.2535, 299.2591, 300.2618	M+FA-H	C17H34O	-1.002	19.4871	19.6744	19.3943	19.3443	19.4617	19.626	20.0717	19.9248	19.8957	19.8834	19.9012	20.0263	18.955	19.2797	19.3141	17.6535	19.3184	19.1984	20.0483	20.2165	19.9495	19.9143
FT07085PR	393.278	12.322	pos	5-((3Z,6Z,9Z,12Z,15Z,18Z)-henicosa-3,6,9,12,15,18-hexaen-1-yl)resorcinol	35191			LMPK15030038					15719521		C1(O)C=C(CC/C=C\C/C=C\C/C=C\C/C=C\C/C=C\C/C=C\CC)C=C(O)C=1	QWMMZXHJINOJSZ-KUBAVDMBSA-N	Benzenoids	Phenols	Benzenediols	Level 3	56.58	89.77	70.44	93.0701, 95.0495, 105.0700, 119.0855, 121.1012, 145.1012, 147.1169, 175.1119, 205.1587, 393.2788	M+H	C27H36O2	-0.763	22.0168	22.1046	21.8153	21.8373	21.7366	21.9786	21.9381	21.8151	22.0489	22.0828	21.9117	22.1589	21.9777	21.7999	21.8657	20.3183	21.8133	21.9609	22.0414	21.8892	21.9202	21.8327
FT07556PR	413.142	3.816	pos	harpagide acetate	553053										CC(=O)OCC1CC(C2C1C(OC=C2)OC3C(C(C(C(O3)CO)O)O)O)O	WULASHYSJRHJKR-UHFFFAOYSA-N	Lipids and lipid-like molecules	Prenol lipids	Terpene glycosides	Level 1	56.56	73.84	55.78	120.0656, 136.0617, 162.0410, 281.0991, 345.0557, 346.0587, 413.0434, 413.1320, 413.1899, 413.2664	M+Na	C17H26O10	-0.726	19.4989	19.5263	19.5968	19.46	19.1985	19.4261	19.6802	19.8181	19.9593	19.8058	20.1425	20.1431	19.4574	19.4177	19.7676	19.6755	19.2833	19.7168	20.238	20.1741	20.1393	20.1095
FT04388NR	345.119	3.032	neg	pedicularis-lactone-1-o-beta-d-glucoside	557220										C1C2C(C=C(C2COC3C(C(C(C(O3)CO)O)O)O)CO)OC1=O	LLTBEOWDOXBOEW-UHFFFAOYSA-N	Organic oxygen compounds	Organooxygen compounds	Carbohydrates and carbohydrate conjugates	Level 2	56.55	73.89	33.45	61.1218, 89.0237, 99.0006, 99.7050, 101.0227, 103.0541, 121.0650, 165.0552, 345.1199, 345.1780	M-H	C15H22O9	-0.58	19.1317	19.3579	19.345	19.212	18.6842	19.3272	20.0095	19.7545	19.9396	20.0314	20.1655	20.1294	19.5707	19.4567	19.5834	19.6293	19.4164	19.5035	19.6808	19.7114	19.5797	20.5759
[truncated: 3,481 more rows]
[truncated: 2 more columns]

## Sheet: 分组
Sample	Group
CM1	ControlMargin
CM2	ControlMargin
CM3	ControlMargin
CM4	ControlMargin
CM5	ControlMargin
CM6	ControlMargin
CC1	ControlCenter
CC2	ControlCenter
CC3	ControlCenter
CC4	ControlCenter
CC5	ControlCenter
CC6	ControlCenter
PEGM1	PEGMargin
PEGM2	PEGMargin
PEGM3	PEGMargin
PEGM4	PEGMargin
PEGM5	PEGMargin
PEGM6	PEGMargin
PEGC1	PEGCenter
PEGC2	PEGCenter
PEGC3	PEGCenter
PEGC4	PEGCenter
PEGC5	PEGCenter
PEGC6	PEGCenter

## Sheet: 比较
比较组	配对
ControlMargin/ControlCenter	FALSE
[truncated: 3 more rows]
